# Supplementary material for: JNK signaling prevents biliary cyst formation through a CASPASE-8–dependent function of RIPK1 during aging
Source: Proc Natl Acad Sci U S A. 2021 Mar 8;118(12):e2007194118. doi: 10.1073/pnas.2007194118 (PMC8000530; doi:10.1073/pnas.2007194118)
Supplement: Supplementary File [file pnas.2007194118.sd01.xlsx]

## Sheet: Dataset S1A
Dataset S1A.: List of all proteins derived from MaxQuant before filtering
Protein IDs	Majority protein IDs	Peptide counts (all)	Peptide counts (razor+unique)	Peptide counts (unique)	Protein names	Gene names	Fasta headers	Number of proteins	Peptides	Razor + unique peptides	Unique peptides	Peptides Ex1	Peptides Ex2	Razor + unique peptides Ex1	Razor + unique peptides Ex2	Unique peptides Ex1	Unique peptides Ex2	Sequence coverage [%]	Unique + razor sequence coverage [%]	Unique sequence coverage [%]	Mol. weight [kDa]	Sequence length	Sequence lengths	Fraction average	Fraction 1	Fraction 2	Fraction 3	Fraction 4	Fraction 5	Fraction 6	Fraction 7	Fraction 8	Q-value	Score	Sequence coverage Ex1 [%]	Sequence coverage Ex2 [%]	Intensity	Intensity Ex1	Intensity Ex2	MS/MS count	Only identified by site	Reverse	Potential contaminant	id	Peptide IDs	Peptide is razor	Mod. peptide IDs	Evidence IDs	MS/MS IDs
A2AED3	A2AED3	2	2	2	Fibronectin type III domain-containing protein 7	Fndc7		1	2	2	2	2	0	2	0	2	0	3.3	3.3	3.3	78.141	737	737	2		2							0	1.8425	3.3	0	2985300	2985300	0	2				0	3867;4367	True;True	4238;4789	19759;22348	24800;28231
A2ASQ1	A2ASQ1	7	7	7	Agrin;Agrin N-terminal 110 kDa subunit;Agrin C-terminal 110 kDa subunit;Agrin C-terminal 90 kDa fragment;Agrin C-terminal 22 kDa fragment	Agrn		1	7	7	7	4	7	4	7	4	7	4.6	4.6	4.6	207.54	1950	1950	1	11								0	16.397	2.9	4.6	18037000	4547000	13490000	11				1	871;1317;1474;3316;3611;4172;4327	True;True;True;True;True;True;True	957;1442;1611;3645;3967;4572;4744	4407;4408;6564;7247;16782;16783;18498;21228;21229;22099;22100	5420;5421;8164;9086;20875;20876;23209;26615;26616;27920;27921
A2BIM8;P02762;P04938	A2BIM8;P02762;P04938	12;12;12	1;1;1	0;0;0	Major urinary protein 6;Major urinary proteins 11 and 8	Mup9;Mup6;Mup8	;;	3	12	1	0	11	10	1	1	0	0	59.7	6.6	0	20.762	181	181;180;181	7.33							4	2	0	22.408	59.7	51.4	382560000	202650000	179910000	8				2	586;587;623;1011;1087;1104;1106;1267;1322;1323;2078;3980	False;False;False;False;False;False;False;True;False;False;False;False	639;640;641;679;680;1106;1188;1209;1211;1387;1447;1448;1449;2269;4359;4360	2825;2826;2827;2828;2829;2830;2831;2832;2833;2834;3048;3049;3050;3051;3052;3053;3054;3055;3056;3057;3058;3059;3060;3061;3062;5122;5123;5124;5125;5126;5127;5128;5129;5462;5463;5464;5465;5466;5467;5468;5469;5470;5471;5472;5629;5630;5631;5632;5634;5635;5636;5637;5638;5639;5640;5641;5642;6344;6345;6346;6347;6348;6349;6584;6585;6586;6587;6588;6589;6590;6591;6592;6593;10245;20336;20337;20338;20339;2034…	3382;3383;3384;3385;3386;3387;3388;3389;3390;3391;3761;3762;3763;3764;3765;3766;3767;3768;3769;3770;3771;3772;3773;3774;3775;3776;3777;3778;3779;3780;3781;3782;3783;6279;6280;6281;6282;6283;6284;6285;6286;6787;6788;6789;6790;6791;6792;6793;6794;6795;6796;6797;6798;6799;6800;7103;7104;7105;7106;7107;7108;7109;7110;7111;7112;7113;7115;7116;7117;7118;7119;7120;7121;7122;7123;7124;7125;7126;7127;7910…
A6X935;CON__Q3T052	A6X935	19;2	19;2	19;2	Inter alpha-trypsin inhibitor, heavy chain 4	Itih4		2	19	19	19	17	19	17	19	17	19	22.1	22.1	22.1	104.66	942	942;916	4.33	3	20	31	14	10	15	14	9	0	245.22	21	22.1	1105900000	302250000	803630000	119				3	44;681;682;1259;1302;1334;1530;2505;2533;2703;2726;2904;3414;3776;3816;4598;4607;4637;4843	True;True;True;True;True;True;True;True;True;True;True;True;True;True;True;True;True;True;True	49;743;744;1376;1423;1460;1670;2723;2753;2754;2928;2952;3139;3757;4140;4181;5047;5056;5089;5314	248;249;250;3321;3322;3323;3324;3325;6302;6303;6304;6305;6306;6307;6308;6309;6310;6311;6312;6313;6314;6315;6316;6317;6318;6319;6320;6507;6508;6621;6622;6623;6624;6625;6626;6627;6628;6629;6630;7523;7524;7525;7526;7527;7528;7529;12494;12495;12496;12497;12498;12499;12500;12501;12681;12682;12683;12684;12685;12686;12687;12688;13506;13507;13508;13509;13510;13511;13512;13597;13598;13599;13600;13601;1360…	310;311;312;4088;4089;4090;4091;4092;4093;7861;7862;7863;7864;7865;7866;7867;7868;7869;7870;7871;7872;7873;7874;7875;7876;7877;7878;7879;8100;8101;8221;8222;8223;8224;8225;8226;8227;8228;8229;8230;9400;9401;9402;9403;9404;9405;9406;9407;15447;15448;15449;15450;15451;15452;15453;15454;15455;15733;15734;15735;15736;15737;15738;15739;15740;16645;16646;16647;16648;16649;16650;16651;16753;16754;16755;…
B2RXS4	B2RXS4	2	2	2	Plexin-B2	Plxnb2		1	2	2	2	2	1	2	1	2	1	1.6	1.6	1.6	206.23	1842	1842	2		3							0	4.832	1.6	0.9	6369400	3334300	3035100	3				4	3579;4315	True;True	3934;4732	18340;22046;22047	23039;27816;27817
B5X0G2	B5X0G2	10	1	1	Major urinary protein 17	Mup17		1	10	1	1	10	7	1	0	1	0	57.2	5.6	5.6	20.638	180	180	7							1		1	-2	57.2	41.7	2831300	2831300	0	1	+			5	586;587;623;1012;1087;1104;1106;1267;2078;3980	False;False;False;True;False;False;False;False;False;False	639;640;641;679;680;1107;1188;1209;1211;1387;2269;4359;4360	2825;2826;2827;2828;2829;2830;2831;2832;2833;2834;3048;3049;3050;3051;3052;3053;3054;3055;3056;3057;3058;3059;3060;3061;3062;5130;5462;5463;5464;5465;5466;5467;5468;5469;5470;5471;5472;5629;5630;5631;5632;5634;5635;5636;5637;5638;5639;5640;5641;5642;6344;6345;6346;6347;6348;6349;10245;20336;20337;20338;20339;20340;20341	3382;3383;3384;3385;3386;3387;3388;3389;3390;3391;3761;3762;3763;3764;3765;3766;3767;3768;3769;3770;3771;3772;3773;3774;3775;3776;3777;3778;3779;3780;3781;3782;3783;6287;6787;6788;6789;6790;6791;6792;6793;6794;6795;6796;6797;6798;6799;6800;7103;7104;7105;7106;7107;7108;7109;7110;7111;7112;7113;7115;7116;7117;7118;7119;7120;7121;7122;7123;7124;7125;7126;7127;7910;7911;7912;7913;7914;7915;7916;7917…
CON__ENSEMBL:ENSBTAP00000031900	CON__ENSEMBL:ENSBTAP00000031900	5	1	1				1	5	1	1	5	5	1	1	1	1	4.7	1.2	1.2	121.45	1064	1064	2		2							0.0039164	1.5742	4.7	4.7	9764500	6155000	3609500	2			+	6	657;2933;3107;3280;4369	False;False;False;False;True	715;716;3182;3183;3414;3415;3606;4791	3234;3235;3236;3237;3238;3239;3240;3241;3242;3243;3244;3245;3246;3247;3248;14780;14781;14782;14783;15821;15822;15823;15824;15825;15826;15827;15828;15829;15830;15831;15832;15833;15834;15835;15836;15837;15838;15839;15840;15841;15842;15843;15844;15845;16631;16632;16633;16634;16635;16636;16637;16638;22357;22358	3982;3983;3984;3985;3986;3987;3988;3989;3990;3991;3992;3993;3994;3995;3996;3997;3998;3999;4000;4001;4002;4003;18444;18445;18446;18447;19763;19764;19765;19766;19767;19768;19769;19770;19771;19772;19773;19774;19775;19776;19777;19778;19779;19780;19781;19782;19783;19784;19785;19786;19787;19788;19789;19790;19791;19792;19793;19794;19795;19796;19797;19798;19799;19800;20696;20697;20698;20699;20700;20701;2…
CON__P00761	CON__P00761	2	2	2				1	2	2	2	2	2	2	2	2	2	7.8	7.8	7.8	24.409	231	231	4.57	4	5	4	4	4	5	4	5	0	5.2808	7.8	7.8	38389000000	20668000000	17721000000	94			+	7	2802;4317	True;True	3035;4734	14111;14112;14113;14114;14115;14116;14117;14118;14119;14120;14121;14122;14123;14124;14125;14126;22050;22051;22052;22053;22054;22055;22056;22057;22058;22059;22060;22061;22062;22063;22064;22065;22066;22067;22068	17400;17401;17402;17403;17404;17405;17406;17407;17408;17409;17410;17411;17412;17413;17414;17415;17416;17417;17418;17419;17420;17421;17422;17423;17424;27820;27821;27822;27823;27824;27825;27826;27827;27828;27829;27830;27831;27832;27833;27834;27835;27836;27837;27838;27839;27840;27841;27842;27843;27844;27845;27846;27847;27848;27849;27850;27851;27852;27853;27854;27855;27856;27857;27858;27859;27860;278…
CON__P01966;P06467	CON__P01966	4;1	2;0	2;0				2	4	2	2	3	4	1	2	1	2	23.2	16.9	16.9	15.184	142	142;142	4.38	2	1	1	1				3	0	5.7967	16.9	23.2	358000000	3225300	354770000	7			+	8	2759;2930;4352;4421	False;True;False;True	2986;3177;4774;4848	13846;13847;13848;13849;13850;13851;13852;13853;13854;13855;13856;13857;13858;13859;13860;13861;13862;13863;13864;13865;13866;13867;13868;13869;13870;13871;13872;14760;22258;22259;22260;22261;22262;22263;22264;22265;22593;22594;22595;22596;22597;22598;22599	17055;17056;17057;17058;17059;17060;17061;17062;17063;17064;17065;17066;17067;17068;17069;17070;17071;17072;17073;17074;17075;17076;17077;17078;17079;17080;17081;17082;17083;17084;17085;17086;17087;17088;17089;17090;18423;28116;28117;28118;28119;28120;28121;28122;28123;28124;28125;28126;28508;28509;28510;28511;28512;28513;28514;28515
CON__P02533;CON__P19012;CON__A2A4G1;Q61414;CON__Q04695;CON__Q9QWL7;CON__Q6IFX2;CON__Q9Z2K1;CON__Q3ZAW8;Q9QWL7;Q6IFX2;Q9Z2K1;Q61781;CON__Q61782;CON__Q8N1A0;CON__Q14525;CON__Q9UE12;CON__Q15323;CON__A2A5Y0;CON__P35900;CON__Q92764;CON__Q9D312;CON__Q14532;CON__A2AB72;CON__Q497I4;CON__O76015;CON__O76013;CON__Q7Z3Y9;CON__O76014;CON__REFSEQ:XP_986630;Q8CCX5;Q61897;Q62168;Q61765;Q9D312;Q6IFX3;Q8VCW2;Q9Z32…	CON__P02533;CON__P19012;CON__A2A4G1;Q61414	10;5;5;5;4;4;4;4;4;4;4;4;4;1;1;1;1;1;1;1;1;1;1;1;1;1;1;1;1;1;1;1;1;1;1;1;1;1;1;1;1;1	7;3;2;2;2;2;3;2;2;2;3;2;2;1;1;0;0;0;0;1;0;1;0;0;0;0;0;0;0;0;1;0;0;0;1;0;0;0;0;0;0;0	1;0;0;0;0;0;0;0;0;0;0;0;0;0;0;0;0;0;0;0;0;0;0;0;0;0;0;0;0;0;0;0;0;0;0;0;0;0;0;0;0;0	Keratin, type I cytoskeletal 15	Krt15	;;;	42	10	7	1	9	7	6	4	1	1	22.2	17.4	3.2	51.621	472	472;456;456;452;432;433;452;469;474;433;452;469;484;93;295;404;416;416;416;424;425;431;448;453;455;456;467;468;471;476;294;404;407;416;431;439;446;448;455;462;473;512	1.64	10							1	0	15.336	19.9	14.8	21447000	15169000	6278400	11			+	9	183;289;347;1696;2146;2377;2411;2478;4489;4639	True;True;True;True;True;False;False;True;True;False	200;315;378;1852;2339;2586;2621;2694;4924;5091;5092	901;902;1399;1400;1640;8241;10570;11868;11869;11870;11871;11872;11873;11874;11875;11876;11877;12020;12021;12022;12023;12024;12025;12026;12027;12028;12029;12030;12031;12366;22903;22904;22905;23765;23766;23767;23768;23769;23770;23771;23772;23773;23774;23775;23776;23777;23778;23779;23780;23781;23782;23783;23784;23785;23786	1054;1055;1685;1686;1966;10209;13086;14623;14624;14625;14626;14627;14628;14629;14630;14631;14632;14798;14799;14800;14801;14802;14803;14804;14805;14806;14807;14808;14809;15217;28867;28868;28869;29906;29907;29908;29909;29910;29911;29912;29913;29914;29915;29916;29917;29918;29919;29920;29921;29922;29923;29924;29925;29926;29927;29928;29929
CON__P48668;CON__P02538;CON__P04259;CON__Q8VED5;CON__O95678;Q8VED5;Q99M73	CON__P48668;CON__P02538;CON__P04259	9;9;8;3;3;3;2	3;3;2;0;1;0;0	2;2;1;0;0;0;0			;;	7	9	3	2	9	4	3	0	2	0	17.7	7.8	6	60.024	564	564;564;564;531;551;531;603	1	3								0.0038511	1.4654	17.7	6.7	3138800	3138800	0	3			+	10	145;322;1245;1270;1702;3083;3089;3361;4802	True;False;False;False;True;False;False;False;True	160;352;1362;1390;1858;3389;3395;3698;5269	779;1525;1526;1527;1528;1529;6213;6357;6358;8269;15679;15680;15681;15682;15683;15684;15685;15686;15687;15688;15689;15690;15691;15692;15693;15694;15695;15696;15697;15698;15699;15720;15721;15722;17081;24480	927;1820;1821;1822;1823;1824;7753;7927;7928;10238;19601;19602;19603;19604;19605;19606;19607;19608;19609;19610;19611;19612;19613;19614;19615;19616;19617;19618;19619;19620;19621;19644;19645;19646;21250;30718
CON__P02666	CON__P02666	1	1	1				1	1	1	1	1	1	1	1	1	1	3.3	3.3	3.3	23.583	209	209	4.89	1	1	2			2	1	2	0.010038	1.3227	3.3	3.3	6570100	4632800	1937300	12			+	11	1671	True	1824	8097;8098;8099;8100;8101;8102;8103;8104;8105	10043;10044;10045;10046;10047;10048;10049;10050;10051;10052;10053;10054
CON__P02754	CON__P02754	5	5	5				1	5	5	5	5	0	5	0	5	0	19.8	19.8	19.8	18.281	162	162	8								6	0	16.103	19.8	0	15692000	15692000	0	6			+	12	4093;4162;4163;4532;4533	True;True;True;True;True	4480;4561;4562;4970;4971	20779;21169;21170;23098;23099;23100	26019;26540;26541;29080;29081;29082
CON__P02768-1	CON__P02768-1	13	4	4				1	13	4	4	11	13	2	4	2	4	20	10.2	10.2	69.366	609	609	4.42				9	1	2			0	27.658	16.1	20	123030000	75870000	47157000	14			+	13	6;108;460;2367;2873;3035;3318;3506;3726;3959;4588;4838;4884	True;False;False;False;False;False;False;True;False;True;False;True;False	7;118;502;2576;3108;3336;3648;3855;4086;4338;5037;5309;5359	81;577;578;579;580;581;582;583;584;2178;2179;2180;2181;11823;11824;11825;11826;11827;11828;11829;11830;11831;11832;11833;11834;11835;14478;14479;14480;14481;15434;15435;15436;15437;15438;15439;15440;15441;15442;15443;15444;15445;15446;15447;15448;15449;15450;15451;15452;15453;15454;15455;15456;15457;15458;15459;15460;15461;15462;15463;16796;16797;16798;16799;16800;16801;16802;16803;16804;16805;16…	106;681;682;683;684;685;686;687;688;2579;2580;2581;2582;14575;14576;14577;14578;14579;14580;14581;14582;14583;14584;14585;14586;14587;18025;18026;18027;18028;19277;19278;19279;19280;19281;19282;19283;19284;19285;19286;19287;19288;19289;19290;19291;19292;19293;19294;19295;19296;19297;19298;19299;19300;19301;19302;19303;19304;19305;19306;19307;19308;19309;19310;19311;19312;19313;19314;19315;19316;1…
CON__P02769	CON__P02769	44	43	38				1	44	43	38	42	39	41	38	36	33	65.7	65.7	63.3	69.293	607	607	3.95	75	35	38	68	64	28	33	24	0	292.29	62.3	65.1	18775000000	7545400000	11229000000	483			+	14	76;77;204;454;460;461;546;551;581;875;907;1240;1456;1854;1855;2337;2367;2430;2431;2432;2503;2523;2524;2589;2593;2594;2854;2873;2874;2881;2977;3037;3426;3488;3489;3507;3725;4252;4253;4439;4588;4836;4837;4884	True;True;True;True;True;True;True;True;True;True;False;True;True;True;True;True;True;True;True;True;True;True;True;True;True;True;True;True;True;True;True;True;True;True;True;True;True;True;True;True;True;True;True;True	85;86;222;495;502;503;595;601;634;961;995;1357;1592;2020;2021;2544;2576;2642;2643;2644;2721;2742;2743;2811;2815;2816;3089;3108;3109;3116;3247;3248;3339;3770;3835;3836;3856;4085;4663;4664;4665;4868;5037;5307;5308;5359	384;385;386;387;388;978;979;2114;2115;2178;2179;2180;2181;2182;2183;2184;2185;2589;2590;2591;2592;2593;2594;2595;2596;2597;2598;2599;2600;2631;2632;2633;2634;2635;2636;2637;2638;2639;2640;2641;2642;2643;2814;4416;4417;4512;4513;4514;4515;4516;4517;4518;4519;4520;4521;4522;4523;4524;4525;4526;4527;4528;4529;4530;4531;4532;4533;4534;4535;4536;4537;4538;4539;4540;6198;6199;6200;6201;6202;7138;9083;9…	459;460;461;462;463;1135;1136;2501;2502;2579;2580;2581;2582;2583;2584;2585;2586;2587;3054;3055;3056;3057;3058;3059;3060;3061;3062;3063;3064;3065;3066;3104;3105;3106;3107;3108;3109;3110;3111;3112;3113;3114;3115;3116;3117;3369;5429;5430;5533;5534;5535;5536;5537;5538;5539;5540;5541;5542;5543;5544;5545;5546;5547;5548;5549;5550;5551;5552;5553;5554;5555;5556;5557;5558;5559;5560;5561;5562;5563;5564;5565…
CON__P04264	CON__P04264	26	26	15				1	26	26	15	26	20	26	20	15	11	45.7	45.7	31.1	66.017	644	644	4.39	51	42	44	25	37	32	49	39	0	323.31	45.7	34.3	3876000000	2424700000	1451200000	326			+	15	64;866;1344;1424;1558;1949;2671;2757;2758;2989;3081;3083;3110;3351;3642;3686;3690;3705;3739;3761;4054;4119;4144;4145;4717;4799	True;True;True;True;True;True;True;True;True;True;True;True;True;True;True;True;True;True;True;True;True;True;True;True;True;True	70;950;951;1470;1558;1701;2123;2893;2984;2985;3267;3387;3389;3420;3421;3422;3687;3999;4044;4048;4064;4100;4124;4437;4507;4541;4542;5182;5266	317;318;319;320;321;322;323;324;4364;4365;4366;4367;4368;4369;4370;4371;4372;4373;4374;4375;4376;4377;4378;4379;4380;6668;6669;6670;6671;6672;6673;6674;6675;6676;6677;6678;6679;6680;6681;6682;6683;6988;6989;6990;6991;6992;6993;6994;7642;7643;7644;7645;7646;7647;7648;7649;7650;7651;7652;7653;7654;7655;7656;7657;7658;7659;7660;9668;9669;9670;9671;9672;9673;9674;9675;9676;9677;9678;9679;13349;13350;…	388;389;390;391;392;393;394;395;5375;5376;5377;5378;5379;5380;5381;5382;5383;5384;5385;5386;5387;5388;5389;5390;5391;8276;8277;8278;8279;8280;8281;8282;8283;8284;8285;8286;8287;8288;8289;8290;8291;8292;8293;8294;8755;8756;8757;8758;8759;8760;8761;9525;9526;9527;9528;9529;9530;9531;9532;9533;9534;9535;9536;9537;9538;9539;9540;9541;9542;9543;12015;12016;12017;12018;12019;12020;12021;12022;12023;120…
CON__P05784;P05784	CON__P05784;P05784	7;7	5;5	4;4	Keratin, type I cytoskeletal 18	Krt18	;	2	7	5	4	6	6	4	4	3	3	16.1	12.8	10.6	47.538	423	423;423	7.23					1	1	5	6	0	10.805	13.2	13.7	62671000	39682000	22989000	13			+	16	299;544;2195;2377;2411;3287;3421	True;True;True;False;False;True;True	326;593;2392;2586;2621;3613;3765	1428;1429;1430;2584;10747;10748;10749;10750;10751;11868;11869;11870;11871;11872;11873;11874;11875;11876;11877;12020;12021;12022;12023;12024;12025;12026;12027;12028;12029;12030;12031;16662;17473;17474;17475	1716;1717;1718;3049;13275;13276;13277;13278;13279;14623;14624;14625;14626;14627;14628;14629;14630;14631;14632;14798;14799;14800;14801;14802;14803;14804;14805;14806;14807;14808;14809;20738;21771;21772;21773
CON__P07477	CON__P07477	1	1	1				1	1	1	1	0	1	0	1	0	1	4	4	4	26.558	247	247	7							1		1	-2	0	4	3309100	0	3309100	1	+		+	17	4124	True	4513	20955	26282
CON__P08779	CON__P08779	10	1	1				1	10	1	1	9	6	1	0	1	0	22	3	3	51.267	473	473	1	1								0	3.3405	19.7	11.6	1720200	1720200	0	1			+	18	183;288;347;1696;2146;2377;2411;2478;4489;4639	False;True;False;False;False;False;False;False;False;False	200;314;378;1852;2339;2586;2621;2694;4924;5091;5092	901;902;1398;1640;8241;10570;11868;11869;11870;11871;11872;11873;11874;11875;11876;11877;12020;12021;12022;12023;12024;12025;12026;12027;12028;12029;12030;12031;12366;22903;22904;22905;23765;23766;23767;23768;23769;23770;23771;23772;23773;23774;23775;23776;23777;23778;23779;23780;23781;23782;23783;23784;23785;23786	1054;1055;1684;1966;10209;13086;14623;14624;14625;14626;14627;14628;14629;14630;14631;14632;14798;14799;14800;14801;14802;14803;14804;14805;14806;14807;14808;14809;15217;28867;28868;28869;29906;29907;29908;29909;29910;29911;29912;29913;29914;29915;29916;29917;29918;29919;29920;29921;29922;29923;29924;29925;29926;29927;29928;29929
CON__P13645;CON__P02535-1;P02535;CON__Q148H6;CON__Q7Z3Y7;CON__Q7Z3Z0;CON__Q7Z3Y8;CON__Q2M2I5	CON__P13645	24;10;10;3;3;2;2;2	24;10;10;3;3;2;2;2	19;6;6;1;1;1;1;0				8	24	24	19	24	23	24	23	19	18	37.6	37.6	31.7	59.51	593	593;570;570;464;486;450;459;525	4.42	35	39	40	18	35	39	40	26	0	323.31	37.6	34.7	2523200000	1484700000	1038500000	269			+	19	95;185;541;1073;1709;2023;2122;2377;2411;2472;2599;3053;3413;3419;3420;3605;3606;3643;3730;3822;3823;4490;4639;4807	True;True;True;True;True;True;True;True;True;True;True;True;True;True;True;True;True;True;True;True;True;True;True;True	105;202;590;1172;1865;2206;2315;2586;2621;2688;2821;3356;3756;3763;3764;3961;3962;4000;4090;4187;4188;4925;5091;5092;5275	429;430;431;432;433;434;435;436;437;438;439;440;441;442;443;444;445;446;447;904;905;906;907;908;909;910;911;912;913;914;915;916;2559;2560;2561;2562;2563;2564;2565;2566;2567;2568;2569;2570;5381;8305;8306;8307;8308;8309;8310;8311;10050;10051;10052;10053;10054;10055;10056;10057;10058;10059;10060;10433;10434;10435;10436;10437;11868;11869;11870;11871;11872;11873;11874;11875;11876;11877;12020;12021;120…	509;510;511;512;513;514;515;516;517;518;519;520;521;522;523;524;525;526;527;1057;1058;1059;1060;1061;1062;1063;1064;1065;1066;1067;1068;1069;1070;1071;3024;3025;3026;3027;3028;3029;3030;3031;3032;3033;3034;3035;6691;10283;10284;10285;10286;10287;10288;10289;12462;12463;12464;12465;12466;12467;12468;12469;12470;12471;12472;12921;12922;12923;12924;12925;14623;14624;14625;14626;14627;14628;14629;146…
CON__P13647	CON__P13647	11	8	3				1	11	8	3	11	7	8	4	3	1	19	14.1	5.8	62.378	590	590	2.06	12	2			1	1		1	0	10.518	19	11.7	31108000	21507000	9600800	17			+	20	321;1270;2386;3083;3089;3361;3763;3983;4212;4618;4800	True;False;True;False;False;True;True;True;True;True;True	351;1390;2595;3389;3395;3698;4126;4363;4616;5068;5267	1523;1524;6357;6358;11890;15679;15680;15681;15682;15683;15684;15685;15686;15687;15688;15689;15690;15691;15692;15693;15694;15695;15696;15697;15698;15699;15720;15721;15722;17081;19288;20344;20345;21407;21408;23657;24470;24471;24472;24473;24474;24475;24476	1818;1819;7927;7928;14645;19601;19602;19603;19604;19605;19606;19607;19608;19609;19610;19611;19612;19613;19614;19615;19616;19617;19618;19619;19620;19621;19644;19645;19646;21250;24258;25511;25512;26825;26826;29738;30708;30709;30710;30711;30712;30713;30714
CON__P35527	CON__P35527	20	19	19				1	20	19	19	20	13	19	12	19	12	49.6	48.5	48.5	62.129	623	623	4.13	25	13	14	17	16	2	14	17	0	299.46	49.6	29.9	1044200000	804190000	240020000	120			+	21	656;985;1298;1560;1574;1575;1831;2024;2105;2411;3001;3314;3323;3340;3438;3583;3644;3865;4118;4595	True;True;True;True;True;True;True;True;True;False;True;True;True;True;True;True;True;True;True;True	714;1078;1419;1703;1718;1719;1994;2207;2208;2298;2621;3285;3286;3643;3654;3675;3783;3784;3938;4001;4235;4236;4506;5044	3232;3233;4970;4971;4972;4973;4974;6496;7663;7712;7713;7714;7715;7716;7717;7718;7719;7720;7721;7722;7723;7724;7725;7726;7727;7728;8992;10061;10062;10063;10064;10371;10372;10373;10374;12020;12021;12022;12023;12024;12025;12026;12027;12028;12029;12030;12031;15249;15250;15251;15252;15253;15254;15255;15256;15257;15258;15259;16777;16778;16879;16880;16881;16882;16883;16884;16885;16886;16887;16959;16960;…	3980;3981;6080;6081;6082;6083;6084;8089;9546;9601;9602;9603;9604;9605;9606;9607;9608;9609;9610;9611;9612;9613;9614;9615;9616;9617;11084;12473;12474;12475;12476;12859;12860;12861;12862;14798;14799;14800;14801;14802;14803;14804;14805;14806;14807;14808;14809;19047;19048;19049;19050;19051;19052;19053;19054;19055;19056;19057;19058;19059;19060;20870;20871;21028;21029;21030;21031;21032;21033;21034;21035…
CON__P35908;CON__Q5XKE5;CON__P12035;CON__Q01546;CON__Q9R0H5;CON__Q6NXH9;CON__Q7Z794;CON__P19013;Q6IFZ9;Q9R0H5;Q6NXH9;CON__Q9DCV7;CON__Q3KNV1;CON__P08729;CON__P07744;CON__Q9NSB2;CON__Q6ISB0;Q9DCV7;P07744	CON__P35908	23;3;3;3;2;2;2;2;2;2;2;1;1;1;1;1;1;1;1	21;3;3;3;1;1;1;2;1;1;1;1;1;1;1;1;1;1;1	15;1;1;1;0;0;0;0;0;0;0;0;0;0;0;0;0;0;0				19	23	21	15	23	20	21	18	15	13	40.5	37.4	28.1	65.865	645	645;535;629;638;524;539;578;594;495;524;539;457;469;469;525;600;600;457;525	3.74	32	22	17	1	12	17	18	6	0	83.625	40.5	33	599600000	379580000	220020000	125			+	22	322;830;867;1270;1344;1552;1572;1719;1824;1949;2372;2672;2733;3089;3198;3694;3760;3871;3924;3925;4203;4350;4867	True;True;True;True;False;True;True;True;True;False;True;True;True;True;True;True;True;True;True;True;True;True;True	352;908;909;952;953;1390;1470;1695;1716;1875;1986;2123;2581;2894;2960;3395;3517;4052;4123;4243;4300;4301;4606;4772;5338	1525;1526;1527;1528;1529;4221;4222;4223;4224;4381;4382;4383;4384;6357;6358;6668;6669;6670;6671;6672;6673;6674;6675;6676;6677;6678;6679;6680;6681;6682;6683;7616;7617;7618;7619;7620;7621;7622;7623;7624;7625;7626;7708;7709;7710;8354;8958;8959;8960;8961;8962;8963;8964;8965;8966;8967;8968;8969;8970;9668;9669;9670;9671;9672;9673;9674;9675;9676;9677;9678;9679;11857;11858;13360;13361;13362;13363;13364;13…	1820;1821;1822;1823;1824;5206;5207;5208;5209;5210;5392;5393;5394;5395;7927;7928;8276;8277;8278;8279;8280;8281;8282;8283;8284;8285;8286;8287;8288;8289;8290;8291;8292;8293;8294;9498;9499;9500;9501;9502;9503;9504;9505;9506;9507;9508;9597;9598;9599;10348;11047;11048;11049;11050;11051;11052;11053;11054;11055;11056;11057;11058;11059;12015;12016;12017;12018;12019;12020;12021;12022;12023;12024;12025;1202…
CON__Q14CN4-1;CON__Q6IME9;CON__Q3SY84;CON__Q7RTS7;CON__Q32MB2;Q6IME9	CON__Q14CN4-1;CON__Q6IME9;CON__Q3SY84;CON__Q7RTS7;CON__Q32MB2;Q6IME9	2;2;2;2;2;2	1;1;1;1;1;1	1;1;1;1;1;1	Keratin, type II cytoskeletal 72	Krt72	;;;;;	6	2	1	1	2	2	1	1	1	1	3.7	2.3	2.3	55.877	511	511;520;523;529;540;520	1	3								0.0088608	1.3361	3.7	3.7	3825000	2415800	1409200	3			+	23	1270;1343	False;True	1390;1469	6357;6358;6665;6666;6667	7927;7928;8273;8274;8275
CON__Q3TTY5;Q3TTY5	CON__Q3TTY5;Q3TTY5	6;6	1;1	1;1	Keratin, type II cytoskeletal 2 epidermal	Krt2	;	2	6	1	1	5	5	0	1	0	1	14.6	7.8	7.8	70.922	707	707;707	5					1				1	-2	6.8	13.3	3599600	0	3599600	0	+		+	24	866;1270;1552;1573;2372;4350	False;False;False;True;False;False	950;951;1390;1695;1717;2581;4772	4364;4365;4366;4367;4368;4369;4370;4371;4372;4373;4374;4375;4376;4377;4378;4379;4380;6357;6358;7616;7617;7618;7619;7620;7621;7622;7623;7624;7625;7626;7711;11857;11858;22253;22254;22255;22256	5375;5376;5377;5378;5379;5380;5381;5382;5383;5384;5385;5386;5387;5388;5389;5390;5391;7927;7928;9498;9499;9500;9501;9502;9503;9504;9505;9506;9507;9508;9600;14612;14613;28111;28112;28113;28114
CON__Q99456	CON__Q99456	2	1	1				1	2	1	1	2	2	1	1	1	1	3.2	1.8	1.8	53.511	494	494	4.64		1	3		4	1	2		0.0051151	1.4219	3.2	3.2	758780000	422070000	336710000	13			+	25	2411;2470	False;True	2621;2686	12020;12021;12022;12023;12024;12025;12026;12027;12028;12029;12030;12031;12327;12328;12329;12330;12331;12332;12333;12334;12335;12336;12337	14798;14799;14800;14801;14802;14803;14804;14805;14806;14807;14808;14809;15172;15173;15174;15175;15176;15177;15178;15179;15180;15181;15182;15183;15184
E9PV24	E9PV24	15	15	15	Fibrinogen alpha chain;Fibrinopeptide A;Fibrinogen alpha chain	Fga		1	15	15	15	8	15	8	15	8	15	24.2	24.2	24.2	87.428	789	789	5.66	5	7	2	2	17	19	20	15	0	216.42	10.4	24.2	1031400000	106650000	924790000	89				26	86;304;312;992;1498;1502;1631;2920;2995;3075;3135;3162;3378;3814;4056	True;True;True;True;True;True;True;True;True;True;True;True;True;True;True	95;331;340;1086;1638;1642;1782;3162;3277;3278;3380;3381;3448;3477;3716;4179;4439	408;409;1440;1470;1471;1472;1473;1474;1475;1476;1477;1478;1479;1480;1481;4997;4998;4999;5000;5001;5002;5003;5004;7348;7354;7355;7356;7357;7358;7359;7360;7361;7362;7363;7364;7365;7366;7924;7925;7926;7927;7928;7929;7930;7931;7932;14678;15217;15218;15219;15220;15221;15222;15223;15659;15660;15661;15662;15663;15664;16020;16021;16022;16023;16136;16137;16138;16139;16140;16141;16142;16143;16144;16145;171…	486;487;1728;1758;1759;1760;1761;1762;1763;1764;1765;1766;1767;1768;1769;6107;6108;6109;6110;6111;6112;6113;6114;9201;9207;9208;9209;9210;9211;9212;9213;9214;9215;9216;9217;9218;9219;9830;9831;9832;9833;9834;9835;9836;9837;9838;18287;19012;19013;19014;19015;19016;19017;19018;19019;19020;19580;19581;19582;19583;19584;19585;19998;19999;20000;20001;20128;20129;20130;20131;20132;20133;20134;20135;201…
E9Q414	E9Q414	20	20	20	Apolipoprotein B-100;Apolipoprotein B-48	Apob		1	20	20	20	1	20	1	20	1	20	4.2	4.2	4.2	509.43	4505	4505	1.14	20	1	1						0	24.004	0.3	4.2	39656000	1174400	38481000	21				27	57;630;847;1232;2071;2129;2220;2412;2686;2725;2730;2778;2784;2808;3176;3587;3931;4587;4808;4917	True;True;True;True;True;True;True;True;True;True;True;True;True;True;True;True;True;True;True;True	63;687;928;1349;2262;2322;2418;2622;2910;2951;2957;3007;3015;3041;3492;3942;4310;5036;5276;5397	283;3091;3092;4304;6141;10226;10455;10898;12032;13428;13595;13596;13624;13946;14000;14139;16193;18357;20106;23467;24504;25154	347;3820;3821;5314;7666;12652;12944;13445;14810;16558;16751;16752;16781;17173;17239;17437;20189;23058;25251;29525;30742;31575
E9Q7X6	E9Q7X6	3	3	3	Protein HEG homolog 1	Heg1		1	3	3	3	3	2	3	2	3	2	2.2	2.2	2.2	141.9	1337	1337	1	5								0	5.3947	2.2	1.6	5055000	4016800	1038200	5				28	506;3825;4027	True;True;True	549;4190;4409	2389;2390;19521;19522;20511	2839;2840;24506;24507;25704
O08538	O08538	3	3	3	Angiopoietin-1	Angpt1		1	3	3	3	0	3	0	3	0	3	6.6	6.6	6.6	57.518	498	498	1.67	2		1						0	2.0994	0	6.6	4170500	0	4170500	2				29	555;1094;3373	True;True;True	606;1195;3710	2662;5484;17128	3136;6814;21302
Q9JI58;O08603;O08602;Q9CZQ6;O08604	Q9JI58;O08603;O08602;Q9CZQ6;O08604	2;2;2;1;1	2;2;2;1;1	2;2;2;1;1	Retinoic acid early-inducible protein 1-delta;Retinoic acid early-inducible protein 1-beta;Retinoic acid early-inducible protein 1-alpha;Retinoic acid early-inducible protein 1-epsilon;Retinoic acid early-inducible protein 1-gamma	Raet1d;Raet1b;Raet1a;Raet1e;Raet1c	;;;;	5	2	2	2	2	0	2	0	2	0	8.4	8.4	8.4	27.884	249	249;253;253;251;253	6						3			0	2.8613	8.4	0	5176100	5176100	0	3				30	3558;4740	True;True	3909;3910;5206	18226;18227;24227	22915;22916;30434
O08677;CON__P01045-1;CON__Q2KJ62;CON__P01044-1	O08677	19;1;1;1	19;1;1;1	19;1;1;1	Kininogen-1;Kininogen-1 heavy chain;Bradykinin;Kininogen-1 light chain	Kng1		4	19	19	19	15	19	15	19	15	19	33.1	33.1	33.1	73.101	661	661;619;621;621	5.08	5	7	18	56	56	22	22	28	0	323.31	29.7	33.1	6617900000	3115200000	3502800000	245				31	435;507;542;543;667;1084;1140;1162;1209;1390;1657;1846;1914;2573;3474;3514;3651;3969;4946	True;True;True;True;True;True;True;True;True;True;True;True;True;True;True;True;True;True;True	472;550;551;552;591;592;726;1185;1250;1272;1325;1521;1809;1810;2009;2010;2087;2795;3821;3863;4008;4009;4348;5428	2004;2005;2391;2392;2393;2394;2395;2396;2397;2398;2399;2400;2401;2402;2403;2404;2405;2406;2407;2408;2409;2410;2411;2412;2413;2414;2415;2571;2572;2573;2574;2575;2576;2577;2578;2579;2580;2581;2582;2583;3264;3265;3266;3267;3268;3269;3270;3271;3272;3273;3274;5439;5440;5441;5442;5443;5444;5445;5446;5447;5448;5449;5450;5451;5452;5453;5454;5455;5456;5760;5761;5762;5763;5764;5765;5766;5839;5840;5841;5842…	2377;2378;2841;2842;2843;2844;2845;2846;2847;2848;2849;2850;2851;2852;2853;2854;2855;2856;2857;2858;2859;2860;2861;2862;2863;2864;2865;2866;2867;3036;3037;3038;3039;3040;3041;3042;3043;3044;3045;3046;3047;3048;4021;4022;4023;4024;4025;4026;4027;4028;4029;4030;4031;4032;4033;4034;4035;6762;6763;6764;6765;6766;6767;6768;6769;6770;6771;6772;6773;6774;6775;6776;6777;6778;6779;6780;7255;7256;7257;7258…
O08692	O08692	14	14	14	Neutrophilic granule protein	Ngp		1	14	14	14	14	10	14	10	14	10	59.3	59.3	59.3	19.331	167	167	6.98			1		3	3	30	12	0	99.816	59.3	49.7	1025100000	795880000	229170000	64				32	566;568;569;931;932;1010;1292;2651;3338;3417;3418;3525;4790;4798	True;True;True;True;True;True;True;True;True;True;True;True;True;True	617;619;620;1021;1022;1105;1412;2873;3673;3761;3762;3874;5257;5265	2693;2694;2695;2696;2726;2727;2728;4755;4756;4757;4758;4759;4760;4761;4762;4763;4764;5119;5120;5121;6476;6477;13225;13226;13227;13228;13229;13230;13231;13232;16955;17457;17458;17459;17460;17461;17462;17463;18113;18114;18115;24423;24424;24449;24450;24451;24452;24453;24454	3167;3168;3169;3170;3206;3207;3208;5851;5852;5853;5854;5855;5856;5857;5858;5859;5860;6263;6264;6265;6266;6267;6268;6269;6270;6271;6272;6273;6274;6275;6276;6277;6278;8068;8069;8070;16341;16342;16343;16344;16345;16346;16347;16348;16349;21116;21755;21756;21757;21758;21759;21760;21761;22784;22785;22786;30658;30659;30685;30686;30687;30688;30689;30690;30691
O08709	O08709	9	9	9	Peroxiredoxin-6	Prdx6		1	9	9	9	8	8	8	8	8	8	44.2	44.2	44.2	24.87	224	224	7.06							16	1	0	29.651	36.6	35.3	144030000	64312000	79713000	17				33	615;664;2271;2700;2775;3044;4658;4661;4662	True;True;True;True;True;True;True;True;True	671;723;2474;2924;3004;3347;5118;5122;5123	3030;3031;3258;3259;11185;13500;13501;13928;13929;13930;15543;15544;23842;23848;23849;23850;23851	3742;3743;4013;4014;13788;16639;16640;17149;17150;17151;19446;19447;29989;29995;29996;29997;29998
O08807	O08807	2	1	1	Peroxiredoxin-4	Prdx4		1	2	1	1	2	2	1	1	1	1	6.9	4	4	31.052	274	274	7.2						1	2	2	0	6.6056	6.9	6.9	79344000	22720000	56624000	5				34	1626;3352	False;True	1777;3688	7912;7913;17021;17022;17023;17024;17025	9818;9819;21186;21187;21188;21189;21190
O08992	O08992	5	5	5	Syntenin-1	Sdcbp		1	5	5	5	5	5	5	5	5	5	19.1	19.1	19.1	32.379	299	299	5.49	2	5	2		5	14	16	1	0	69.041	19.1	19.1	547430000	289830000	257600000	56				35	800;2906;3269;3737;3764	True;True;True;True;True	874;3142;3593;3594;4097;4098;4127	4011;4012;4013;4014;4015;4016;4017;4018;4019;4020;4021;14636;14637;14638;16580;16581;16582;16583;16584;16585;16586;16587;16588;16589;16590;16591;16592;19139;19140;19141;19142;19143;19144;19145;19146;19147;19148;19149;19150;19151;19152;19153;19154;19289;19290	4958;4959;4960;4961;4962;4963;4964;4965;4966;4967;4968;18244;18245;18246;20643;20644;20645;20646;20647;20648;20649;20650;20651;20652;20653;20654;20655;24060;24061;24062;24063;24064;24065;24066;24067;24068;24069;24070;24071;24072;24073;24074;24075;24076;24077;24078;24079;24080;24081;24082;24083;24084;24259;24260;24261;24262
O09061	O09061	3	3	3	Proteasome subunit beta type-1	Psmb1		1	3	3	3	3	2	3	2	3	2	13.3	13.3	13.3	26.372	240	240	7							5		0	3.3728	13.3	9.6	31404000	13815000	17589000	5				36	834;850;1479	True;True;True	913;932;1616	4234;4308;4309;7265;7266	5220;5318;5319;9105;9106
O09114	O09114	2	2	2	Prostaglandin-H2 D-isomerase	Ptgds		1	2	2	2	2	2	2	2	2	2	13.8	13.8	13.8	21.066	189	189	7							6		0	31.13	13.8	13.8	61065000	38872000	22193000	6				37	296;4188	True;True	323;4591	1421;1422;21289;21290;21291;21292	1709;1710;26684;26685;26686;26687
O09131;Q8K2Q2	O09131	4;1	4;1	4;1	Glutathione S-transferase omega-1	Gsto1		2	4	4	4	0	4	0	4	0	4	15.8	15.8	15.8	27.497	240	240;248	7							4		0	10.138	0	15.8	15042000	0	15042000	4				38	890;1694;1810;2453	True;True;True;True	977;1850;1971;2666	4452;8236;8899;12221	5466;10204;10970;15036
O09159	O09159	7	7	7	Lysosomal alpha-mannosidase	Man2b1		1	7	7	7	5	4	5	4	5	4	7.5	7.5	7.5	114.65	1013	1013	2.83	2	7	1				1	1	0	10.749	4.8	4.8	16957000	7443800	9513000	12				39	368;1353;1768;2716;3395;3664;4182	True;True;True;True;True;True;True	402;403;1479;1926;2941;3737;4022;4584	1698;1699;1700;1701;6704;6705;8643;13545;17234;18723;18724;21259	2027;2028;2029;2030;8315;8316;10682;16686;21434;23466;23467;26650
O09164	O09164	5	5	5	Extracellular superoxide dismutase [Cu-Zn]	Sod3		1	5	5	5	4	5	4	5	4	5	27.5	27.5	27.5	27.392	251	251	6.65		1				17	14	8	0	33.953	19.9	27.5	454810000	188680000	266130000	40				40	1193;1935;2381;3906;4426	True;True;True;True;True	1306;1307;2108;2590;4281;4854	5982;5983;5984;5985;5986;5987;5988;5989;5990;5991;5992;5993;5994;5995;5996;5997;9509;9510;9511;9512;9513;9514;9515;9516;9517;11882;19915;19916;19917;19918;19919;19920;19921;19922;19923;19924;19925;22612;22613;22614	7499;7500;7501;7502;7503;7504;7505;7506;7507;7508;7509;7510;7511;7512;7513;7514;11726;11727;11728;11729;11730;11731;11732;11733;11734;14637;24976;24977;24978;24979;24980;24981;24982;24983;24984;24985;24986;28532;28533;28534
O35143	O35143	1	1	1	ATPase inhibitor, mitochondrial	Atpif1		1	1	1	1	0	1	0	1	0	1	8.5	8.5	8.5	12.159	106	106	8								1	0	1.8654	0	8.5	3015000	0	3015000	1				41	4090	True	4477	20768	26008
O35215	O35215	4	4	4	D-dopachrome decarboxylase	Ddt		1	4	4	4	1	3	1	3	1	3	40.7	40.7	40.7	13.077	118	118	8								4	0	10.799	12.7	28	7051700	1925000	5126700	4				42	1357;2086;2418;3240	True;True;True;True	1483;2277;2629;3563	6712;10257;12053;16494	8323;12684;14832;20556
O35350	O35350	2	2	2	Calpain-1 catalytic subunit	Capn1		1	2	2	2	2	1	2	1	2	1	2.8	2.8	2.8	82.105	713	713	7							3		0	4.3407	2.8	1.7	9454300	6505900	2948400	3				43	1065;4526	True;True	1164;4964	5368;23086;23087	6677;29067;29068
O35405	O35405	1	1	1	Phospholipase D3	Pld3		1	1	1	1	0	1	0	1	0	1	2.5	2.5	2.5	54.388	488	488	6					1		1		0.003881	1.5373	0	2.5	8216200	0	8216200	2				44	2507	True	2725	12503;12504	15457;15458
O35453	O35453	8	8	8	Serine protease hepsin;Serine protease hepsin non-catalytic chain;Serine protease hepsin catalytic chain	Hpn		1	8	8	8	6	8	6	8	6	8	22.7	22.7	22.7	46.821	436	436	6.47	1	1		1	2	1	4	9	0	31.577	17.9	22.7	83715000	29411000	54304000	19				45	171;1356;2192;2613;4057;4294;4386;4583	True;True;True;True;True;True;True;True	188;1482;2388;2835;4440;4441;4711;4812;5031	875;6709;6710;6711;10737;13051;13052;20600;20601;21916;21917;22435;22436;22437;22438;22439;23454;23455;23456	1028;8320;8321;8322;13262;16138;16139;25803;25804;27671;27672;28343;28344;28345;28346;28347;29511;29512;29513
O35464	O35464	1	1	1	Semaphorin-6A	Sema6a		1	1	1	1	0	1	0	1	0	1	1.4	1.4	1.4	114.43	1031	1031	6						1			0.010101	1.326	0	1.4	0	0	0	1				46	2771	True	2999	13907	17128
O35639	O35639	6	6	6	Annexin A3	Anxa3		1	6	6	6	6	4	6	4	6	4	20.4	20.4	20.4	36.384	323	323	6						10			0	47.45	20.4	13.3	37067000	22884000	14183000	10				47	213;556;595;1472;2820;3719	True;True;True;True;True;True	231;607;649;1609;3053;4078	1006;1007;2663;2863;2864;7245;14206;14207;18989;18990	1163;1164;3137;3420;3421;9084;17514;17515;23769;23770
O35664	O35664	1	1	1	Interferon alpha/beta receptor 2	Ifnar2		1	1	1	1	1	0	1	0	1	0	1.9	1.9	1.9	56.578	513	513	5					1				0.0013532	1.7671	1.9	0	6288700	6288700	0	1				48	2567	True	2789	12864	15945
O35682	O35682	1	1	1	Myeloid-associated differentiation marker	Myadm		1	1	1	1	1	0	1	0	1	0	5.3	5.3	5.3	35.284	320	320	7							1		0	5.0027	5.3	0	1580600	1580600	0	1				49	4222	True	4627	21450	26872
O35744;Q91Z98	O35744	21;5	21;5	21;5	Chitinase-like protein 3	Chil3		2	21	21	21	21	21	21	21	21	21	59	59	59	44.458	398	398;402	6.01	1	1	1		57	27	24	23	0	202.9	59	59	3716800000	1574200000	2142600000	142				50	102;103;636;686;747;783;857;1316;1504;1816;1843;2090;2229;2230;2580;2638;3346;3459;3549;4036;4117	True;True;True;True;True;True;True;True;True;True;True;True;True;True;True;True;True;True;True;True;True	112;113;694;748;817;818;856;940;1440;1441;1644;1977;2006;2282;2283;2427;2428;2802;2860;3682;3806;3899;4418;4505	524;525;526;527;528;529;530;531;532;533;534;535;536;537;538;3119;3120;3121;3122;3123;3124;3125;3126;3127;3332;3333;3744;3745;3746;3885;3886;3887;3888;3889;3890;3891;3892;3893;3894;4321;4322;4323;4324;4325;4326;4327;4328;6555;6556;6557;6558;6559;6560;6561;6562;6563;7379;7380;7381;7382;7383;7384;7385;7386;7387;7388;7389;7390;7391;7392;8918;8919;8920;8921;8922;9009;9010;9011;9012;9013;9014;9015;9016…	626;627;628;629;630;631;632;633;634;635;636;637;638;639;640;3851;3852;3853;3854;3855;3856;3857;3858;3859;4100;4101;4621;4622;4623;4779;4780;4781;4782;4783;4784;4785;4786;4787;4788;5332;5333;5334;5335;5336;5337;5338;5339;8154;8155;8156;8157;8158;8159;8160;8161;8162;8163;9232;9233;9234;9235;9236;9237;9238;9239;9240;9241;9242;9243;9244;9245;10989;10990;10991;10992;10993;10994;10995;11102;11103;11104…
O35887	O35887	4	4	4	Calumenin	Calu		1	4	4	4	4	1	4	1	4	1	16.8	16.8	16.8	37.063	315	315	5					5				0	6.9388	16.8	4.1	15938000	15144000	793390	5				51	851;941;1857;4735	True;True;True;True	933;1032;2023;5201	4310;4789;9098;9099;24219	5320;5886;11210;11211;30426
O35988	O35988	2	2	2	Syndecan-4	Sdc4		1	2	2	2	1	1	1	1	1	1	12.1	12.1	12.1	21.482	198	198	2	1		1						0	3.2688	7.1	5.1	4252000	2216800	2035100	2				52	1027;1176	True;True	1125;1287	5186;5930	6346;7444
O54990	O54990	16	16	16	Prominin-1	Prom1		1	16	16	16	14	15	14	15	14	15	17.9	17.9	17.9	97.112	867	867	1.88	12	36	3		1				0	264.79	16.7	16.6	833820000	435580000	398240000	54				53	612;645;1051;1052;2604;2605;2914;3159;3178;3284;3344;3423;3504;3971;4641;4876	True;True;True;True;True;True;True;True;True;True;True;True;True;True;True;True	668;703;1149;1150;2826;2827;3153;3154;3473;3494;3610;3680;3767;3853;4350;5094;5351	2998;2999;3000;3156;3157;5333;5334;13022;13023;13024;13025;13026;13027;13028;13029;13030;14659;14660;14661;14662;14663;16123;16124;16125;16126;16127;16128;16195;16196;16197;16198;16199;16658;16975;16976;16977;16978;16979;16980;17477;17478;17479;17480;17910;17911;20282;20283;23788;23789;24857;24858;24859	3677;3678;3679;3889;3890;6637;6638;16107;16108;16109;16110;16111;16112;16113;16114;16115;18267;18268;18269;18270;18271;20115;20116;20117;20118;20119;20120;20191;20192;20193;20194;20195;20734;21138;21139;21140;21141;21142;21143;21775;21776;21777;21778;22409;22410;25447;25448;29931;29932;29933;29934;31141;31142;31143
O55023	O55023	4	4	4	Inositol monophosphatase 1	Impa1		1	4	4	4	3	3	3	3	3	3	15.9	15.9	15.9	30.436	277	277	7							6		0	12.571	11.2	11.9	14176000	8644800	5530800	4				54	984;2752;3735;3834	True;True;True;True	1077;2979;4095;4200	4968;4969;13792;13793;19136;19565	6078;6079;16998;16999;24057;24567
O55029	O55029	2	2	2	Coatomer subunit beta	Copb2		1	2	2	2	2	0	2	0	2	0	5.5	5.5	5.5	102.45	905	905	2.44	3	2	2	1	1				0	35.657	5.5	0	111450000	111450000	0	9				55	1452;3731	True;True	1588;4091	7126;7127;7128;7129;19076;19077;19078;19079;19080	8919;8920;8921;8922;23956;23957;23958;23959;23960
O55042;Q91ZZ3	O55042	5;1	5;1	5;1	Alpha-synuclein	Snca		2	5	5	5	0	5	0	5	0	5	44.3	44.3	44.3	14.485	140	140;133	8								6	0	18.483	0	44.3	25801000	0	25801000	6				56	976;1138;4088;4091;4239	True;True;True;True;True	1069;1248;4475;4478;4647	4949;5752;20763;20769;21534;21535	6059;7247;26003;26009;27003;27004
O55111	O55111	11	11	11	Desmoglein-2	Dsg2		1	11	11	11	11	9	11	9	11	9	13.3	13.3	13.3	122.38	1122	1122	3.48			19		6				0	113.37	13.3	11.1	222690000	122250000	100430000	25				57	434;1604;1659;2037;2151;2165;3201;3604;3676;3848;4596	True;True;True;True;True;True;True;True;True;True;True	471;1753;1812;2221;2344;2359;3520;3960;4034;4217;5045	2000;2001;2002;2003;7830;7831;7832;8028;8029;10106;10107;10108;10109;10592;10593;10650;10651;16350;16351;18433;18759;18760;19647;23542;23543	2373;2374;2375;2376;9734;9735;9736;9960;9961;12519;12520;12521;12522;13109;13110;13169;13170;20394;20395;23137;23504;23505;24683;29606;29607
O70138	O70138	2	2	2	Neutrophil collagenase	Mmp8		1	2	2	2	2	0	2	0	2	0	3.9	3.9	3.9	53.125	465	465	5					2				0	2.3197	3.9	0	9960900	9960900	0	2				58	674;1309	True;True	736;1433	3302;6546	4068;8145
O70362	O70362	5	5	5	Phosphatidylinositol-glycan-specific phospholipase D	Gpld1		1	5	5	5	4	5	4	5	4	5	6.7	6.7	6.7	93.254	837	837	2.94	5	8					3	1	0	22.274	5.7	6.7	42960000	9549300	33411000	17				59	323;1318;2155;2210;2545	True;True;True;True;True	353;1443;2349;2408;2766	1530;1531;1532;6565;6566;6567;6568;10605;10606;10607;10608;10609;10835;10836;12734;12735;12736	1825;1826;1827;8165;8166;8167;8168;13124;13125;13126;13127;13128;13372;13373;15791;15792;15793
O70370	O70370	5	5	5	Cathepsin S	Ctss		1	5	5	5	5	4	5	4	5	4	23.8	23.8	23.8	38.474	340	340	6.38					1	8	7		0	69.745	23.8	20	178720000	79420000	99298000	16				60	2574;3052;3661;4126;4845	True;True;True;True;True	2796;3355;4019;4515;5316	12876;12877;12878;12879;15566;15567;15568;15569;18714;18715;20959;20960;20961;20962;24677;24678	15957;15958;15959;15960;19473;19474;19475;19476;23457;23458;26286;26287;26288;26289;30924;30925
O70404	O70404	1	1	1	Vesicle-associated membrane protein 8	Vamp8		1	1	1	1	1	1	1	1	1	1	13.9	13.9	13.9	11.451	101	101	8								2	0.0026316	1.6028	13.9	13.9	4022900	1383000	2639900	2				61	3082	True	3388	15677;15678	19599;19600
O70435	O70435	4	4	4	Proteasome subunit alpha type-3	Psma3		1	4	4	4	2	4	2	4	2	4	20	20	20	28.405	255	255	7							6		0	14.554	8.6	20	26136000	9463000	16673000	6				62	393;2017;3770;3832	True;True;True;True	429;2200;4134;4198	1786;1787;10039;19299;19300;19563	2120;2121;12451;24271;24272;24565
O70456	O70456	3	1	1	14-3-3 protein sigma	Sfn		1	3	1	1	3	2	1	0	1	0	10.5	3.2	3.2	27.706	248	248	7							1		1	-2	10.5	7.3	1021400	1021400	0	1	+			63	805;3097;4529	False;False;True	879;880;3403;4967	4027;4028;4029;4030;15785;15786;15787;15788;15789;15790;15791;23095	4974;4975;4976;4977;4978;19726;19727;19728;19729;19730;19731;19732;29076
O70570	O70570	21	21	21	Polymeric immunoglobulin receptor;Secretory component	Pigr		1	21	21	21	21	19	21	19	21	19	31.8	31.8	31.8	84.998	771	771	4.03	10	20	69	9	24	20	16	8	0	323.31	31.8	30.6	11721000000	8064500000	3656800000	211				64	157;920;997;1175;1432;1433;1482;1771;2348;2974;3189;3330;3416;3468;3847;4151;4219;4301;4302;4561;4716	True;True;True;True;True;True;True;True;True;True;True;True;True;True;True;True;True;True;True;True;True	173;1009;1091;1286;1566;1567;1619;1929;2556;3243;3244;3507;3661;3662;3759;3760;3815;4216;4548;4624;4718;4719;5006;5181	816;817;818;819;820;821;822;823;4691;4692;4693;4694;4695;4696;4697;5045;5046;5047;5048;5049;5050;5051;5052;5053;5054;5055;5056;5057;5058;5059;5060;5061;5062;5922;5923;5924;5925;5926;5927;5928;5929;7030;7031;7032;7033;7034;7035;7036;7037;7270;7271;7272;7273;7274;7275;7276;7277;7278;7279;7280;7281;7282;7283;7284;7285;7286;7287;7288;7289;7290;7291;7292;7293;7294;7295;7296;8659;8660;8661;8662;8663;86…	966;967;968;969;970;971;972;973;974;975;5778;5779;5780;5781;5782;5783;5784;5785;5786;6172;6173;6174;6175;6176;6177;6178;6179;6180;6181;6182;6183;6184;6185;6186;6187;6188;6189;6190;6191;7432;7433;7434;7435;7436;7437;7438;7439;7440;7441;7442;7443;8800;8801;8802;8803;8804;8805;8806;8807;8808;8809;8810;8811;9110;9111;9112;9113;9114;9115;9116;9117;9118;9119;9120;9121;9122;9123;9124;9125;9126;9127;9128…
O88342	O88342	4	4	4	WD repeat-containing protein 1	Wdr1		1	4	4	4	4	1	4	1	4	1	7.6	7.6	7.6	66.406	606	606	5.8	1				1		1	2	0	4.5391	7.6	1.2	15849000	14705000	1144100	5				65	4697;4775;4814;4934	True;True;True;True	5162;5241;5282;5416	24019;24378;24525;25202;25203	30189;30611;30763;31623;31624
O88531	O88531	1	1	1	Palmitoyl-protein thioesterase 1	Ppt1		1	1	1	1	0	1	0	1	0	1	4.9	4.9	4.9	34.49	306	306	6						1			0	6.6774	0	4.9	4378500	0	4378500	1				66	1180	True	1292	5952	7469
O88543	O88543	1	1	1	COP9 signalosome complex subunit 3	Cops3		1	1	1	1	0	1	0	1	0	1	2.8	2.8	2.8	47.832	423	423	5					1				0	3.8622	0	2.8	716100	0	716100	1				67	331	True	361	1561	1858
O88569	O88569	4	4	4	Heterogeneous nuclear ribonucleoproteins A2/B1	Hnrnpa2b1		1	4	4	4	4	2	4	2	4	2	15.9	15.9	15.9	37.402	353	353	5.6	1	1		3		4	3	3	0	5.5668	15.9	7.1	43641000	20696000	22945000	15				68	1541;1559;1941;2497	True;True;True;True	1683;1702;2115;2714	7573;7574;7661;7662;9614;9615;9616;9617;9618;9619;9620;9621;9622;9623;12462	9453;9454;9544;9545;11953;11954;11955;11956;11957;11958;11959;11960;11961;11962;11963;15394
O88593	O88593	2	2	2	Peptidoglycan recognition protein 1	Pglyrp1		1	2	2	2	2	2	2	2	2	2	19.2	19.2	19.2	20.489	182	182	8								5	0	54.535	19.2	19.2	61615000	8619100	52996000	5				69	13;4952	True;True	14;5435	110;111;112;25290;25291	136;137;138;31722;31723
O88792	O88792	4	4	4	Junctional adhesion molecule A	F11r		1	4	4	4	4	4	4	4	4	4	20	20	20	32.423	300	300	7.77							3	10	0	88.083	20	20	173350000	88927000	84426000	15				70	1723;2815;3272;4634	True;True;True;True	1879;3048;3598;5086	8366;8367;8368;8369;14187;14188;14189;14190;16600;16601;23749;23750;23751	10360;10361;10362;10363;17491;17492;17493;17494;17495;17496;20665;20666;29890;29891;29892
O88803	O88803	2	2	2	Leukocyte cell-derived chemotaxin-2	Lect2		1	2	2	2	1	2	1	2	1	2	15.2	15.2	15.2	16.405	151	151	8								3	0.0026918	1.7323	6	15.2	3347800	523930	2823900	3				71	2544;3946	True;True	2765;4325	12732;12733;20168	15789;15790;25322
O88844;P54071	O88844	4;1	4;1	4;1	Isocitrate dehydrogenase [NADP] cytoplasmic	Idh1		2	4	4	4	1	4	1	4	1	4	11.4	11.4	11.4	46.674	414	414;452	5.88					5	1		2	0	10.503	3.1	11.4	33336000	818320	32518000	8				72	2875;3072;3591;4238	True;True;True;True	3110;3377;3946;4646	14483;15653;15654;18366;21530;21531;21532;21533	18030;19574;19575;23067;26999;27000;27001;27002
O88947	O88947	2	2	2	Coagulation factor X;Factor X light chain;Factor X heavy chain;Activated factor Xa heavy chain	F10		1	2	2	2	2	1	2	1	2	1	4.2	4.2	4.2	54.017	481	481	5.5		1	1			2		2	0	2.6321	4.2	2.3	7257100	3217400	4039600	6				73	828;2951	True;True	906;3209	4214;4215;4216;4217;4218;14864	5199;5200;5201;5202;5203;18536
O88968	O88968	11	11	11	Transcobalamin-2	Tcn2		1	11	11	11	7	10	7	10	7	10	30.2	30.2	30.2	47.585	430	430	5.39					15	1		2	0	73.366	21.2	27	197070000	84986000	112080000	20				74	270;547;1373;1939;1993;2172;2645;2769;2800;4275;4723	True;True;True;True;True;True;True;True;True;True;True	293;596;1504;2113;2173;2367;2867;2996;3033;4690;5189	1232;1233;2601;2602;6789;6790;9611;9612;9922;10671;10672;10673;13207;13901;14109;21837;21838;24190	1419;1420;3067;3068;8488;8489;11950;11951;12310;13190;13191;13192;16322;17120;17398;27575;27576;27577;27578;30396
O89020;CON__REFSEQ:XP_585019	O89020	19;1	19;1	19;1	Afamin	Afm		2	19	19	19	17	17	17	17	17	17	35	35	35	69.378	608	608;604	3.19	1	2	46		3		2		0	199.94	31.7	31.1	834860000	394200000	440650000	57				75	16;18;267;535;876;936;1363;1439;1801;2423;3186;3326;3486;3500;3698;3818;4073;4515;4696	True;True;True;True;True;True;True;True;True;True;True;True;True;True;True;True;True;True;True	17;19;20;290;581;962;1026;1491;1574;1960;2634;3504;3657;3833;3849;4057;4183;4459;4953;5160;5161	116;117;119;120;121;1218;1219;1220;2536;4418;4419;4420;4421;4770;4771;4772;4773;6727;7058;7059;7060;7061;7062;8858;8859;12091;12092;16242;16896;16897;17752;17753;17754;17894;17895;18911;18912;19460;19461;19462;19463;19464;20674;20675;20676;20677;20678;20679;23025;23026;24015;24016;24017;24018	142;143;145;146;147;148;149;1402;1403;1404;1405;2998;5431;5432;5433;5434;5866;5867;5868;5869;8338;8835;8836;8837;8838;8839;10929;10930;14902;14903;20249;21045;21046;22108;22109;22110;22111;22389;22390;23687;23688;24445;24446;24447;24448;24449;25890;25891;25892;25893;25894;25895;29003;29004;30185;30186;30187;30188
O89051	O89051	1	1	1	Integral membrane protein 2B;BRI2, membrane form;BRI2 intracellular domain;BRI2C, soluble form;Bri23 peptide	Itm2b		1	1	1	1	1	1	1	1	1	1	3.4	3.4	3.4	30.26	266	266	7							2		0	4.0801	3.4	3.4	16550000	9667800	6882400	2				76	4909	True	5389	25120;25121	31534;31535
O89053	O89053	8	8	8	Coronin-1A	Coro1a		1	8	8	8	8	4	8	4	8	4	20.2	20.2	20.2	50.989	461	461	6.15					11	1	2	6	0	28.437	20.2	11.1	95401000	59371000	36030000	20				77	378;548;619;2241;2446;3098;3274;4619	True;True;True;True;True;True;True;True	413;597;675;2441;2659;3404;3600;5069	1737;1738;1739;2603;3039;3040;3041;3042;11021;12200;12201;12202;12203;15792;15793;15794;15795;16614;23658;23659	2067;2068;2069;3069;3752;3753;3754;3755;13609;15015;15016;15017;15018;19733;19734;19735;19736;20679;29739;29740
O89093	O89093	2	2	2	C-C motif chemokine 20	Ccl20		1	2	2	2	1	2	1	2	1	2	15.5	15.5	15.5	10.826	97	97	8								3	0	2.7893	7.2	15.5	30208000	12418000	17789000	3				78	164;419	True;True	181;456	853;854;1927	1006;1007;2286
P00329	P00329	5	5	5	Alcohol dehydrogenase 1	Adh1		1	5	5	5	0	5	0	5	0	5	13.1	13.1	13.1	39.771	375	375	6						5			0	8.136	0	13.1	25922000	0	25922000	5				79	1998;1999;2076;4328;4464	True;True;True;True;True	2178;2179;2267;4745;4899	9945;9946;10243;22101;22799	12336;12337;12670;27922;28757
P00493	P00493	1	1	1	Hypoxanthine-guanine phosphoribosyltransferase	Hprt1		1	1	1	1	1	1	1	1	1	1	5.5	5.5	5.5	24.57	218	218	7							2		0.0026247	1.5908	5.5	5.5	1886800	820890	1065900	2				80	3908	True	4283	19927;19928	24988;24989
P00683	P00683	1	1	1	Ribonuclease pancreatic	Rnase1		1	1	1	1	0	1	0	1	0	1	8.7	8.7	8.7	16.82	149	149	8								3	0	2.6929	0	8.7	15287000	0	15287000	3				81	3840	True	4208	19596;19597;19598	24614;24615;24616
P00687;CON__Q3MHH8	P00687	10;3	4;1	4;1	Alpha-amylase 1	Amy1		2	10	4	4	7	8	3	3	3	3	23.5	11.5	11.5	57.643	511	511;511	5					6				0	34.671	16.8	18.4	30166000	14868000	15298000	6				82	232;1221;1581;1859;2772;3205;3932;4284;4725;4908	False;True;True;False;True;True;False;False;False;False	250;1338;1726;2025;2026;3000;3524;4311;4700;4701;5191;5388	1075;1076;1077;1078;6101;7742;9101;9102;13908;13909;16357;16358;20107;21881;21882;21883;21884;24192;25118;25119	1235;1236;1237;1238;7621;9632;11213;11214;11215;11216;17129;17130;20401;20402;25252;27635;27636;27637;27638;30398;31532;31533
P00688	P00688	15	15	9	Pancreatic alpha-amylase	Amy2		1	15	15	9	4	14	4	14	0	9	41.7	41.7	29.7	57.318	508	508	5					24				0	186.56	9.1	39.8	475000000	64018000	410980000	26				83	134;232;404;499;959;1223;1542;1582;1859;3206;3649;3932;4284;4725;4908	True;True;True;True;True;True;True;True;True;True;True;True;True;True;True	149;250;440;542;1050;1340;1684;1727;2025;2026;3525;4006;4311;4700;4701;5191;5388	732;1075;1076;1077;1078;1839;2370;4868;4869;6103;7575;7743;9101;9102;16359;18651;20107;21881;21882;21883;21884;24192;25118;25119	877;1235;1236;1237;1238;2181;2802;5977;5978;5979;7623;9455;9633;11213;11214;11215;11216;20403;23392;25252;27635;27636;27637;27638;30398;31532;31533
P00920	P00920	9	9	9	Carbonic anhydrase 2	Ca2		1	9	9	9	6	8	6	8	6	8	47.7	47.7	47.7	29.032	260	260	6.02	2	3	2		3	19	20	6	0	37.465	29.2	37.7	1588000000	128780000	1459300000	61				84	422;609;1116;1569;1980;3415;3665;3688;4495	True;True;True;True;True;True;True;True;True	459;665;1222;1223;1713;2158;3758;4023;4046;4930	1958;2980;2981;5670;5671;5672;5673;5674;5675;5676;5677;5678;5679;5680;5681;5682;5683;5684;7697;7698;7699;7700;7701;7702;7703;9844;9845;9846;9847;9848;9849;9850;9851;9852;17445;18725;18726;18727;18728;18729;18730;18731;18792;22925;22926;22927;22928;22929;22930;22931;22932;22933;22934;22935;22936	2320;3634;3635;7160;7161;7162;7163;7164;7165;7166;7167;7168;7169;7170;7171;7172;7173;7174;7175;9586;9587;9588;9589;9590;9591;9592;12219;12220;12221;12222;12223;12224;12225;12226;12227;12228;12229;21741;23468;23469;23470;23471;23472;23473;23474;23537;28889;28890;28891;28892;28893;28894;28895;28896;28897;28898;28899;28900;28901;28902;28903
P01027;CON__Q2UVX4	P01027	102;13	102;13	102;13	Complement C3;Complement C3 beta chain;C3-beta-c;Complement C3 alpha chain;C3a anaphylatoxin;Acylation stimulating protein;Complement C3b alpha chain;Complement C3c alpha chain fragment 1;Complement C3dg fragment;Complement C3g fragment;Complement C3d fragment;Complement C3f fragment;Complement C3c alpha chain fragment 2	C3		2	102	102	102	99	94	99	94	99	94	60	60	60	186.48	1663	1663;1662	4.45	103	219	241	277	302	258	170	101	0	323.31	59.5	54.2	147520000000	75945000000	71571000000	2309				85	25;26;34;50;106;116;119;410;411;418;450;601;647;651;700;711;743;788;791;827;1114;1226;1251;1306;1460;1589;1692;1735;1757;1758;1791;1970;1982;2009;2124;2136;2137;2205;2267;2276;2284;2292;2364;2365;2460;2578;2663;2718;2776;2777;2839;2921;3181;3183;3187;3188;3209;3226;3260;3267;3293;3305;3306;3347;3357;3390;3399;3466;3520;3521;3600;3609;3646;3845;3896;3901;4085;4137;4235;4249;4262;4263;4359;4370;437…	True;True;True;True;True;True;True;True;True;True;True;True;True;True;True;True;True;True;True;True;True;True;True;True;True;True;True;True;True;True;True;True;True;True;True;True;True;True;True;True;True;True;True;True;True;True;True;True;True;True;True;True;True;True;True;True;True;True;True;True;True;True;True;True;True;True;True;True;True;True;True;True;True;True;True;True;True;True;True;True…	28;29;37;55;116;127;131;132;446;447;454;455;490;491;655;705;709;764;775;776;813;862;865;905;1220;1343;1368;1428;1429;1430;1596;1597;1735;1848;1893;1915;1916;1950;2146;2160;2190;2191;2317;2329;2330;2402;2470;2480;2488;2496;2572;2573;2574;2675;2800;2885;2943;3005;3006;3074;3163;3164;3498;3500;3501;3505;3506;3528;3546;3547;3548;3584;3591;3619;3620;3633;3634;3683;3693;3694;3732;3741;3813;3869;3870;39…	143;144;145;146;147;148;149;150;151;152;153;154;155;156;157;158;159;160;161;162;163;164;165;166;167;168;169;170;171;172;173;174;175;176;177;178;179;180;181;182;183;184;185;186;187;188;189;190;191;192;193;194;195;196;197;198;212;213;214;215;216;217;218;219;220;221;222;223;224;225;226;266;550;551;552;553;554;555;556;557;558;559;560;561;562;563;564;565;566;567;568;569;570;571;572;573;574;575;602;603…	171;172;173;174;175;176;177;178;179;180;181;182;183;184;185;186;187;188;189;190;191;192;193;194;195;196;197;198;199;200;201;202;203;204;205;206;207;208;209;210;211;212;213;214;215;216;217;218;219;220;221;222;223;224;225;226;227;228;229;230;231;232;233;234;235;236;237;238;239;240;241;242;243;244;245;246;247;248;262;263;264;265;266;267;268;269;270;271;272;273;274;275;276;277;278;279;280;281;282;283…
P01029;CON__P01030;CON__ENSEMBL:ENSBTAP00000007350	P01029	49;5;5	49;5;5	49;5;5	Complement C4-B;Complement C4 beta chain;Complement C4 alpha chain;C4a anaphylatoxin;Complement C4 gamma chain	C4b		3	49	49	49	44	45	44	45	44	45	30.9	30.9	30.9	192.91	1738	1738;1741;1742	4.85	4	6	51	4	60	42	15	13	0	323.31	26.6	27.8	2863400000	1429000000	1434400000	206				86	1;23;274;329;367;517;607;638;767;802;819;1109;1243;1253;1255;1263;1264;1583;1614;1618;1682;1732;1755;2057;2177;2249;2317;2375;2540;2659;2732;2833;3027;3156;3273;3277;3480;3572;3811;3870;4051;4107;4382;4387;4606;4626;4674;4853;4948	True;True;True;True;True;True;True;True;True;True;True;True;True;True;True;True;True;True;True;True;True;True;True;True;True;True;True;True;True;True;True;True;True;True;True;True;True;True;True;True;True;True;True;True;True;True;True;True;True	1;26;297;359;401;562;661;662;696;839;876;896;897;1215;1360;1370;1372;1382;1383;1384;1728;1765;1769;1838;1890;1913;2244;2372;2450;2523;2584;2761;2881;2959;3068;3326;3470;3599;3603;3827;3927;4176;4242;4433;4495;4807;4813;5055;5076;5077;5135;5324;5430	3;4;139;140;141;1249;1250;1251;1252;1559;1690;1691;1692;1693;1694;1695;1696;1697;2469;2470;2971;2972;2973;2974;3129;3130;3131;3132;3133;3134;3135;3136;3137;3801;3802;3803;3804;4024;4172;4173;4174;5647;6207;6208;6275;6276;6281;6282;6283;6284;6285;6286;6287;6330;6331;6332;6333;6334;6335;6336;7744;7745;7869;7870;7871;7872;7888;7889;8169;8456;8457;8458;8459;8460;8461;8568;8569;8570;8571;8572;8573;857…	3;4;167;168;169;1438;1439;1440;1441;1856;2019;2020;2021;2022;2023;2024;2025;2026;2929;2930;3622;3623;3624;3625;3626;3861;3862;3863;3864;3865;3866;3867;3868;3869;4680;4681;4682;4683;4971;5149;5150;5151;7133;7747;7748;7834;7835;7840;7841;7842;7843;7844;7845;7846;7889;7890;7891;7892;7893;7894;7895;7896;7897;9634;9635;9775;9776;9777;9778;9794;9795;10123;10476;10477;10478;10479;10480;10481;10482;10483…
P01592	P01592	8	8	8	Immunoglobulin J chain	Igj		1	8	8	8	8	6	8	6	8	6	44	44	44	18.013	159	159	5.93	3	5	1		2	5	23	7	0	44.632	44	36.5	2982500000	2087900000	894650000	63				87	537;1090;2013;2204;3009;3048;3049;3505	True;True;True;True;True;True;True;True	584;585;1191;2196;2401;3301;3302;3351;3352;3854	2545;2546;2547;2548;2549;5478;5479;10019;10020;10021;10022;10023;10024;10025;10026;10027;10028;10803;10804;10805;10806;10807;10808;10809;10810;10811;15330;15331;15332;15333;15334;15335;15336;15549;15550;15551;15552;15553;15554;15555;15556;15557;15558;15559;15560;17912	3007;3008;3009;3010;3011;3012;3013;3014;6808;6809;12425;12426;12427;12428;12429;12430;12431;12432;12433;12434;12435;12436;12437;12438;12439;12440;13334;13335;13336;13337;13338;13339;13340;13341;13342;13343;13344;19142;19143;19144;19145;19146;19147;19148;19149;19150;19452;19453;19454;19455;19456;19457;19458;19459;19460;19461;19462;19463;19464;19465;19466;19467;22411
P01629	P01629	1	1	1	Ig kappa chain V-II region 2S1.3			1	1	1	1	1	1	1	1	1	1	11.6	11.6	11.6	12.221	112	112	7							2		0	17.45	11.6	11.6	53584000	39063000	14520000	2				88	1412	True	1545	6948;6949	8711;8712
P01630	P01630	2	2	2	Ig kappa chain V-II region 7S34.1			1	2	2	2	2	2	2	2	2	2	21.2	21.2	21.2	12.496	113	113	7							6		0	24.529	21.2	21.2	178930000	64887000	114050000	6				89	1410;2993	True;True	1543;3273;3274	6937;6938;15209;15210;15211;15212	8697;8698;19004;19005;19006;19007
P01631	P01631	3	3	3	Ig kappa chain V-II region 26-10			1	3	3	3	3	2	3	2	3	2	38.9	38.9	38.9	12.273	113	113	5.95	1	2			3	3	7	4	0	27.03	38.9	17.7	1564400000	1039300000	525140000	25				90	848;1411;1415	True;True;True	929;930;1544;1548	4305;4306;6939;6940;6941;6942;6943;6944;6945;6946;6947;6957;6958;6959;6960;6961;6962;6963;6964;6965	5315;5316;8699;8700;8701;8702;8703;8704;8705;8706;8707;8708;8709;8710;8720;8721;8722;8723;8724;8725;8726;8727;8728;8729;8730
P01633	P01633	2	2	2	Ig kappa chain V19-17	Igk-V19-17		1	2	2	2	2	2	2	2	2	2	12.1	12.1	12.1	16.433	149	149	6.75						2	6		0	4.702	12.1	12.1	122580000	75184000	47396000	8				91	1367;2628	True;True	1496;1497;2850	6770;6771;6772;6773;6774;13148;13149;13150	8468;8469;8470;8471;8472;16260;16261;16262
P01634;P01632	P01634;P01632	2;1	2;1	1;0	Ig kappa chain V-V region MOPC 21;Ig kappa chain V-I region S107A	Igkv7-33	;	2	2	2	1	2	1	2	1	1	0	13.2	13.2	6.6	14.902	136	136;114	7							4		0	4.4654	13.2	6.6	37789000	25092000	12696000	4				92	2627;3769	True;True	2849;4132;4133	13146;13147;19297;19298	16258;16259;24269;24270
P01635	P01635	3	3	3	Ig kappa chain V-V region K2			1	3	3	3	3	3	3	3	3	3	27.8	27.8	27.8	12.581	115	115	6.78						3	5	1	0	33.36	27.8	27.8	135800000	102920000	32876000	9				93	1414;3794;4099	True;True;True	1547;4158;4487	6953;6954;6955;6956;19377;19378;19379;20829;20830	8716;8717;8718;8719;24355;24356;24357;26075;26076
P01636	P01636	2	2	2	Ig kappa chain V-V region MOPC 149			1	2	2	2	2	2	2	2	2	2	21.3	21.3	21.3	12.03	108	108	7						1	4	1	0	19.555	21.3	21.3	45060000	6585700	38474000	6				94	1413;3793	True;True	1546;4157	6950;6951;6952;19374;19375;19376	8713;8714;8715;24352;24353;24354
P01638;P01637	P01638;P01637	2;2	2;2	2;2	Ig kappa chain V-V region L6;Ig kappa chain V-V region T1		;	2	2	2	2	2	2	2	2	2	2	20	20	20	12.986	115	115;128	7							9		0	18.549	20	20	109450000	53526000	55922000	11				95	2840;3003	True;True	3075;3291;3292;3293	14286;14287;15309;15310;15311;15312;15313;15314;15315	17614;17615;17616;17617;19121;19122;19123;19124;19125;19126;19127
P01639	P01639	1	1	1	Ig kappa chain V-V region MOPC 41	Gm5571		1	1	1	1	1	1	1	1	1	1	10.8	10.8	10.8	14.311	130	130	7							2		0	12.382	10.8	10.8	79545000	49456000	30089000	2				96	2583	True	2805	12923;12924	16008;16009
P01642	P01642	2	2	2	Ig kappa chain V-V region L7	Gm10881		1	2	2	2	2	2	2	2	2	2	23.5	23.5	23.5	12.615	115	115	7.2							4	1	0	32.063	23.5	23.5	80194000	75752000	4442000	5				97	354;4776	True;True	385;5242	1653;1654;24379;24380;24381	1979;1980;30612;30613;30614
P01645;P01644;P01643;P04946	P01645;P01644;P01643	4;4;2;1	4;4;2;1	0;0;0;0	Ig kappa chain V-V region HP 93G7;Ig kappa chain V-V region HP R16.7;Ig kappa chain V-V region MOPC 173		;;	4	4	4	0	4	2	4	2	0	0	53.7	53.7	0	11.954	108	108;108;108;108	6.36			2		2	3	14	1	0	124.72	53.7	24.1	781680000	647850000	133820000	24				98	353;672;2629;4014	True;True;True;True	384;732;733;734;2851;4396	1650;1651;1652;3288;3289;3290;3291;3292;3293;3294;3295;3296;3297;3298;3299;13151;13152;13153;13154;13155;20474;20475	1976;1977;1978;4053;4054;4055;4056;4057;4058;4059;4060;4061;4062;4063;4064;4065;16263;16264;16265;16266;16267;16268;25667;25668
P01646	P01646	4	1	1	Ig kappa chain V-V region HP 123E6			1	4	1	1	4	1	1	0	1	0	53.7	16.7	16.7	11.989	108	108	7							1		0	38.862	53.7	7.4	5258300	5258300	0	1				99	353;670;2629;4014	False;True;False;False	384;729;2851;4396	1650;1651;1652;3284;13151;13152;13153;13154;13155;20474;20475	1976;1977;1978;4049;16263;16264;16265;16266;16267;16268;25667;25668
P01647	P01647	4	1	1	Ig kappa chain V-V region HP 124E1			1	4	1	1	4	2	1	0	1	0	53.7	19.4	19.4	11.965	108	108	7							1		0	6.7838	53.7	24.1	5232600	5232600	0	1				100	352;672;2629;4014	True;False;False;False	383;732;733;734;2851;4396	1649;3288;3289;3290;3291;3292;3293;3294;3295;3296;3297;3298;3299;13151;13152;13153;13154;13155;20474;20475	1975;4053;4054;4055;4056;4057;4058;4059;4060;4061;4062;4063;4064;4065;16263;16264;16265;16266;16267;16268;25667;25668
P01648;P01649	P01648;P01649	3;2	1;1	1;1	Ig kappa chain V-V region HP 91A3;Ig kappa chain V-V regions		;	2	3	1	1	3	2	1	1	1	1	34.3	16.7	16.7	11.961	108	108;108	7							3		0	5.5897	34.3	24.1	58098000	40561000	17536000	3				101	671;2629;4014	True;False;False	730;731;2851;4396	3285;3286;3287;13151;13152;13153;13154;13155;20474;20475	4050;4051;4052;16263;16264;16265;16266;16267;16268;25667;25668
P01660;P01668;P01672;P01669;P01667;P01666;P01665;P01664;P01659	P01660;P01668;P01672;P01669;P01667;P01666;P01665;P01664;P01659	2;1;1;1;1;1;1;1;1	1;0;0;0;0;0;0;0;0	1;0;0;0;0;0;0;0;0	Ig kappa chain V-III region PC 3741/TEPC 111;Ig kappa chain V-III region PC 7210;Ig kappa chain V-III region PC 7940;Ig kappa chain V-III region PC 7769;Ig kappa chain V-III region PC 6308;Ig kappa chain V-III region PC 7183;Ig kappa chain V-III region PC 7043;Ig kappa chain V-III region CBPC 101;Ig kappa chain V-III region TEPC 124		;;;;;;;;	9	2	1	1	2	1	1	1	1	1	26.1	9.9	9.9	12.099	111	111;110;111;111;111;111;111;111;112	7							2		0	2.0732	26.1	9.9	17188000	6565100	10623000	2				102	351;679	True;False	382;741	1647;1648;3318	1973;1974;4085
P01673;P01671	P01673;P01671	2;2	1;1	1;1	Ig kappa chain V-III region PC 2485/PC 4039;Ig kappa chain V-III region PC 7175		;	2	2	1	1	2	1	1	1	1	1	26.1	9.9	9.9	11.986	111	111;111	7							2		0.010013	1.3147	26.1	9.9	15378000	4761600	10616000	2				103	679;1055	False;True	741;1153	3318;5341;5342	4085;6645;6646
P01674	P01674	1	1	1	Ig kappa chain V-III region PC 2154			1	1	1	1	1	1	1	1	1	1	11.1	11.1	11.1	11.699	108	108	7							2		0	13.696	11.1	11.1	15201000	10572000	4628700	2				104	4777	True	5243	24382;24383	30615;30616
P01679;P01678;P01677;P01676;P01675	P01679;P01678;P01677;P01676;P01675	2;2;2;2;2	2;2;2;2;2	2;2;2;2;2	Ig kappa chain V-VI region J539;Ig kappa chain V-VI region SAPC 10;Ig kappa chain V-VI region TEPC 601/TEPC 191;Ig kappa chain V-VI region XRPC 24;Ig kappa chain V-VI region XRPC 44		;;;;	5	2	2	2	2	0	2	0	2	0	13.1	13.1	13.1	11.502	107	107;107;107;107;107	7							2		0	1.882	13.1	0	7336300	7336300	0	2				105	3278;3657	True;True	3604;4015	16626;18698	20691;23441
P01680	P01680	1	1	1	Ig kappa chain V-IV region S107B			1	1	1	1	1	1	1	1	1	1	8.5	8.5	8.5	13.722	129	129	7						1	2	1	0	5.3359	8.5	8.5	73503000	42659000	30843000	5				106	4201	True	4604	21359;21360;21361;21362	26770;26771;26772;26773;26774
P01747;P01746	P01747;P01746	1;1	1;1	1;1	Ig heavy chain V region 36-65;Ig heavy chain V region 93G7		;	2	1	1	1	1	1	1	1	1	1	11.7	11.7	11.7	13.307	120	120;140	4.8			1	1	2		1		0	23.872	11.7	11.7	69120000	31814000	37306000	5				107	3757	True	4120	19251;19252;19253;19254;19255	24221;24222;24223;24224;24225
P01749	P01749	1	1	1	Ig heavy chain V region 3	Ighv1-61		1	1	1	1	1	0	1	0	1	0	20.5	20.5	20.5	13.016	117	117	5					2				0	12.511	20.5	0	17596000	17596000	0	2				108	3843	True	4212	19619;19620	24637;24638
P01750	P01750	1	1	1	Ig heavy chain V region 102			1	1	1	1	1	1	1	1	1	1	10.3	10.3	10.3	12.866	117	117	5					2				0	5.9208	10.3	10.3	18325000	10018000	8306900	2				109	3410	True	3753	17415;17416	21711;21712
P01754;P01753;P01755;P01751	P01754;P01753;P01755;P01751	1;1;1;1	1;1;1;1	1;1;1;1	Ig heavy chain V region 1-62-3;Ig heavy chain V region 186-1;Ig heavy chain V region S43;Ig heavy chain V region B1-8/186-2	Ighv1-62-3;Ighv1-72	;;;	4	1	1	1	1	1	1	1	1	1	6	6	6	12.921	117	117;117;137;139	5.38			1	2	2		2	1	0.0038462	1.4565	6	6	203440000	124270000	79172000	8				110	1621	True	1772	7892;7893;7894;7895;7896;7897;7898;7899	9798;9799;9800;9801;9802;9803;9804;9805
P01783;P18527;P18529;P18526;P18525	P01783;P18527;P18529;P18526;P18525	2;1;1;1;1	1;0;0;0;0	1;0;0;0;0	Ig heavy chain V region MOPC 21;Ig heavy chain V region 914;Ig heavy chain V region 5-76;Ig heavy chain V region 345;Ig heavy chain V region 5-84		;;;;	5	2	1	1	2	2	1	1	1	1	16.2	8.1	8.1	15.071	136	136;97;117;117;117	3.6		1	2		2				0	7.0017	16.2	16.2	79217000	72704000	6513000	5				111	3180;3596	True;False	3496;3497;3951;3952	16201;16202;16203;16204;16205;18387;18388;18389;18390;18391;18392;18393;18394	20197;20198;20199;20200;20201;23088;23089;23090;23091;23092;23093;23094;23095
P01786	P01786	1	1	1	Ig heavy chain V region MOPC 47A			1	1	1	1	1	1	1	1	1	1	7.7	7.7	7.7	12.374	117	117	5					2				0	3.0927	7.7	7.7	81634000	74877000	6756800	3				112	195	True	213	945;946	1100;1101;1102
P01790;P01789;P01794;P01793;P01792;P01791;P01788;P01787	P01790;P01789;P01794;P01793;P01792;P01791;P01788;P01787	1;1;1;1;1;1;1;1	1;1;1;1;1;1;1;1	1;1;1;1;1;1;1;1	Ig heavy chain V region M511;Ig heavy chain V region M603;Ig heavy chain V region HPCG14;Ig heavy chain V region HPCG13;Ig heavy chain V region HPCG8;Ig heavy chain V region HPCM6;Ig heavy chain V region H8;Ig heavy chain V regions TEPC 15/S107/HPCM1/HPCM2/HPCM3		;;;;;;;	8	1	1	1	0	1	0	1	0	1	9	9	9	13.652	122	122;122;123;123;123;123;123;123	5					1				0.0013514	1.7624	0	9	7835200	0	7835200	0				113	69	True	77	355	428
P01799;P01797;P01796;P01801;P01800;P01802;P01803	P01799;P01797;P01796;P01801;P01800;P01802;P01803	4;4;4;4;3;3;2	4;4;4;4;3;3;2	0;0;0;0;0;0;0	Ig heavy chain V-III region ABE-47N;Ig heavy chain V-III region U61;Ig heavy chain V-III region A4;Ig heavy chain V-III region J606;Ig heavy chain V-III region T957;Ig heavy chain V-III region W3082;Ig heavy chain V region AMPC1		;;;;;;	7	4	4	0	4	4	4	4	0	0	34.5	34.5	0	12.675	113	113;113;113;115;113;115;113	4.43	4	6	7	7	15	2	6	4	0	62.052	34.5	34.5	1768100000	1567800000	200320000	56				114	1208;1622;2461;3849	True;True;True;True	1323;1324;1773;2676;2677;4218;4219	6047;6048;6049;7900;7901;7902;7903;7904;7905;12288;12289;12290;12291;12292;12293;12294;12295;12296;12297;12298;12299;12300;12301;12302;12303;12304;12305;12306;12307;12308;12309;12310;12311;12312;12313;12314;19648;19649;19650;19651;19652;19653;19654;19655;19656;19657;19658;19659;19660;19661;19662	7565;7566;7567;9806;9807;9808;9809;9810;9811;15128;15129;15130;15131;15132;15133;15134;15135;15136;15137;15138;15139;15140;15141;15142;15143;15144;15145;15146;15147;15148;15149;15150;15151;15152;15153;15154;15155;15156;15157;15158;15159;24684;24685;24686;24687;24688;24689;24690;24691;24692;24693;24694;24695;24696;24697;24698
P01798	P01798	4	2	2	Ig heavy chain V-III region E109			1	4	2	2	4	2	2	0	2	0	34.5	17.7	17.7	12.647	113	113	5					2				0	7.2354	34.5	16.8	12847000	12847000	0	2				115	1208;1620;2461;3846	False;True;False;True	1323;1324;1771;2676;2677;4215	6047;6048;6049;7891;12288;12289;12290;12291;12292;12293;12294;12295;12296;12297;12298;12299;12300;12301;12302;12303;12304;12305;12306;12307;12308;12309;12310;12311;12312;12313;12314;19634	7565;7566;7567;9797;15128;15129;15130;15131;15132;15133;15134;15135;15136;15137;15138;15139;15140;15141;15142;15143;15144;15145;15146;15147;15148;15149;15150;15151;15152;15153;15154;15155;15156;15157;15158;15159;24668
P01804	P01804	3	1	1	Ig heavy chain V-III region HPC76			1	3	1	1	3	3	1	1	1	1	27.9	9.9	9.9	12.304	111	111	3.17	1	2		1	2				0	6.5977	27.9	27.9	84554000	71946000	12608000	6				116	70;1622;3849	True;False;False	78;1773;4218;4219	356;357;358;359;360;361;7900;7901;7902;7903;7904;7905;19648;19649;19650;19651;19652;19653;19654;19655;19656;19657;19658;19659;19660;19661;19662	429;430;431;432;433;434;9806;9807;9808;9809;9810;9811;24684;24685;24686;24687;24688;24689;24690;24691;24692;24693;24694;24695;24696;24697;24698
P01806;P01812;P01809;P01808;P01807;P18524;P01810	P01806;P01812;P01809;P01808;P01807;P18524;P01810	2;2;2;2;2;1;1	2;2;2;2;2;1;1	2;2;2;2;2;1;1	Ig heavy chain V region 441;Ig heavy chain V region MOPC 173;Ig heavy chain V region X24;Ig heavy chain V region T601;Ig heavy chain V region X44;Ig heavy chain V region RF;Ig heavy chain V region J539		;;;;;;	7	2	2	2	2	2	2	2	2	2	17.2	17.2	17.2	12.911	116	116;117;118;119;119;117;119	5					5				0	14.934	17.2	17.2	76867000	48806000	28061000	5				117	3182;3595	True;True	3499;3950	16216;16217;18384;18385;18386	20212;20213;23085;23086;23087
P01820;P01819	P01820;P01819	1;1	1;1	1;1	Ig heavy chain V region PJ14;Ig heavy chain V region MOPC 141		;	2	1	1	1	1	1	1	1	1	1	9.6	9.6	9.6	12.447	115	115;144	5					2				0	1.8851	9.6	9.6	1571200	916570	654670	2				118	2976	True	3246	14953;14954	18636;18637
P01837	P01837	5	5	5	Ig kappa chain C region			1	5	5	5	5	4	5	4	5	4	56.1	56.1	56.1	11.934	107	107	5.65	2	2	8	3	6	7	24	5	0	203.09	56.1	38.3	2486200000	1668600000	817650000	64				119	806;807;1861;3391;4742	True;True;True;True;True	881;882;883;884;2028;3733;5208	4031;4032;4033;4034;4035;4036;4037;4038;4039;4040;4041;4042;4043;4044;4045;4046;4047;4048;4049;4050;4051;4052;4053;4054;4055;4056;4057;4058;4059;4060;4061;4062;4063;4064;4065;4066;4067;4068;4069;4070;4071;4072;4073;4074;4075;4076;4077;4078;4079;9108;17218;17219;17220;24238;24239;24240;24241	4979;4980;4981;4982;4983;4984;4985;4986;4987;4988;4989;4990;4991;4992;4993;4994;4995;4996;4997;4998;4999;5000;5001;5002;5003;5004;5005;5006;5007;5008;5009;5010;5011;5012;5013;5014;5015;5016;5017;5018;5019;5020;5021;5022;5023;5024;5025;5026;5027;5028;5029;5030;5031;5032;5033;5034;11222;21418;21419;21420;30447;30448;30449;30450
P01843	P01843	4	4	4	Ig lambda-1 chain C region			1	4	4	4	4	4	4	4	4	4	61.9	61.9	61.9	11.575	105	105	6.95						1	21		0	71.937	61.9	61.9	471340000	255140000	216210000	40				120	1880;3836;4344;4886	True;True;True;True	2051;4202;4765;4766;5361;5362	9293;9294;9295;9296;9297;9298;19567;19568;19569;19570;19571;22223;22224;22225;22226;22227;22228;22229;22230;24896;24897;24898	11470;11471;11472;11473;11474;11475;11476;11477;24569;24570;24571;24572;24573;24574;24575;24576;24577;24578;24579;24580;24581;24582;24583;24584;24585;24586;24587;24588;24589;28081;28082;28083;28084;28085;28086;28087;28088;31181;31182;31183
P01844	P01844	4	4	1	Ig lambda-2 chain C region	Iglc2		1	4	4	1	4	2	4	2	1	0	59.6	59.6	18.3	11.254	104	104	7.09							10	1	0	278.74	59.6	25	177690000	142580000	35102000	15				121	253;3667;3752;3869	True;True;True;True	274;4025;4114;4241	1172;18734;18735;18736;18737;18738;18739;18740;19210;19211;19762	1347;23477;23478;23479;23480;23481;23482;23483;23484;24143;24144;24804;24805;24806;24807
P01845	P01845	4	1	1	Ig lambda-3 chain C region	Iglc3		1	4	1	1	4	2	1	0	1	0	59.6	18.3	18.3	11.371	104	104	7							2		0	2.2668	59.6	25	4609100	4609100	0	3				122	253;3667;3752;3868	False;False;False;True	274;4025;4114;4239;4240	1172;18734;18735;18736;18737;18738;18739;18740;19210;19211;19760;19761	1347;23477;23478;23479;23480;23481;23482;23483;23484;24143;24144;24801;24802;24803
P01864;P01863;P01865	P01864	5;1;1	5;1;1	5;1;1	Ig gamma-2A chain C region secreted form			3	5	5	5	5	5	5	5	5	5	17.3	17.3	17.3	36.595	335	335;330;398	5.18		4	16	4	24	17	22	1	0	150.45	17.3	17.3	4322700000	2123900000	2198800000	115				123	218;285;286;3169;4682	True;True;True;True;True	236;309;310;311;312;3484;3485;5145;5146	1032;1033;1034;1035;1036;1037;1038;1039;1040;1363;1364;1365;1366;1367;1368;1369;1370;1371;1372;1373;1374;1375;1376;1377;1378;1379;1380;1381;1382;1383;1384;1385;1386;1387;1388;1389;1390;1391;16159;16160;16161;16162;16163;16164;16165;16166;16167;16168;16169;16170;16171;16172;16173;16174;16175;16176;23957;23958;23959;23960;23961;23962;23963;23964;23965;23966;23967;23968;23969;23970;23971;23972;23973…	1190;1191;1192;1193;1194;1195;1196;1197;1198;1199;1631;1632;1633;1634;1635;1636;1637;1638;1639;1640;1641;1642;1643;1644;1645;1646;1647;1648;1649;1650;1651;1652;1653;1654;1655;1656;1657;1658;1659;1660;1661;1662;1663;1664;1665;1666;1667;1668;1669;1670;1671;1672;1673;1674;1675;1676;1677;20151;20152;20153;20154;20155;20156;20157;20158;20159;20160;20161;20162;20163;20164;20165;20166;20167;20168;20169;…
P01867	P01867	10	10	10	Ig gamma-2B chain C region	Igh-3		1	10	10	10	10	10	10	10	10	10	32.2	32.2	32.2	44.259	404	404	4.53	1	7	19	16	27	11	12		0	190.17	32.2	32.2	2747800000	1411600000	1336200000	141				124	283;502;714;812;839;2302;2475;3976;4225;4558	True;True;True;True;True;True;True;True;True;True	307;545;779;889;918;919;2507;2691;4355;4630;5003	1342;1343;1344;1345;1346;1347;1348;1349;1350;1351;1352;1353;1354;1355;1356;2378;2379;2380;2381;2382;3493;3494;3495;3496;3497;3498;4120;4121;4122;4123;4124;4125;4126;4127;4255;4256;4257;4258;4259;4260;4261;4262;4263;4264;4265;4266;4267;4268;4269;4270;4271;11357;11358;11359;11360;11361;11362;11363;12348;12349;12350;12351;12352;12353;12354;12355;12356;12357;12358;20309;20310;20311;20312;20313;20314;…	1594;1595;1596;1597;1598;1599;1600;1601;1602;1603;1604;1605;1606;1607;1608;1609;1610;1611;1612;1613;1614;1615;1616;1617;1618;1619;2810;2811;2812;2813;2814;2815;2816;2817;2818;2819;2820;2821;2822;2823;2824;2825;2826;2827;2828;2829;2830;4321;4322;4323;4324;4325;4326;5092;5093;5094;5095;5096;5097;5098;5099;5100;5256;5257;5258;5259;5260;5261;5262;5263;5264;5265;5266;5267;5268;5269;5270;5271;5272;5273…
P01868;P01869	P01868;P01869	4;4	4;4	4;4	Ig gamma-1 chain C region secreted form;Ig gamma-1 chain C region, membrane-bound form	Ighg1	;	2	4	4	4	4	4	4	4	4	4	15.1	15.1	15.1	35.704	324	324;393	3.66	3	4	7	4	8	3			0	21.438	15.1	15.1	655450000	256040000	399420000	34				125	284;840;3899;4563	True;True;True;True	308;920;4273;4274;5008	1357;1358;1359;1360;1361;1362;4272;4273;4274;4275;4276;4277;4278;4279;19896;19897;19898;23362;23363;23364;23365;23366;23367;23368;23369;23370;23371;23372;23373	1620;1621;1622;1623;1624;1625;1626;1627;1628;1629;1630;5282;5283;5284;5285;5286;5287;5288;5289;24956;24957;24958;29411;29412;29413;29414;29415;29416;29417;29418;29419;29420;29421;29422
P01872	P01872	16	16	16	Ig mu chain C region	Ighm		1	16	16	16	12	16	12	16	12	16	39.4	39.4	39.4	49.971	454	454	4.37	1	4	30	2	25	7	5	4	0	165.99	27.5	39.4	1030200000	209190000	820990000	81				126	625;704;961;1145;1328;1551;1684;1745;1864;2255;2555;2845;3104;3251;3679;4865	True;True;True;True;True;True;True;True;True;True;True;True;True;True;True;True	682;768;1052;1255;1454;1694;1840;1903;2031;2458;2777;3080;3410;3411;3574;4037;5336	3064;3065;3440;4874;4875;4876;4877;4878;4879;4880;5780;6601;6602;6603;6604;7612;7613;7614;7615;8171;8172;8173;8174;8175;8176;8177;8526;8527;8528;8529;9127;9128;9129;9130;9131;9132;9133;11115;11116;11117;11118;11119;11120;12821;14306;14307;14308;14309;14310;14311;14312;14313;14314;14315;15813;15814;15815;15816;16532;16533;16534;16535;16536;18766;18767;18768;18769;18770;18771;18772;24729;24730;2473…	3785;3786;4261;5984;5985;5986;5987;5988;5989;5990;7275;8201;8202;8203;8204;9494;9495;9496;9497;10125;10126;10127;10128;10129;10130;10131;10556;10557;10558;10559;11268;11269;11270;11271;11272;11273;11274;11275;11276;11277;11278;13707;13708;13709;13710;13711;13712;15898;17637;17638;17639;17640;17641;17642;17643;17644;17645;17646;19755;19756;19757;19758;20595;20596;20597;20598;20599;23511;23512;2351…
P01878	P01878	12	12	12	Ig alpha chain C region			1	12	12	12	12	11	12	11	12	11	51.7	51.7	51.7	36.875	344	344	4.44	2	11	20	17	41	10	11	1	0	323.31	51.7	48.8	19646000000	12724000000	6922000000	142				127	111;421;524;1112;2240;2770;3130;3131;3220;3331;4749;4752	True;True;True;True;True;True;True;True;True;True;True;True	121;458;569;1218;2440;2997;2998;3442;3443;3540;3663;3664;3665;5215;5218	587;1936;1937;1938;1939;1940;1941;1942;1943;1944;1945;1946;1947;1948;1949;1950;1951;1952;1953;1954;1955;1956;1957;2489;2490;2491;2492;5651;5652;5653;5654;5655;5656;5657;5658;5659;11017;11018;11019;11020;13902;13903;13904;13905;13906;15998;15999;16000;16001;16002;16003;16004;16005;16006;16007;16008;16009;16010;16011;16012;16013;16014;16410;16411;16412;16413;16913;16914;16915;16916;16917;16918;1691…	691;2296;2297;2298;2299;2300;2301;2302;2303;2304;2305;2306;2307;2308;2309;2310;2311;2312;2313;2314;2315;2316;2317;2318;2319;2949;2950;2951;2952;7137;7138;7139;7140;7141;7142;7143;7144;7145;7146;7147;13605;13606;13607;13608;17121;17122;17123;17124;17125;17126;17127;19961;19962;19963;19964;19965;19966;19967;19968;19969;19970;19971;19972;19973;19974;19975;19976;19977;19978;19979;19980;19981;19982;19…
P01887	P01887	3	3	3	Beta-2-microglobulin	B2m		1	3	3	3	3	2	3	2	3	2	22.7	22.7	22.7	13.779	119	119	6.71	2	1					2	12	0	23.203	22.7	16	1559300000	857340000	701960000	36				128	4170;4267;4373	True;True;True	4570;4680;4681;4796;4797;4798	21209;21210;21211;21212;21213;21214;21215;21216;21217;21775;21776;22398;22399;22400;22401;22402;22403	26593;26594;26595;26596;26597;26598;26599;26600;26601;26602;26603;26604;27487;27488;28289;28290;28291;28292;28293;28294;28295;28296;28297;28298;28299;28300;28301;28302;28303;28304;28305;28306;28307;28308;28309;28310
P01898;P01896;P14428;P06339;P03991	P01898	10;1;1;1;1	10;1;1;1;1	6;0;0;0;0	H-2 class I histocompatibility antigen, Q10 alpha chain	H2-Q10		5	10	10	6	10	9	10	9	6	6	35.4	35.4	20.6	37.251	325	325;185;328;357;368	5.46			5		27	13	5	4	0	87.897	35.4	31.1	1060900000	324250000	736630000	58				129	166;290;861;1325;1652;1783;4059;4269;4706;4816	True;True;True;True;True;True;True;True;True;True	183;316;317;944;1451;1804;1942;4443;4684;5171;5285	858;859;860;861;1401;1402;1403;1404;1405;1406;4347;4348;4349;4350;4351;4352;4353;4354;4355;4356;6595;7997;7998;7999;8000;8001;8736;8737;8738;20605;20606;20607;20608;20609;20610;20611;20612;20613;21786;21787;21788;21789;24046;24047;24048;24049;24050;24051;24052;24053;24552;24553;24554;24555	1011;1012;1013;1014;1687;1688;1689;1690;1691;1692;1693;5358;5359;5360;5361;5362;5363;5364;5365;5366;5367;8195;9924;9925;9926;9927;9928;10781;10782;10783;25808;25809;25810;25811;25812;25813;25814;25815;25816;25817;27499;27500;27501;27502;27503;30219;30220;30221;30222;30223;30224;30225;30226;30227;30796;30797;30798;30799
P01899;P01897;P01895;P01900;P14427	P01899;P01897	6;3;2;2;1	3;2;1;1;1	2;2;1;1;1	H-2 class I histocompatibility antigen, D-B alpha chain;H-2 class I histocompatibility antigen, L-D alpha chain	H2-D1;H2-L	;	5	6	3	2	5	6	2	3	1	2	18.5	9.1	6.4	40.836	362	362;362;298;365;368	5.93					6	4	3	1	0	33.29	15.7	18.5	153980000	48798000	105180000	15				130	290;861;1782;4268;4706;4849	False;False;True;True;False;True	316;317;944;1941;4682;4683;5171;5320	1401;1402;1403;1404;1405;1406;4347;4348;4349;4350;4351;4352;4353;4354;4355;4356;8732;8733;8734;8735;21777;21778;21779;21780;21781;21782;21783;21784;21785;24046;24047;24048;24049;24050;24051;24052;24053;24682	1687;1688;1689;1690;1691;1692;1693;5358;5359;5360;5361;5362;5363;5364;5365;5366;5367;10777;10778;10779;10780;27489;27490;27491;27492;27493;27494;27495;27496;27497;27498;30219;30220;30221;30222;30223;30224;30225;30226;30227;30929
P01901	P01901	2	1	1	H-2 class I histocompatibility antigen, K-B alpha chain	H2-K1		1	2	1	1	2	2	1	1	1	1	7.9	5.1	5.1	41.301	369	369	6						2			0	10.133	7.9	7.9	6510500	2961400	3549100	2				131	1576;4706	True;False	1720;5171	7729;7730;24046;24047;24048;24049;24050;24051;24052;24053	9618;9619;30219;30220;30221;30222;30223;30224;30225;30226;30227
P01902	P01902	2	1	1	H-2 class I histocompatibility antigen, K-D alpha chain	H2-K1		1	2	1	1	2	2	1	1	1	1	5.4	2.7	2.7	41.489	368	368	5.08	1	1	2		2	2	2	2	0	8.9337	5.4	5.4	179280000	85539000	93740000	12				132	861;1785	False;True	944;1944	4347;4348;4349;4350;4351;4352;4353;4354;4355;4356;8741;8742;8743;8744;8745;8746;8747;8748;8749;8750;8751;8752	5358;5359;5360;5361;5362;5363;5364;5365;5366;5367;10786;10787;10788;10789;10790;10791;10792;10793;10794;10795;10796;10797
P01942	P01942	7	7	5	Hemoglobin subunit alpha	Hba		1	7	7	5	6	7	6	7	4	5	50.7	50.7	44.4	15.085	142	142	5.77	6	12	12	8	13	15	26	43	0	115.35	43	50.7	31483000000	678160000	30805000000	238				133	1336;1976;2759;2927;4271;4352;4527	True;True;True;True;True;True;True	1462;2153;2986;3172;3173;4686;4774;4965	6633;6634;6635;6636;6637;6638;6639;6640;6641;6642;6643;6644;6645;9806;9807;9808;9809;9810;9811;9812;9813;9814;9815;9816;9817;9818;9819;9820;9821;9822;9823;9824;9825;9826;9827;9828;9829;13846;13847;13848;13849;13850;13851;13852;13853;13854;13855;13856;13857;13858;13859;13860;13861;13862;13863;13864;13865;13866;13867;13868;13869;13870;13871;13872;14718;14719;14720;14721;14722;14723;14724;14725;1472…	8233;8234;8235;8236;8237;8238;8239;8240;8241;8242;8243;8244;8245;8246;8247;8248;8249;8250;8251;8252;8253;12171;12172;12173;12174;12175;12176;12177;12178;12179;12180;12181;12182;12183;12184;12185;12186;12187;12188;12189;12190;12191;12192;12193;12194;12195;12196;12197;12198;12199;12200;12201;12202;12203;12204;17055;17056;17057;17058;17059;17060;17061;17062;17063;17064;17065;17066;17067;17068;17069;…
P02088;CON__Q3SX09;CON__P02070;P02104	P02088	9;2;1;1	9;2;1;1	3;0;0;0	Hemoglobin subunit beta-1	Hbb-b1		4	9	9	3	7	9	7	9	2	3	60.5	60.5	24.5	15.84	147	147;201;145;147	6.1	7	12	18	16	23	17	25	94	0	290.14	59.2	60.5	24514000000	661050000	23853000000	296				134	614;1730;2361;2553;2662;3007;4440;4468;4815	True;True;True;True;True;True;True;True;True	670;1887;2569;2775;2884;3298;4869;4870;4903;5283;5284	3002;3003;3004;3005;3006;3007;3008;3009;3010;3011;3012;3013;3014;3015;3016;3017;3018;3019;3020;3021;3022;3023;3024;3025;3026;3027;3028;3029;8410;8411;8412;8413;8414;8415;8416;8417;8418;8419;8420;8421;8422;8423;8424;8425;8426;8427;8428;8429;8430;8431;8432;8433;8434;8435;8436;8437;8438;11784;11785;11786;11787;11788;11789;12773;12774;12775;12776;12777;12778;12779;12780;12781;12782;12783;12784;12785;…	3681;3682;3683;3684;3685;3686;3687;3688;3689;3690;3691;3692;3693;3694;3695;3696;3697;3698;3699;3700;3701;3702;3703;3704;3705;3706;3707;3708;3709;3710;3711;3712;3713;3714;3715;3716;3717;3718;3719;3720;3721;3722;3723;3724;3725;3726;3727;3728;3729;3730;3731;3732;3733;3734;3735;3736;3737;3738;3739;3740;3741;10412;10413;10414;10415;10416;10417;10418;10419;10420;10421;10422;10423;10424;10425;10426;1042…
P02089	P02089	7	1	1	Hemoglobin subunit beta-2	Hbb-b2		1	7	1	1	6	7	1	1	1	1	44.9	8.8	8.8	15.878	147	147	5.67	2	2	2		2	2	3	8	0	12.199	44.2	44.9	1974500000	26357000	1948200000	27				135	614;1730;2553;2662;3007;4440;4560	False;False;False;False;False;False;True	670;1887;2775;2884;3298;4869;4870;5005	3002;3003;3004;3005;3006;3007;3008;3009;3010;3011;3012;3013;3014;3015;3016;3017;3018;3019;3020;3021;3022;3023;3024;3025;3026;3027;3028;3029;8410;8411;8412;8413;8414;8415;8416;8417;8418;8419;8420;8421;8422;8423;8424;8425;8426;8427;8428;8429;8430;8431;8432;8433;8434;8435;8436;8437;8438;12773;12774;12775;12776;12777;12778;12779;12780;12781;12782;12783;12784;12785;12786;12787;12788;12789;12790;12791;…	3681;3682;3683;3684;3685;3686;3687;3688;3689;3690;3691;3692;3693;3694;3695;3696;3697;3698;3699;3700;3701;3702;3703;3704;3705;3706;3707;3708;3709;3710;3711;3712;3713;3714;3715;3716;3717;3718;3719;3720;3721;3722;3723;3724;3725;3726;3727;3728;3729;3730;3731;3732;3733;3734;3735;3736;3737;3738;3739;3740;3741;10412;10413;10414;10415;10416;10417;10418;10419;10420;10421;10422;10423;10424;10425;10426;1042…
P84244;P84228;P68433;P02301	P84244;P84228;P68433;P02301	3;3;3;3	3;3;3;3	3;3;3;3	Histone H3.3;Histone H3.2;Histone H3.1;Histone H3.3C	H3f3a;Hist1h3b;Hist1h3a;H3f3c	;;;	4	3	3	3	3	3	3	3	3	3	16.9	16.9	16.9	15.328	136	136;136;136;136	5.47	3	2	2			1	3	8	0	5.8361	16.9	16.9	638450000	382420000	256020000	23				136	981;3855;4910	True;True;True	1074;4225;5390	4962;4963;19690;19691;19692;19693;19694;19695;19696;19697;19698;19699;19700;25122;25123;25124;25125;25126;25127	6072;6073;24728;24729;24730;24731;24732;24733;24734;24735;24736;24737;24738;24739;24740;31536;31537;31538;31539;31540;31541;31542;31543
P02463	P02463	2	2	2	Collagen alpha-1(IV) chain;Arresten	Col4a1		1	2	2	2	2	0	2	0	2	0	1.4	1.4	1.4	160.68	1669	1669	5.33	1						1	1	0.0039062	1.5544	1.4	0	4868600	4868600	0	3				137	136;3560	True;True	151;3912	740;18231;18232	885;22920;22921
P02468	P02468	3	3	3	Laminin subunit gamma-1	Lamc1		1	3	3	3	0	3	0	3	0	3	2.2	2.2	2.2	177.3	1607	1607	1	3								0	6.517	0	2.2	2768300	0	2768300	3				138	894;1222;3177	True;True;True	982;1339;3493	4458;6102;16194	5472;7622;20190
P03953	P03953	5	5	5	Complement factor D	Cfd		1	5	5	5	5	3	5	3	5	3	28.2	28.2	28.2	28.057	259	259	5.75			1		10	8	3	2	0	77.768	28.2	16.2	501960000	233790000	268170000	26				139	1200;1510;2043;3254;3511	True;True;True;True;True	1315;1650;2227;3577;3860	6017;6018;7436;10127;10128;10129;10130;10131;10132;10133;10134;10135;10136;16542;17981;17982;17983;17984;17985;17986;17987;17988;17989;17990	7534;7535;9296;12543;12544;12545;12546;12547;12548;12549;12550;12551;12552;20605;22559;22560;22561;22562;22563;22564;22565;22566;22567;22568;22569;22570
P03976	P03976	1	1	1	Ig kappa chain V-II region 17S29.1			1	1	1	1	1	1	1	1	1	1	11.5	11.5	11.5	12.39	113	113	7							2		0	11.345	11.5	11.5	28268000	16204000	12063000	2				140	1426	True	1560	6996;6997	8763;8764
P03977;P01656;P01654;P01655	P03977;P01656;P01654;P01655	3;2;2;2	3;2;2;2	2;1;1;1	Ig kappa chain V-III region 50S10.1;Ig kappa chain V-III region MOPC 70;Ig kappa chain V-III region PC 2880/PC 1229;Ig kappa chain V-III region PC 7132		;;;	4	3	3	2	3	1	3	1	2	1	40.5	40.5	24.3	12.042	111	111;111;111;112	7							4		0	5.5718	40.5	14.4	31986000	20263000	11723000	5				141	679;1213;2626	True;True;True	741;1329;2848	3318;6067;13144;13145	4085;7585;16255;16256;16257
P03987	P03987	9	9	9	Ig gamma-3 chain C region			1	9	9	9	9	8	9	8	9	8	30.4	30.4	30.4	43.929	398	398	5.16		7	10	6	26	15	17	4	0	78.113	30.4	23.4	2788100000	1851800000	936360000	96				142	217;315;552;1206;1781;3184;3271;4681;4753	True;True;True;True;True;True;True;True;True	235;343;602;603;1321;1940;3502;3597;5143;5144;5219	1025;1026;1027;1028;1029;1030;1031;1485;1486;1487;1488;1489;1490;1491;1492;1493;1494;2644;2645;2646;2647;2648;2649;2650;2651;2652;2653;2654;2655;2656;2657;6029;6030;6031;6032;6033;6034;6035;6036;6037;6038;6039;6040;6041;6042;6043;6044;8722;8723;8724;8725;8726;8727;8728;8729;8730;8731;16238;16239;16599;23942;23943;23944;23945;23946;23947;23948;23949;23950;23951;23952;23953;23954;23955;23956;24308;…	1182;1183;1184;1185;1186;1187;1188;1189;1773;1774;1775;1776;1777;1778;1779;1780;1781;1782;1783;1784;1785;1786;1787;1788;1789;3118;3119;3120;3121;3122;3123;3124;3125;3126;3127;3128;3129;3130;3131;7546;7547;7548;7549;7550;7551;7552;7553;7554;7555;7556;7557;7558;7559;7560;7561;7562;10767;10768;10769;10770;10771;10772;10773;10774;10775;10776;20243;20244;20245;20246;20662;20663;20664;30099;30100;30101…
P04186;CON__Q3KUS7	P04186	30;1	30;1	30;1	Complement factor B;Complement factor B Ba fragment;Complement factor B Bb fragment	Cfb		2	30	30	30	26	30	26	30	26	30	36.1	36.1	36.1	85.004	761	761;760	4.51	13	38	63	43	49	39	27	31	0	283.87	35.6	36.1	4294100000	1571300000	2722800000	307				143	79;198;207;208;492;585;699;1127;1128;1338;1339;1509;2147;2228;2458;2584;2682;3263;3265;3405;3467;3524;3750;3826;3862;4313;4473;4715;4829;4831	True;True;True;True;True;True;True;True;True;True;True;True;True;True;True;True;True;True;True;True;True;True;True;True;True;True;True;True;True;True	88;216;225;226;535;638;763;1234;1235;1464;1465;1649;2340;2426;2672;2806;2906;3587;3589;3747;3814;3873;4112;4191;4232;4730;4908;5180;5299;5302	393;394;395;396;397;398;949;950;951;952;953;954;955;956;957;958;959;960;961;962;983;984;985;986;987;988;989;990;991;992;993;994;995;996;997;998;999;2336;2337;2338;2339;2340;2341;2342;2343;2344;2824;3399;3400;3401;3402;3403;3404;3405;3406;3407;3408;5703;5704;5705;5706;5707;6647;6648;6649;6650;6651;6652;6653;6654;6655;6656;6657;6658;6659;6660;6661;7410;7411;7412;7413;7414;7415;7416;7417;7418;7419;7…	471;472;473;474;475;476;1105;1106;1107;1108;1109;1110;1111;1112;1113;1114;1115;1116;1117;1118;1140;1141;1142;1143;1144;1145;1146;1147;1148;1149;1150;1151;1152;1153;1154;1155;1156;2767;2768;2769;2770;2771;2772;2773;2774;2775;3381;4178;4179;4180;4181;4182;4183;4184;4185;4186;4187;7194;7195;7196;7197;7198;8255;8256;8257;8258;8259;8260;8261;8262;8263;8264;8265;8266;8267;8268;8269;9270;9271;9272;9273;…
P04919	P04919	9	9	9	Band 3 anion transport protein	Slc4a1		1	9	9	9	0	9	0	9	0	9	11.9	11.9	11.9	103.13	929	929	4.4	1		7		1	4	1	1	0	55.001	0	11.9	51724000	0	51724000	14				144	0;212;251;338;1029;1566;1963;2095;3663	True;True;True;True;True;True;True;True;True	0;230;272;368;1127;1710;2139;2288;4021	0;1;2;1004;1005;1170;1611;5209;5210;7692;7693;9720;10279;18721;18722	0;1;2;1161;1162;1345;1936;6392;6393;9581;9582;12067;12706;23464;23465
P04925	P04925	2	2	2	Major prion protein	Prnp		1	2	2	2	1	2	1	2	1	2	7.9	7.9	7.9	27.977	254	254	7							5		0	18.544	4.7	7.9	33190000	17573000	15617000	5				145	4659;4900	True;True	5119;5120;5380	23843;23844;23845;23846;25069	29990;29991;29992;29993;31481
P04939;P11590	P04939	3;1	2;1	2;1	Major urinary protein 3	Mup3		2	3	2	2	2	3	2	2	2	2	19	11.4	11.4	21.464	184	184;178	7							6		0	19.598	11.4	19	73012000	44160000	28852000	6				146	1089;3981;4020	True;False;True	1190;4361;4402	5476;5477;20342;20492;20493;20494;20495	6806;6807;25509;25685;25686;25687;25688
P04944;P04943;P04942;P04941;P04940	P04944;P04943;P04942;P04941;P04940	2;2;2;2;2	2;2;2;2;2	2;2;2;2;2	Ig kappa chain V-VI region NQ5-78.2.6;Ig kappa chain V-VI region NQ6-8.3.1;Ig kappa chain V-VI region NQ5-61.1.2;Ig kappa chain V-VI region NQ2-48.2.2;Ig kappa chain V-VI region NQ2-17.4.1		;;;;	5	2	2	2	2	1	2	1	2	1	7.5	7.5	7.5	11.391	107	107;107;107;107;107	7							3		0	2.6901	7.5	6.5	80545000	45903000	34642000	3				147	3544;4738	True;True	3894;5204	18199;24224;24225	22887;30431;30432
P05064;P05063	P05064	13;1	13;1	12;0	Fructose-bisphosphate aldolase A	Aldoa		2	13	13	12	10	11	10	11	9	10	42	42	40.1	39.355	364	364;363	5.22	2	3	2		21	8	4	5	0	76.49	36.5	31.9	440780000	128670000	312110000	44				148	19;45;172;1066;1423;1593;1973;2745;2746;3249;3372;4482;4936	True;True;True;True;True;True;True;True;True;True;True;True;True	21;50;189;1165;1557;1740;2150;2972;2973;3572;3709;4917;5418	122;123;251;252;253;876;877;878;879;880;881;5369;6986;6987;7780;7781;7782;7783;7784;7785;7786;7787;7788;9798;9799;13662;13663;13664;13665;13666;13667;13668;13669;13670;16525;17126;17127;22883;22884;22885;22886;22887;22888;22889;25205	150;151;313;314;315;1029;1030;1031;1032;1033;1034;6678;8753;8754;9681;9682;9683;9684;9685;9686;9687;9688;9689;12163;12164;16819;16820;16821;16822;16823;16824;16825;16826;16827;20588;21300;21301;28847;28848;28849;28850;28851;28852;28853;31626
P05201	P05201	1	1	1	Aspartate aminotransferase, cytoplasmic	Got1		1	1	1	1	1	1	1	1	1	1	3.1	3.1	3.1	46.247	413	413	5					2				0	5.9812	3.1	3.1	11004000	5435500	5568400	2				149	2185	True	2381	10718;10719	13240;13241
P05202	P05202	2	2	2	Aspartate aminotransferase, mitochondrial	Got2		1	2	2	2	0	2	0	2	0	2	6.3	6.3	6.3	47.411	430	430	5					2				0	8.5801	0	6.3	15591000	0	15591000	2				150	1907;3950	True;True	2080;4329	9434;20179	11646;25333
P05208	P05208	1	1	1	Chymotrypsin-like elastase family member 2A	Cela2a		1	1	1	1	0	1	0	1	0	1	8.1	8.1	8.1	28.913	271	271	4				1					0	7.2598	0	8.1	5535800	0	5535800	1				151	4508	True	4945	22979	28949
P05213;Q3UX10	P05213	9;1	9;1	0;0	Tubulin alpha-1B chain	Tuba1b		2	9	9	0	8	6	8	6	0	0	30.4	30.4	0	50.151	451	451;446	4.97	1	4	2	1	13	5	3	3	0	64.655	27.5	17.7	282490000	154890000	127600000	35				152	397;844;987;1284;1988;2575;3088;3684;4424	True;True;True;True;True;True;True;True;True	433;925;1080;1404;2166;2797;3394;4042;4852	1819;1820;4285;4286;4287;4288;4289;4290;4291;4292;4293;4294;4976;4977;4978;6454;9895;9896;12880;12881;12882;12883;12884;15715;15716;15717;15718;15719;18779;22607;22608;22609	2159;2160;5295;5296;5297;5298;5299;5300;5301;5302;5303;5304;6086;6087;6088;8045;12281;12282;12283;12284;15961;15962;15963;15964;15965;15966;19639;19640;19641;19642;19643;23524;28527;28528;28529
P05366;P05367	P05366	3;1	3;1	3;1	Serum amyloid A-1 protein	Saa1		2	3	3	3	0	3	0	3	0	3	26.2	26.2	26.2	13.77	122	122;122	8								4	0	3.7636	0	26.2	5551300	0	5551300	4				153	882;1580;1673	True;True;True	969;1725;1826	4436;7740;7741;8107	5450;9630;9631;10056
P05555	P05555	9	9	9	Integrin alpha-M	Itgam		1	9	9	9	9	2	9	2	9	2	7.5	7.5	7.5	127.48	1153	1153	1.08	12	1							0	8.9784	7.5	1.8	25782000	22976000	2806800	13				154	838;1311;1571;2062;2455;3473;3887;4190;4605	True;True;True;True;True;True;True;True;True	917;1435;1715;2249;2668;2669;3820;4259;4593;5054	4254;6548;7706;7707;10200;12223;12224;17717;19837;19838;21295;23586;23587	5255;8147;9595;9596;12626;15038;15039;22068;24884;24885;26690;29654;29655
P06151;P00342;P16125	P06151	13;2;1	13;2;1	13;2;1	L-lactate dehydrogenase A chain	Ldha		3	13	13	13	12	10	12	10	12	10	35.5	35.5	35.5	36.498	332	332;332;334	5.97					1	30			0	50.834	32.8	30.4	524760000	202440000	322320000	31				155	692;770;1531;2591;2847;3452;3538;3551;3740;3741;4442;4449;4638	True;True;True;True;True;True;True;True;True;True;True;True;True	755;842;1671;1672;2813;3082;3798;3887;3888;3901;4101;4102;4872;4873;4880;5090	3363;3810;3811;7530;7531;7532;7533;12958;14317;14318;17614;17615;18183;18184;18185;18212;18213;19171;19172;19173;19174;22692;22693;22694;22695;22696;22697;22729;22730;23763;23764	4135;4689;4690;9408;9409;9410;9411;9412;16043;17648;17649;21944;21945;22871;22872;22873;22900;22901;24101;24102;24103;24104;28627;28628;28629;28630;28631;28632;28671;28672;29904;29905
P06330;P01757;P01756	P06330;P01757;P01756	6;3;3	6;3;3	6;3;3	Ig heavy chain V region AC38 205.12;Ig heavy chain V region J558;Ig heavy chain V region MOPC 104E		;;	3	6	6	6	6	4	6	4	6	4	66.1	66.1	66.1	12.934	118	118;117;117	4.67	4	6	5	6	14	3	9	4	0	298.46	66.1	36.4	2094900000	1359700000	735110000	53				156	342;1216;1217;3715;3758;3841	True;True;True;True;True;True	372;373;1333;1334;4074;4121;4209;4210	1621;1622;1623;1624;6071;6072;6073;6074;6075;6076;6077;6078;6079;6080;6081;6082;6083;6084;6085;6086;6087;6088;6089;6090;18972;18973;18974;18975;19256;19257;19258;19259;19260;19261;19262;19263;19264;19265;19266;19267;19268;19599;19600;19601;19602;19603;19604;19605;19606;19607;19608	1947;1948;1949;1950;7589;7590;7591;7592;7593;7594;7595;7596;7597;7598;7599;7600;7601;7602;7603;7604;7605;7606;7607;7608;7609;7610;23751;23752;23753;23754;24226;24227;24228;24229;24230;24231;24232;24233;24234;24235;24236;24237;24238;24617;24618;24619;24620;24621;24622;24623;24624;24625;24626
P06683	P06683	16	16	16	Complement component C9	C9		1	16	16	16	12	16	12	16	12	16	28.3	28.3	28.3	62.002	548	548	3.84	1	6	25	13	9	5	1	2	0	60.362	21.2	28.3	443060000	131510000	311550000	61				157	219;391;392;949;1120;1405;1776;2094;2332;2806;2994;3678;3856;4001;4164;4200	True;True;True;True;True;True;True;True;True;True;True;True;True;True;True;True	237;427;428;1040;1227;1537;1934;2287;2539;3039;3275;3276;4036;4226;4383;4563;4603	1041;1042;1043;1774;1775;1776;1777;1778;1779;1780;1781;1782;1783;1784;1785;4810;5689;6910;6911;6912;6913;6914;6915;6916;6917;6918;6919;8699;10275;10276;10277;10278;11585;11586;11587;14131;14132;14133;14134;14135;15213;15214;15215;15216;18765;19701;19702;19703;20405;20406;20407;20408;21171;21172;21173;21174;21353;21354;21355;21356;21357;21358	1200;1201;1202;2108;2109;2110;2111;2112;2113;2114;2115;2116;2117;2118;2119;5908;7180;8670;8671;8672;8673;8674;8675;8676;8677;8678;8679;10741;12702;12703;12704;12705;14267;14268;14269;17429;17430;17431;17432;17433;19008;19009;19010;19011;23510;24741;24742;24743;25574;25575;25576;25577;26542;26543;26544;26545;26546;26547;26764;26765;26766;26767;26768;26769
P06684	P06684	29	29	29	Complement C5;Complement C5 beta chain;Complement C5 alpha chain;C5a anaphylatoxin;Complement C5 alpha chain	C5		1	29	29	29	13	29	13	29	13	29	17.4	17.4	17.4	188.88	1680	1680	2.42	15	25	21				3	1	0	126.35	9.3	17.4	467600000	118000000	349600000	66				158	38;63;736;951;1071;1098;1163;1169;1397;1744;1942;1994;2092;2166;2178;2582;2586;2734;2988;3341;3964;4032;4033;4120;4404;4548;4698;4699;4833	True;True;True;True;True;True;True;True;True;True;True;True;True;True;True;True;True;True;True;True;True;True;True;True;True;True;True;True;True	41;69;805;806;1042;1170;1200;1273;1279;1529;1902;2116;2174;2285;2360;2373;2804;2808;2961;3266;3676;3677;4343;4414;4415;4508;4831;4991;5163;5164;5304	234;316;3659;3660;3661;3662;4822;4823;5377;5378;5379;5564;5565;5566;5853;5906;5907;6853;6854;6855;6856;8524;8525;9624;9625;9923;9924;10271;10652;10653;10654;10690;10691;10692;10693;10694;12920;12921;12922;12933;13631;13632;13633;15195;16966;16967;16968;20238;20239;20240;20241;20539;20540;20541;20919;22523;22524;22525;23196;23197;23198;24020;24021;24022;24627	293;387;4528;4529;4530;4531;5922;5923;6687;6688;6689;7024;7025;7026;7355;7416;7417;8605;8606;8607;8608;8609;10554;10555;11964;11965;12311;12312;12698;13171;13172;13173;13210;13211;13212;13213;13214;16005;16006;16007;16018;16788;16789;16790;18978;21129;21130;21131;25397;25398;25399;25400;25738;25739;25740;26171;28437;28438;28439;29205;29206;29207;30190;30191;30192;30872
P06728	P06728	24	24	24	Apolipoprotein A-IV	Apoa4		1	24	24	24	23	23	23	23	23	23	70.4	70.4	70.4	45.029	395	395	5.6	1		1		92	28	14	13	0	323.31	70.4	68.1	6807500000	3446900000	3360600000	163				159	235;373;902;1018;1024;1099;1716;2278;2279;2517;2673;2729;2739;2858;3086;3363;3364;3404;3699;3708;3979;4241;4564;4642	True;True;True;True;True;True;True;True;True;True;True;True;True;True;True;True;True;True;True;True;True;True;True;True	253;408;990;1115;1122;1201;1202;1203;1872;2482;2483;2736;2895;2896;2897;2955;2956;2966;3093;3392;3700;3701;3746;4058;4067;4358;4649;4650;4651;5009;5010;5095;5096	1083;1084;1085;1086;1087;1088;1089;1090;1721;1722;1723;1724;1725;1726;1727;1728;1729;4486;4487;4488;5160;5161;5162;5163;5175;5176;5177;5178;5179;5180;5181;5567;5568;5569;5570;5571;5572;5573;5574;8347;8348;8349;8350;11206;11207;11208;11209;12547;12548;12549;12550;12551;12552;12553;12554;12555;12556;13367;13368;13369;13370;13371;13372;13373;13374;13617;13618;13619;13620;13621;13622;13623;13647;1364…	1243;1244;1245;1246;1247;1248;1249;1250;1251;1252;2050;2051;2052;2053;2054;2055;2056;2057;2058;2059;5503;5504;5505;6320;6321;6322;6323;6335;6336;6337;6338;6339;6340;6341;7027;7028;7029;7030;7031;7032;7033;7034;7035;10341;10342;10343;10344;13809;13810;13811;13812;15533;15534;15535;15536;15537;15538;15539;15540;15541;15542;16497;16498;16499;16500;16501;16502;16503;16504;16773;16774;16775;16776;1677…
P06745;CON__Q3ZBD7	P06745	13;6	13;6	13;6	Glucose-6-phosphate isomerase	Gpi		2	13	13	13	11	10	11	10	11	10	31.4	31.4	31.4	62.766	558	558;557	5.03	2	2		2	20	4	2	3	0	96.709	24	24.9	240070000	129440000	110630000	33				160	414;842;1032;1210;1234;1818;2047;2289;2944;4023;4101;4392;4689	True;True;True;True;True;True;True;True;True;True;True;True;True	450;923;1130;1326;1351;1979;2231;2493;3200;4405;4489;4818;5153	1913;1914;4282;5214;5215;5216;5217;5218;5219;6059;6143;6144;6145;8941;8942;8943;8944;8945;8946;8947;10146;10147;11311;14847;20499;20500;20501;20502;20503;20504;20833;20834;22462;22463;24000	2271;2272;5292;6397;6398;6399;6400;6401;6402;7577;7668;7669;7670;11030;11031;11032;11033;11034;11035;11036;12563;12564;13929;18519;25692;25693;25694;25695;25696;25697;26079;26080;28370;28371;30162
P06797	P06797	2	2	2	Cathepsin L1;Cathepsin L1 heavy chain;Cathepsin L1 light chain	Ctsl		1	2	2	2	0	2	0	2	0	2	8.7	8.7	8.7	37.547	334	334	5.67					1	2			0	5.97	0	8.7	27908000	0	27908000	3				161	2500;3087	True;True	2717;3393	12472;15713;15714	15418;19637;19638
P06801	P06801	1	1	1	NADP-dependent malic enzyme	Me1		1	1	1	1	1	1	1	1	1	1	3.1	3.1	3.1	63.953	572	572	4.5				1	1				0	2.3225	3.1	3.1	1918300	948150	970130	2				162	142	True	157	766;767	914;915
P06909	P06909	31	31	31	Complement factor H	Cfh		1	31	31	31	24	31	24	31	24	31	28.9	28.9	28.9	139.14	1234	1234	1.89	46	51	7		9				0	121.64	20.8	28.9	861550000	260670000	600880000	115				163	488;519;520;521;525;527;911;912;1289;1492;2088;2197;2221;2319;2357;2903;3568;3580;3858;3949;3963;4035;4112;4193;4374;4384;4416;4702;4734;4762;4795	True;True;True;True;True;True;True;True;True;True;True;True;True;True;True;True;True;True;True;True;True;True;True;True;True;True;True;True;True;True;True	531;564;565;566;570;573;999;1000;1409;1631;2279;2394;2419;2525;2565;3138;3922;3923;3935;4228;4328;4342;4417;4500;4596;4799;4810;4843;5167;5200;5228;5262	2324;2325;2326;2327;2477;2478;2479;2480;2481;2482;2483;2484;2493;2494;2495;2496;2497;2513;2514;2515;2516;4594;4595;4596;4597;4598;4599;4600;4601;4602;6461;6462;6463;6464;7327;7328;7329;7330;10259;10756;10899;10900;11451;11752;11753;11754;11755;11756;11757;11758;11759;11760;11761;11762;14628;14629;18260;18261;18262;18263;18264;18265;18266;18341;18342;19706;19707;19708;19709;19710;19711;19712;19713…	2755;2756;2757;2758;2937;2938;2939;2940;2941;2942;2943;2944;2953;2954;2955;2956;2957;2973;2974;2975;2976;2977;2978;5666;5667;5668;5669;5670;5671;5672;5673;5674;8052;8053;8054;8055;9180;9181;9182;9183;12686;13284;13446;13447;14108;14488;14489;14490;14491;14492;14493;14494;14495;14496;14497;14498;18236;18237;22951;22952;22953;22954;22955;22956;22957;22958;23040;23041;24746;24747;24748;24749;24750;2…
P07146	P07146	1	1	1	Anionic trypsin-2	Prss2		1	1	1	1	0	1	0	1	0	1	8.1	8.1	8.1	26.203	246	246	7							1		0	4.3166	0	8.1	2909700	0	2909700	1				164	2520	True	2739	12559	15545
P07214	P07214	10	10	10	SPARC	Sparc		1	10	10	10	10	6	10	6	10	6	40.4	40.4	40.4	34.45	302	302	5.95					1	21			0	46.388	40.4	22.2	209720000	142610000	67107000	23				165	278;591;1122;2452;2552;3196;3501;4010;4325;4834	True;True;True;True;True;True;True;True;True;True	301;302;645;1229;2665;2774;3515;3850;4392;4742;5305	1270;1271;1272;1273;1274;2851;2852;5691;5692;12217;12218;12219;12220;12770;12771;12772;16333;17896;20467;20468;22096;24628	1461;1462;1463;1464;1465;1466;3408;3409;7182;7183;15032;15033;15034;15035;15832;15833;15834;20377;22391;25660;25661;27917;30873
P07309	P07309	8	8	8	Transthyretin	Ttr		1	8	8	8	8	6	8	6	8	6	65.3	65.3	65.3	15.776	147	147	4.33	10	12	20	13	12	9	8	13	0	238.45	65.3	46.9	22182000000	11682000000	10500000000	136				166	1447;1714;1715;1903;2351;3927;4110;4196	True;True;True;True;True;True;True;True	1583;1870;1871;2076;2559;4304;4498;4599	7094;7095;7096;7097;7098;7099;7100;7101;7102;7103;7104;7105;7106;7107;7108;7109;8333;8334;8335;8336;8337;8338;8339;8340;8341;8342;8343;8344;8345;8346;9426;9427;9428;11717;11718;11719;11720;11721;11722;11723;11724;11725;11726;11727;20029;20030;20031;20032;20033;20034;20035;20036;20037;20038;20039;20040;20041;20042;20043;20044;20045;20046;20047;20048;20049;20050;20051;20052;20053;20054;20055;20056;…	8880;8881;8882;8883;8884;8885;8886;8887;8888;8889;8890;8891;8892;8893;8894;8895;8896;8897;8898;8899;8900;8901;8902;10325;10326;10327;10328;10329;10330;10331;10332;10333;10334;10335;10336;10337;10338;10339;10340;11637;11638;11639;11640;14452;14453;14454;14455;14456;14457;14458;14459;14460;14461;14462;14463;25101;25102;25103;25104;25105;25106;25107;25108;25109;25110;25111;25112;25113;25114;25115;25…
P07356	P07356	11	11	11	Annexin A2	Anxa2		1	11	11	11	11	9	11	9	11	9	32.7	32.7	32.7	38.676	339	339	6						21			0	53.754	32.7	28.3	156110000	73519000	82594000	21				167	68;553;658;2668;3766;3876;3919;3970;4150;4155;4737	True;True;True;True;True;True;True;True;True;True;True	76;604;717;2890;4129;4248;4295;4349;4547;4553;5203	352;353;354;2658;2659;3249;3250;13328;19292;19293;19806;19807;19982;19983;20280;20281;21126;21127;21139;21140;24223	425;426;427;3132;3133;4004;4005;16458;24264;24265;24853;24854;25051;25052;25445;25446;26493;26494;26506;26507;30430
P07361	P07361	5	3	3	Alpha-1-acid glycoprotein 2	Orm2		1	5	3	3	3	5	1	3	1	3	22.2	9.2	9.2	23.843	207	207	5					4				0	3.0485	17.4	22.2	34563000	8802300	25760000	4				168	429;1961;3402;3403;3510	False;True;True;True;False	466;2137;3744;3745;3859	1991;1992;9717;9718;17263;17264;17973;17974;17975;17976;17977;17978;17979;17980	2364;2365;12064;12065;21467;21468;22545;22546;22547;22548;22549;22550;22551;22552;22553;22554;22555;22556;22557;22558
P07724	P07724	64	64	59	Serum albumin	Alb		1	64	64	59	64	55	64	55	59	50	79.4	79.4	77.1	68.692	608	608	4.47	64	106	193	569	243	158	133	93	0	323.31	79.4	76.3	490160000000	269660000000	220490000000	3091				169	4;96;97;108;132;236;282;455;458;462;463;579;580;813;835;907;908;955;956;1007;1096;1101;1645;1863;2232;2336;2371;2413;2414;2419;2420;2522;2690;2748;2749;2797;2863;3035;3036;3105;3208;3236;3318;3424;3425;3487;3508;3509;3726;3727;3957;3958;4146;4175;4176;4251;4329;4330;4551;4552;4887;4888;4891;4937	True;True;True;True;True;True;True;True;True;True;True;True;True;True;True;True;True;True;True;True;True;True;True;True;True;True;True;True;True;True;True;True;True;True;True;True;True;True;True;True;True;True;True;True;True;True;True;True;True;True;True;True;True;True;True;True;True;True;True;True;True;True;True;True	4;106;107;118;146;147;254;306;496;500;504;505;631;632;633;890;914;995;996;1046;1047;1102;1197;1198;1205;1797;2030;2430;2431;2543;2580;2623;2624;2630;2631;2741;2914;2975;2976;3030;3098;3336;3337;3338;3412;3527;3558;3559;3648;3768;3769;3834;3857;3858;4086;4087;4336;4337;4543;4575;4576;4661;4662;4746;4747;4994;4995;5363;5364;5365;5366;5370;5419	11;12;13;14;15;16;17;18;19;20;21;22;23;24;25;26;27;28;29;30;31;32;33;34;35;36;37;38;39;40;41;42;43;44;45;46;47;48;49;50;51;52;53;448;449;450;451;452;453;454;455;456;457;458;459;460;461;462;463;464;465;466;467;468;469;470;471;472;473;474;475;476;477;478;479;480;481;482;483;484;485;486;487;488;489;490;491;492;493;494;495;496;497;498;499;500;501;502;503;504;505;506;507;508;509;510;511;577;578;579;58…	11;12;13;14;15;16;17;18;19;20;21;22;23;24;25;26;27;28;29;30;31;32;33;34;35;36;37;38;39;40;41;42;43;44;45;46;47;48;49;50;51;52;53;54;55;56;57;58;59;60;61;62;63;64;65;66;67;68;69;70;71;72;73;74;75;76;528;529;530;531;532;533;534;535;536;537;538;539;540;541;542;543;544;545;546;547;548;549;550;551;552;553;554;555;556;557;558;559;560;561;562;563;564;565;566;567;568;569;570;571;572;573;574;575;576;577;5…
Q00896;P07758	Q00896;P07758	18;18	9;9	8;8	Alpha-1-antitrypsin 1-3;Alpha-1-antitrypsin 1-1	Serpina1c;Serpina1a	;	2	18	9	8	18	17	9	9	8	8	39.1	24.5	19.2	45.823	412	412;413	4.55	10	17	19	22	36	19	17	10	0	289.59	39.1	39.1	26973000000	14458000000	12515000000	225				170	772;1965;1967;2300;2322;2360;2406;2443;2780;2980;3056;3057;3238;3498;4123;4459;4460;4743	True;False;True;False;True;False;True;False;True;True;False;False;True;True;False;False;False;True	844;2141;2143;2505;2529;2568;2616;2656;3009;3253;3254;3359;3360;3561;3847;4511;4512;4893;4894;5209	3814;3815;3816;3817;3818;3819;3820;3821;3822;9722;9723;9724;9725;9726;9727;9728;9729;9730;9731;9732;9733;9734;9735;9736;9737;9738;9741;9742;11352;11353;11457;11458;11459;11460;11461;11462;11463;11464;11465;11466;11467;11468;11469;11470;11471;11472;11473;11474;11768;11769;11770;11771;11772;11773;11774;11775;11776;11777;11778;11779;11780;11781;11782;11783;11944;11945;11946;11947;11948;11949;11950;1…	4693;4694;4695;4696;4697;4698;4699;4700;4701;4702;12069;12070;12071;12072;12073;12074;12075;12076;12077;12078;12079;12080;12081;12082;12083;12084;12085;12086;12087;12088;12089;12090;12091;12092;12095;12096;13974;13975;14114;14115;14116;14117;14118;14119;14120;14121;14122;14123;14124;14125;14126;14127;14128;14129;14130;14131;14132;14133;14134;14135;14506;14507;14508;14509;14510;14511;14512;14513;1…
P07759;Q80X76	P07759	18;1	18;1	11;0	Serine protease inhibitor A3K	Serpina3k		2	18	18	11	18	17	18	17	11	11	42.3	42.3	28	46.879	418	418;445	4.49	14	32	52	62	66	29	33	22	0	323.31	42.3	42.1	22678000000	11612000000	11066000000	437				171	240;405;406;589;715;1417;1609;1817;2132;2133;2309;2459;2810;2982;2983;3093;4138;4930	True;True;True;True;True;True;True;True;True;True;True;True;True;True;True;True;True;True	258;441;442;643;780;1550;1758;1759;1978;2325;2326;2514;2673;2674;3043;3256;3257;3258;3259;3399;4529;4530;5411	1120;1121;1122;1123;1124;1125;1126;1127;1128;1129;1130;1131;1132;1133;1134;1135;1136;1840;1841;1842;1843;1844;1845;1846;1847;1848;1849;1850;1851;1852;1853;1854;1855;1856;1857;1858;1859;1860;1861;1862;2838;2839;2840;2841;2842;2843;2844;2845;2846;2847;2848;2849;3499;3500;3501;3502;3503;3504;3505;3506;3507;3508;3509;3510;3511;3512;3513;6967;6968;6969;7846;7847;7848;7849;7850;7851;7852;7853;7854;7855…	1286;1287;1288;1289;1290;1291;1292;1293;1294;1295;1296;1297;1298;1299;1300;1301;1302;1303;1304;1305;1306;1307;1308;1309;1310;2182;2183;2184;2185;2186;2187;2188;2189;2190;2191;2192;2193;2194;2195;2196;2197;2198;2199;2200;2201;2202;2203;2204;2205;2206;2207;2208;2209;2210;2211;2212;3395;3396;3397;3398;3399;3400;3401;3402;3403;3404;3405;3406;4327;4328;4329;4330;4331;4332;4333;4334;4335;4336;4337;4338…
P07901	P07901	11	4	4	Heat shock protein HSP 90-alpha	Hsp90aa1		1	11	4	4	8	8	2	3	2	3	21.6	8	8	84.787	733	733	3.18	3	2	3	1			1	1	0	46.939	16.2	15.1	40760000	28038000	12722000	12				172	56;110;211;728;927;970;1038;1775;3120;4809;4839	False;False;True;True;False;False;True;False;True;False;False	62;120;229;795;1016;1061;1136;1933;3432;5277;5310	277;278;279;280;281;282;586;1003;3592;3593;3594;3595;3596;3597;3598;3599;4708;4709;4710;4711;4712;4713;4714;4715;4918;5269;8688;8689;8690;8691;8692;8693;8694;8695;8696;8697;8698;15937;24505;24648;24649;24650;24651;24652	341;342;343;344;345;346;690;1160;4448;4449;4450;4451;4452;4453;4454;4455;4456;5797;5798;5799;5800;5801;5802;5803;5804;6028;6524;10730;10731;10732;10733;10734;10735;10736;10737;10738;10739;10740;19897;30743;30894;30895;30896;30897;30898
P08032	P08032	7	7	7	Spectrin alpha chain, erythrocytic 1	Spta1		1	7	7	7	0	7	0	7	0	7	3.1	3.1	3.1	279.86	2415	2415	1.12	7	1							0	11.795	0	3.1	5268900	0	5268900	8				173	983;1160;2118;2130;3212;4270;4500	True;True;True;True;True;True;True	1076;1270;2311;2323;3531;4685;4937	4967;5832;5833;10417;10456;16375;21790;22956	6077;7329;7330;12905;12945;20424;27504;28925
P08071	P08071	39	39	39	Lactotransferrin	Ltf		1	39	39	39	38	34	38	34	38	34	58	58	58	77.837	707	707	3.6	10	18	104	2	31	14	9	2	0	323.31	57.9	50.5	6265400000	4597400000	1668000000	215				174	43;126;380;452;474;504;602;737;777;910;915;1142;1143;1250;1372;1387;1490;1720;1721;2091;2333;2358;2585;2607;2756;3024;3096;3289;3294;3297;3471;3771;3772;3866;4060;4422;4628;4650;4906	True;True;True;True;True;True;True;True;True;True;True;True;True;True;True;True;True;True;True;True;True;True;True;True;True;True;True;True;True;True;True;True;True;True;True;True;True;True;True	46;47;48;139;415;493;516;547;656;807;850;998;1003;1252;1253;1367;1503;1518;1628;1629;1876;1877;2284;2540;2566;2807;2829;2983;3323;3402;3615;3621;3624;3818;4135;4136;4237;4444;4849;5079;5080;5104;5386	241;242;243;244;245;246;247;686;687;688;689;690;691;692;693;694;1741;2106;2107;2108;2109;2110;2111;2262;2384;2385;2386;2387;2936;2937;3663;3664;3665;3666;3667;3668;3867;3868;3869;4586;4587;4588;4589;4590;4591;4592;4593;4611;4612;5768;5769;5770;5771;5772;5773;5774;5775;5776;6245;6246;6247;6248;6249;6250;6251;6252;6253;6254;6255;6256;6783;6784;6785;6786;6787;6788;6826;6827;7318;7319;7320;7321;7322;…	300;301;302;303;304;305;306;307;308;309;800;801;802;803;804;805;806;807;808;2071;2493;2494;2495;2496;2497;2498;2686;2832;2833;2834;2835;2836;2837;3585;3586;4532;4533;4534;4535;4536;4537;4538;4760;4761;4762;4763;5655;5656;5657;5658;5659;5660;5661;5662;5663;5664;5665;5685;5686;7263;7264;7265;7266;7267;7268;7269;7270;7271;7790;7791;7792;7793;7794;7795;7796;7797;7798;7799;7800;7801;7802;8481;8482;848…
P08113	P08113	10	9	9	Endoplasmin	Hsp90b1		1	10	9	9	5	7	4	6	4	6	15.5	14	14	92.475	802	802	2.57	4	3	6					1	0	28.645	10.6	9.7	45652000	13365000	32287000	15				175	675;935;1039;1624;1740;1774;2562;2997;2998;3680	True;True;False;True;True;True;True;True;True;True	737;1025;1137;1775;1898;1932;2784;3280;3281;4038	3303;4769;5270;5271;5272;5273;5274;5275;5276;5277;7910;8510;8511;8685;8686;8687;12851;15225;15226;15227;15228;18773	4069;5865;6525;6526;6527;6528;6529;6530;6531;6532;9816;10540;10541;10727;10728;10729;15932;19022;19023;19024;19025;19026;23518
P08122	P08122	4	4	4	Collagen alpha-2(IV) chain;Canstatin	Col4a2		1	4	4	4	2	3	2	3	2	3	2.7	2.7	2.7	167.32	1707	1707	3.17	3	1					2		0	4.2766	1.4	2.1	11311000	4634400	6676700	6				176	379;1616;1921;3900	True;True;True;True	414;1767;2094;4275	1740;7875;7876;9465;9466;19899	2070;9781;9782;11678;11679;24959
P08226	P08226	19	19	19	Apolipoprotein E	Apoe		1	19	19	19	18	17	18	17	18	17	47.9	47.9	47.9	35.866	311	311	5.79	13	14	22	11	19	72	53	60	0	323.31	47.3	47.9	40611000000	21081000000	19530000000	386				177	778;779;1028;1693;1779;2101;2258;2462;2463;2511;2538;2592;2722;2917;3041;3453;3697;3935;3936	True;True;True;True;True;True;True;True;True;True;True;True;True;True;True;True;True;True;True	851;852;1126;1849;1937;1938;2294;2461;2678;2679;2729;2730;2759;2814;2948;3158;3159;3343;3344;3799;3800;4055;4056;4314;4315	3870;3871;3872;3873;3874;3875;3876;3877;3878;3879;3880;3881;5187;5188;5189;5190;5191;5192;5193;5194;5195;5196;5197;5198;5199;5200;5201;5202;5203;5204;5205;5206;5207;5208;8211;8212;8213;8214;8215;8216;8217;8218;8219;8220;8221;8222;8223;8224;8225;8226;8227;8228;8229;8230;8231;8232;8233;8234;8235;8707;8708;8709;8710;8711;8712;8713;8714;8715;8716;8717;8718;10330;10331;10332;10333;10334;10335;10336;10…	4764;4765;4766;4767;4768;4769;4770;4771;4772;4773;4774;4775;6347;6348;6349;6350;6351;6352;6353;6354;6355;6356;6357;6358;6359;6360;6361;6362;6363;6364;6365;6366;6367;6368;6369;6370;6371;6372;6373;6374;6375;6376;6377;6378;6379;6380;6381;6382;6383;6384;6385;6386;6387;6388;6389;6390;6391;10165;10166;10167;10168;10169;10170;10171;10172;10173;10174;10175;10176;10177;10178;10179;10180;10181;10182;10183;…
P08228	P08228	4	4	4	Superoxide dismutase [Cu-Zn]	Sod1		1	4	4	4	4	4	4	4	4	4	32.5	32.5	32.5	15.942	154	154	5.82	4	1					3	9	0	31.798	32.5	32.5	158200000	66201000	92003000	16				178	634;1500;1895;4467	True;True;True;True	691;1640;2066;4902	3105;3106;3107;3108;3109;7350;7351;7352;9376;9377;9378;9379;9380;9381;9382;22803;22804	3835;3836;3837;3838;3839;9203;9204;9205;11583;11584;11585;11586;11587;11588;11589;28761;28762
P08249	P08249	6	6	6	Malate dehydrogenase, mitochondrial	Mdh2		1	6	6	6	2	4	2	4	2	4	19.5	19.5	19.5	35.611	338	338	6.33						5		1	0	6.5413	6.5	13	19137000	2647500	16489000	5				179	265;1481;2106;2940;4069;4571	True;True;True;True;True;True	288;1618;2299;3194;4454;5017	1211;7269;10375;14825;20657;23411	1393;9109;12863;18496;25873;29461
P32883;P08556;Q61411	P32883;P08556;Q61411	2;2;1	2;2;1	2;2;1	GTPase KRas;GTPase KRas, N-terminally processed;GTPase NRas;GTPase HRas;GTPase HRas, N-terminally processed	Kras;Nras;Hras	;;	3	2	2	2	2	2	2	2	2	2	12.2	12.2	12.2	21.656	189	189;189;189	7							4		0.0026631	1.6621	12.2	12.2	9659500	6134900	3524700	4				180	2882;3913	True;True	3117;4288	14516;14517;19964;19965	18067;18068;25030;25031
P08607	P08607	7	7	7	C4b-binding protein	C4bpa		1	7	7	7	6	7	6	7	6	7	20.5	20.5	20.5	51.523	469	469	3		1	19	1					0	57.491	16.6	20.5	234510000	106740000	127770000	21				181	1877;2002;2171;3967;4141;4254;4794	True;True;True;True;True;True;True	2046;2182;2366;4346;4535;4536;4666;5261	9247;9248;9249;9250;9952;9953;10669;10670;20253;20254;20255;20256;21080;21081;21082;21083;21731;21732;24439;24440;24441	11416;11417;11418;11419;12343;12344;13188;13189;25412;25413;25414;25415;26445;26446;26447;26448;27437;27438;30675;30676;30677
P08752;B2RSH2;P20612;Q3V3I2;P50149;P18872;Q8CGK7	P08752;B2RSH2	9;5;2;2;2;2;1	9;5;2;2;2;2;1	5;1;0;0;0;0;0	Guanine nucleotide-binding protein G(i) subunit alpha-2;Guanine nucleotide-binding protein G(i) subunit alpha-1	Gnai2;Gnai1	;	7	9	9	5	9	7	9	7	5	4	29.9	29.9	18.6	40.489	355	355;354;350;354;354;354;381	5.36	2	2	2		4	19	1	3	0	61.394	29.9	23.9	244290000	156630000	87664000	32				182	244;1006;1916;2007;2491;2632;2928;4217;4787	True;True;True;True;True;True;True;True;True	263;264;1101;2089;2188;2708;2854;3174;4621;5254	1150;1151;1152;5110;5111;9449;9450;9451;9452;9453;9960;9961;9962;9963;12450;12451;13166;13167;13168;13169;13170;13171;13172;13173;13174;13175;14754;21430;21431;21432;24413;24414;24415	1324;1325;1326;6254;6255;11661;11662;11663;11664;11665;12351;12352;12353;12354;15382;15383;16279;16280;16281;16282;16283;16284;16285;16286;16287;16288;18417;26851;26852;26853;30648;30649;30650
P08905	P08905	8	8	3	Lysozyme C-2	Lyz2		1	8	8	3	5	7	5	7	1	3	39.2	39.2	23	16.689	148	148	6.08	3	3	2		3	6	7	16	0	99.421	28.4	38.5	5704300000	1940000000	3764200000	55				183	133;377;718;719;1507;3541;4680;4953	True;True;True;True;True;True;True;True	148;412;784;785;1647;3891;5142;5436	731;1736;3522;3523;3524;3525;3526;3527;3528;3529;3530;3531;3532;3533;3534;3535;3536;3537;7396;7397;7398;7399;7400;7401;7402;7403;7404;7405;7406;7407;18190;23936;23937;23938;23939;23940;23941;25292;25293;25294	876;2066;4354;4355;4356;4357;4358;4359;4360;4361;4362;4363;4364;4365;4366;4367;4368;4369;4370;4371;4372;4373;4374;4375;9249;9250;9251;9252;9253;9254;9255;9256;9257;9258;9259;9260;9261;9262;9263;9264;9265;9266;9267;22878;30091;30092;30093;30094;30095;30096;30097;30098;31724;31725;31726
P09103	P09103	4	4	4	Protein disulfide-isomerase	P4hb		1	4	4	4	4	2	4	2	4	2	8.8	8.8	8.8	57.058	509	509	5					6				0	11.039	8.8	4.3	18909000	11025000	7883700	6				184	877;2039;4531;4856	True;True;True;True	963;2223;4969;5327	4422;4423;10112;23097;24703;24704	5435;5436;12525;29079;30951;30952
P09242	P09242	4	4	4	Alkaline phosphatase, tissue-nonspecific isozyme	Alpl		1	4	4	4	4	1	4	1	4	1	8.4	8.4	8.4	57.514	524	524	3	2		3				1		0	3.7768	8.4	2.1	37543000	26558000	10985000	6				185	250;650;3888;3993	True;True;True;True	271;708;4260;4374	1169;3188;3189;19839;20378;20379	1344;3929;3930;24886;25545;25546
P09411;P09041	P09411	11;2	11;2	11;2	Phosphoglycerate kinase 1	Pgk1		2	11	11	11	7	8	7	8	7	8	41.2	41.2	41.2	44.55	417	417;417	5.56					13			3	0	94.738	25.9	32.6	114420000	40444000	73980000	16				186	137;192;571;1483;2170;2519;3736;4514;4521;4616;4916	True;True;True;True;True;True;True;True;True;True;True	152;210;622;1620;2365;2738;4096;4952;4959;5066;5396	741;940;941;2734;2735;7297;10667;10668;12558;19137;19138;23024;23053;23625;25152;25153	886;1095;1096;3214;3215;9148;13186;13187;15544;24058;24059;29002;29032;29694;31573;31574
P09470	P09470	2	2	2	Angiotensin-converting enzyme;Angiotensin-converting enzyme, soluble form	Ace		1	2	2	2	1	2	1	2	1	2	1.8	1.8	1.8	150.92	1312	1312	1	3								0.0088832	1.3775	0.8	1.8	1212600	758930	453680	3				187	727;4111	True;True	794;4499	3590;3591;20867	4446;4447;26117
P09528	P09528	5	5	5	Ferritin heavy chain;Ferritin heavy chain, N-terminally processed	Fth1		1	5	5	5	1	5	1	5	1	5	32.4	32.4	32.4	21.066	182	182	4.38	6						5	2	0	8.3423	5.5	32.4	52617000	1528600	51088000	13				188	1033;2936;3396;3894;4817	True;True;True;True;True	1131;3188;3738;4266;5286	5220;5221;5222;5223;5224;14815;17235;17236;19857;19858;19859;19860;24556	6403;6404;6405;6406;6407;18486;21435;21436;24906;24907;24908;24909;30800
P09581	P09581	5	5	5	Macrophage colony-stimulating factor 1 receptor	Csf1r		1	5	5	5	5	3	5	3	5	3	5.7	5.7	5.7	109.18	977	977	2.22		7	2						0	10.929	5.7	3.3	22471000	13229000	9241700	9				189	334;1167;4441;4452;4494	True;True;True;True;True	364;1277;4871;4883;4929	1578;5897;22690;22691;22736;22737;22738;22923;22924	1884;7407;28625;28626;28678;28679;28680;28887;28888
P09803	P09803	17	17	17	Cadherin-1;E-Cad/CTF1;E-Cad/CTF2;E-Cad/CTF3	Cdh1		1	17	17	17	17	12	17	12	17	12	26.4	26.4	26.4	98.255	884	884	3.76		1	31	2	3			5	0	126.56	26.4	16.9	777120000	456180000	320940000	48				190	431;665;811;817;854;1108;1615;2244;2483;3108;3111;3408;3536;3928;4314;4412;4630	True;True;True;True;True;True;True;True;True;True;True;True;True;True;True;True;True	468;724;888;894;936;1213;1214;1766;2444;2700;3416;3417;3423;3751;3885;4305;4731;4839;5082	1996;3260;3261;3262;4116;4117;4118;4119;4164;4165;4166;4167;4168;4169;4313;5644;5645;5646;7873;7874;11027;11028;11029;11030;12376;12377;15846;15847;15848;15849;15896;17411;17412;17413;18180;18181;20060;22044;22045;22578;23732;23733	2369;4015;4016;4017;4018;4019;5088;5089;5090;5091;5140;5141;5142;5143;5144;5145;5146;5323;5324;7129;7130;7131;7132;9779;9780;13615;13616;13617;13618;15227;15228;19801;19802;19803;19804;19854;21707;21708;21709;22868;22869;25154;25155;27814;27815;28492;29871;29872
P09813	P09813	1	1	1	Apolipoprotein A-II;Proapolipoprotein A-II	Apoa2		1	1	1	1	1	1	1	1	1	1	9.8	9.8	9.8	11.309	102	102	8								4	0	3.8073	9.8	9.8	94500000	31342000	63158000	5				191	4050	True	4432	20584;20585;20586;20587	25786;25787;25788;25789;25790
Q3THW5;P0C0S6;C0HKE9;C0HKE8;C0HKE7;C0HKE6;C0HKE5;C0HKE4;C0HKE3;C0HKE2;C0HKE1;Q8CGP6;Q8R1M2;Q64523;Q8CGP7;Q8CGP5;Q8BFU2;Q6GSS7;P27661;Q64522	Q3THW5;P0C0S6;C0HKE9;C0HKE8;C0HKE7;C0HKE6;C0HKE5;C0HKE4;C0HKE3;C0HKE2;C0HKE1;Q8CGP6;Q8R1M2;Q64523;Q8CGP7;Q8CGP5;Q8BFU2;Q6GSS7;P27661	3;3;2;2;2;2;2;2;2;2;2;2;2;2;2;2;2;2;2;1	3;3;2;2;2;2;2;2;2;2;2;2;2;2;2;2;2;2;2;1	3;3;2;2;2;2;2;2;2;2;2;2;2;2;2;2;2;2;2;1	Histone H2A.V;Histone H2A.Z;Histone H2A type 1-H;Histone H2A.J;Histone H2A type 2-C;Histone H2A type 1-K;Histone H2A type 1-F;Histone H2A type 3;Histone H2A type 2-A;Histone H2AX	H2afv;H2afz;Hist1h2ah;H2afj;Hist2h2ac;Hist1h2ak;Hist1h2af;Hist3h2a;Hist2h2aa1;H2afx	;;;;;;;;;;;;;;;;;;	20	3	3	3	3	3	3	3	3	3	20.3	20.3	20.3	13.509	128	128;128;130;130;130;130;130;130;130;130;130;128;129;129;130;130;130;130;143;130	6.24	1	1	1			4	4	6	0	6.7139	20.3	20.3	293980000	133890000	160090000	18				192	125;1496;1848	True;True;True	138;1636;2012	681;682;683;684;685;7343;7344;9044;9045;9046;9047;9048;9049;9050;9051;9052;9053	794;795;796;797;798;799;9196;9197;11146;11147;11148;11149;11150;11151;11152;11153;11154;11155
P62984;P62983;P0CG49;P0CG50	P62984;P62983;P0CG49;P0CG50	4;4;4;4	4;4;4;4	4;4;4;4	Ubiquitin-60S ribosomal protein L40;Ubiquitin;60S ribosomal protein L40;Ubiquitin-40S ribosomal protein S27a;Ubiquitin;40S ribosomal protein S27a;Polyubiquitin-B;Ubiquitin;Polyubiquitin-C;Ubiquitin;Ubiquitin-related 1;Ubiquitin-related 2	Uba52;Rps27a;Ubb;Ubc	;;;	4	4	4	4	4	4	4	4	4	4	36.7	36.7	36.7	14.728	128	128;156;305;734	4.72	5	12	4	2	5	8	8	9	0	102.55	36.7	36.7	683300000	303940000	379360000	73				193	1166;2103;4082;4129	True;True;True;True	1276;2296;4468;4518	5884;5885;5886;5887;5888;5889;5890;5891;5892;5893;5894;5895;5896;10348;10349;10350;10351;10352;10353;10354;10355;10356;10357;10358;10359;10360;20703;20704;20705;20706;20707;20708;20709;20710;20711;20712;20713;20714;20715;20968;20969;20970;20971;20972;20973;20974;20975;20976;20977;20978;20979;20980;20981	7394;7395;7396;7397;7398;7399;7400;7401;7402;7403;7404;7405;7406;12817;12818;12819;12820;12821;12822;12823;12824;12825;12826;12827;12828;12829;12830;12831;12832;12833;12834;12835;12836;12837;12838;12839;12840;12841;12842;12843;12844;12845;12846;12847;12848;25919;25920;25921;25922;25923;25924;25925;25926;25927;25928;25929;25930;25931;25932;26295;26296;26297;26298;26299;26300;26301;26302;26303;2630…
P0DP28;P0DP27;P0DP26;Q9D6P8	P0DP28;P0DP27;P0DP26;Q9D6P8	2;2;2;1	2;2;2;1	2;2;2;1	Calmodulin-like protein 3	Calml3	;;;	4	2	2	2	2	1	2	1	2	1	20.1	20.1	20.1	16.837	149	149;149;149;149	6.67			1				3	2	0	21.609	20.1	8.7	31298000	20563000	10735000	8				194	60;884	True;True	66;971	290;291;292;293;294;4439	354;355;356;357;358;359;360;5453
P10107	P10107	15	15	14	Annexin A1	Anxa1		1	15	15	14	13	11	13	11	12	11	45.4	45.4	43.4	38.734	346	346	6.42					1	26	2	7	0	122.85	39	35.5	194470000	130300000	64171000	34				195	179;205;247;453;493;509;677;678;1341;1567;1748;2058;3537;3603;4154	True;True;True;True;True;True;True;True;True;True;True;True;True;True;True	196;223;268;494;536;554;739;740;1467;1711;1906;2245;3886;3959;4552	893;894;895;980;981;1164;2112;2113;2345;2417;2418;3310;3311;3312;3313;3314;3315;3316;3317;6663;7694;7695;8546;8547;8548;10192;10193;10194;10195;18182;18431;18432;21135;21136;21137;21138	1046;1047;1048;1137;1138;1339;2499;2500;2776;2869;2870;4077;4078;4079;4080;4081;4082;4083;4084;8271;9583;9584;10579;10580;10581;10582;12618;12619;12620;12621;22870;23135;23136;26502;26503;26504;26505
P10126;P62631	P10126;P62631	10;6	10;6	10;6	Elongation factor 1-alpha 1;Elongation factor 1-alpha 2	Eef1a1;Eef1a2	;	2	10	10	10	9	8	9	8	9	8	28.6	28.6	28.6	50.113	462	462;463	5.04	8	7	6	2	17	13	15	9	0	74.447	26	20.8	442870000	185310000	257560000	79				196	977;1977;2706;2915;3109;3371;3545;3874;4380;4960	True;True;True;True;True;True;True;True;True;True	1070;2154;2931;3155;3156;3418;3419;3708;3895;4246;4805;5444	4950;4951;4952;4953;9830;9831;9832;9833;9834;9835;9836;9837;9838;9839;9840;13518;13519;13520;13521;13522;13523;13524;13525;13526;13527;14664;14665;14666;14667;15850;15851;15852;15853;15854;15855;15856;15857;15858;15859;15860;15861;15862;17121;17122;17123;17124;17125;18200;19784;19785;19786;19787;19788;19789;19790;19791;19792;19793;19794;19795;19796;19797;19798;19799;19800;19801;19802;19803;22420;…	6060;6061;6062;6063;12205;12206;12207;12208;12209;12210;12211;12212;12213;12214;12215;16658;16659;16660;16661;16662;16663;16664;16665;16666;16667;18272;18273;18274;18275;19805;19806;19807;19808;19809;19810;19811;19812;19813;19814;19815;19816;19817;19818;19819;21295;21296;21297;21298;21299;22888;24831;24832;24833;24834;24835;24836;24837;24838;24839;24840;24841;24842;24843;24844;24845;24846;24847;2…
P10148	P10148	3	3	3	C-C motif chemokine 2	Ccl2		1	3	3	3	3	2	3	2	3	2	11.5	11.5	11.5	16.326	148	148	6.92						4	6	3	0	4.601	11.5	10.8	167660000	89535000	78129000	13				197	903;1237;2263	True;True;True	991;1354;2466	4489;4490;4491;4492;4493;6159;6160;6161;6162;6163;6164;11149;11150	5506;5507;5508;5509;5510;7684;7685;7686;7687;7688;7689;13745;13746
P10605	P10605	14	14	14	Cathepsin B;Cathepsin B light chain;Cathepsin B heavy chain	Ctsb		1	14	14	14	13	13	13	13	13	13	42.8	42.8	42.8	37.279	339	339	5.67		2	3		44	14	16	8	0	193.19	40.4	42.8	997590000	533630000	463960000	88				198	768;923;991;1139;1532;1806;1814;2298;2424;3050;3569;3570;3975;4290	True;True;True;True;True;True;True;True;True;True;True;True;True;True	840;1012;1084;1085;1249;1673;1966;1967;1975;2502;2635;3353;3924;3925;4354;4707	3805;3806;3807;3808;4701;4985;4986;4987;4988;4989;4990;4991;4992;4993;4994;4995;4996;5753;5754;5755;5756;5757;5758;5759;7534;7535;7536;7537;7538;8867;8868;8869;8870;8871;8872;8873;8874;8875;8876;8877;8878;8879;8880;8881;8882;8883;8884;8908;8909;8910;8911;8912;11342;11343;11344;12093;12094;12095;15561;15562;15563;15564;18267;18268;18269;18270;18271;18272;18273;18274;18275;18276;18277;18278;18279;1…	4684;4685;4686;4687;5790;6095;6096;6097;6098;6099;6100;6101;6102;6103;6104;6105;6106;7248;7249;7250;7251;7252;7253;7254;9413;9414;9415;9416;9417;10938;10939;10940;10941;10942;10943;10944;10945;10946;10947;10948;10949;10950;10951;10952;10953;10954;10955;10979;10980;10981;10982;10983;13960;13961;13962;14904;14905;14906;19468;19469;19470;19471;22959;22960;22961;22962;22963;22964;22965;22966;22967;22…
P10639	P10639	4	4	4	Thioredoxin	Txn		1	4	4	4	3	4	3	4	3	4	31.4	31.4	31.4	11.675	105	105	8								7	0	15.102	31.4	31.4	116220000	49303000	66918000	9				199	497;881;1014;2454	True;True;True;True	540;968;1109;2667	2367;2368;4434;4435;5135;5136;12222	2798;2799;2800;5447;5448;5449;6292;6293;15037
P10649;P19639;Q80W21;P15626;O35660	P10649	13;3;3;2;1	13;3;3;2;1	12;3;2;1;1	Glutathione S-transferase Mu 1	Gstm1		5	13	13	12	11	13	11	13	10	12	56.4	56.4	52.3	25.97	218	218;218;218;218;218	6.91	1					1	27	4	0	46.902	49.5	56.4	409710000	188710000	221000000	34				200	51;485;2176;2286;2898;2959;2960;2981;3258;3519;3821;4835;4933	True;True;True;True;True;True;True;True;True;True;True;True;True	56;57;528;2371;2490;3133;3220;3221;3255;3582;3868;4186;5306;5414;5415	267;268;269;270;271;2316;2317;2318;10682;10683;10684;11303;11304;14611;14612;14613;14614;14615;14894;14895;14896;15101;16553;16554;18072;18073;19472;19473;24629;24630;25199;25200;25201	329;330;331;332;333;334;335;2747;2748;2749;13201;13202;13203;13921;13922;18217;18218;18219;18220;18221;18571;18572;18573;18869;20616;20617;22742;22743;24457;24458;30874;30875;31620;31621;31622
P10810	P10810	14	14	14	Monocyte differentiation antigen CD14	Cd14		1	14	14	14	14	13	14	13	14	13	43.4	43.4	43.4	39.203	366	366	5.72				1	40	26	11	4	0	274.22	43.4	39.1	4670600000	2559400000	2111200000	110				201	565;1392;1633;1660;2041;2447;2809;3018;3141;3535;3716;4356;4403;4600	True;True;True;True;True;True;True;True;True;True;True;True;True;True	616;1523;1784;1813;2225;2660;3042;3316;3317;3454;3884;4075;4778;4830;5049	2692;6840;6841;6842;7937;7938;7939;8030;8031;8032;8033;8034;8035;8036;8037;8038;8039;10115;10116;10117;10118;10119;10120;10121;12204;12205;12206;14140;14141;14142;14143;14144;14145;15375;15376;15377;15378;15379;15380;15381;15382;15383;15384;15385;15386;15387;16047;16048;18176;18177;18178;18179;18976;18977;18978;18979;18980;18981;22269;22270;22271;22272;22273;22513;22514;22515;22516;22517;22518;22…	3166;8585;8586;8587;8588;8589;9843;9844;9845;9846;9962;9963;9964;9965;9966;9967;9968;9969;9970;9971;9972;9973;9974;9975;9976;9977;9978;9979;9980;12528;12529;12530;12531;12532;12533;12534;12535;12536;12537;15019;15020;15021;17438;17439;17440;17441;17442;17443;17444;17445;17446;19201;19202;19203;19204;19205;19206;19207;19208;19209;19210;19211;19212;19213;19214;19215;19216;20029;20030;22864;22865;22…
P10833	P10833	2	2	1	Ras-related protein R-Ras	Rras		1	2	2	1	2	1	2	1	1	0	8.3	8.3	3.2	23.764	218	218	7							3		0	2.3304	8.3	5	16866000	11702000	5164400	3				202	2504;2883	True;True	2722;3118	12493;14518;14519	15446;18069;18070
Q8CGP2;Q8CGP1;Q6ZWY9;Q64525;Q64478;Q64475;P10854;P10853;Q9D2U9;Q8CGP0;Q64524;P70696	Q8CGP2;Q8CGP1;Q6ZWY9;Q64525;Q64478;Q64475;P10854;P10853;Q9D2U9;Q8CGP0;Q64524;P70696	4;4;4;4;4;4;4;4;2;2;2;2	4;4;4;4;4;4;4;4;2;2;2;2	4;4;4;4;4;4;4;4;2;2;2;2	Histone H2B type 1-P;Histone H2B type 1-K;Histone H2B type 1-C/E/G;Histone H2B type 2-B;Histone H2B type 1-H;Histone H2B type 1-B;Histone H2B type 1-M;Histone H2B type 1-F/J/L;Histone H2B type 3-A;Histone H2B type 3-B;Histone H2B type 2-E;Histone H2B type 1-A	Hist1h2bp;Hist1h2bk;Hist1h2bc;Hist2h2bb;Hist1h2bh;Hist1h2bb;Hist1h2bm;Hist1h2bf;Hist3h2ba;Hist3h2bb;Hist2h2be;Hist1h2ba	;;;;;;;;;;;	12	4	4	4	4	3	4	3	4	3	23.8	23.8	23.8	13.992	126	126;126;126;126;126;126;126;126;126;126;126;127	6.67	1	1	1				2	10	0	6.5998	23.8	23.8	246140000	122680000	123460000	16				203	1171;2262;2635;3437	True;True;True;True	1281;2465;2857;3782	5910;11145;11146;11147;11148;13179;13180;13181;13182;13183;13184;13185;17544;17545;17546	7420;13741;13742;13743;13744;16292;16293;16294;16295;16296;16297;16298;16299;21871;21872;21873
P10923	P10923	11	11	11	Osteopontin	Spp1		1	11	11	11	11	9	11	9	11	9	52.7	52.7	52.7	32.459	294	294	5.93	6	5	4	4	23	26	34	25	0	323.31	52.7	43.2	14070000000	7136700000	6933300000	177				204	687;1158;1164;1511;1704;2135;2467;2900;3392;3393;3630	True;True;True;True;True;True;True;True;True;True;True	749;1268;1274;1651;1860;2328;2683;3135;3734;3735;3986;3987	3334;3335;3336;3337;3338;3339;3340;5828;5854;5855;5856;5857;5858;5859;5860;5861;5862;5863;5864;5865;5866;5867;5868;5869;5870;5871;5872;5873;5874;5875;5876;5877;5878;5879;5880;7437;7438;7439;7440;7441;7442;7443;7444;7445;7446;7447;7448;7449;7450;7451;7452;7453;7454;7455;7456;7457;7458;7459;7460;8272;8273;8274;8275;8276;8277;8278;8279;8280;8281;8282;8283;8284;8285;8286;8287;8288;8289;10478;10479;10…	4102;4103;4104;4105;4106;4107;4108;4109;4110;4111;7325;7356;7357;7358;7359;7360;7361;7362;7363;7364;7365;7366;7367;7368;7369;7370;7371;7372;7373;7374;7375;7376;7377;7378;7379;7380;7381;7382;7383;7384;7385;7386;7387;7388;7389;7390;9297;9298;9299;9300;9301;9302;9303;9304;9305;9306;9307;9308;9309;9310;9311;9312;9313;9314;9315;9316;9317;9318;9319;9320;9321;9322;9323;9324;9325;9326;9327;9328;9329;9330…
P11087	P11087	1	1	1	Collagen alpha-1(I) chain	Col1a1		1	1	1	1	1	1	1	1	1	1	0.7	0.7	0.7	138.03	1453	1453	6						2			0	2.8168	0.7	0.7	5616900	2696200	2920600	0				205	3754	True	4116	19216;19217	24150;24151
P11152	P11152	9	9	9	Lipoprotein lipase	Lpl		1	9	9	9	5	9	5	9	5	9	21.9	21.9	21.9	53.109	474	474	5.43	2	6	2		9	7	12	6	0	51.165	12.4	21.9	259260000	28621000	230640000	44				206	311;1107;1613;1628;1989;2159;2785;2836;4397	True;True;True;True;True;True;True;True;True	339;1212;1764;1779;2167;2353;3016;3071;4823	1455;1456;1457;1458;1459;1460;1461;1462;1463;1464;1465;1466;1467;1468;1469;5643;7868;7915;7916;7917;7918;7919;7920;9897;9898;9899;10619;10620;10621;10622;10623;10624;10625;10626;10627;10628;14001;14250;14251;22490;22491;22492;22493;22494	1743;1744;1745;1746;1747;1748;1749;1750;1751;1752;1753;1754;1755;1756;1757;7128;9774;9821;9822;9823;9824;9825;9826;12285;12286;12287;13138;13139;13140;13141;13142;13143;13144;13145;13146;13147;17240;17564;17565;28398;28399;28400;28401;28402
P11247	P11247	17	17	17	Myeloperoxidase;Myeloperoxidase light chain;Myeloperoxidase heavy chain	Mpo		1	17	17	17	17	4	17	4	17	4	28.6	28.6	28.6	81.181	718	718	4.55	3			4	21			1	0	73.243	28.6	6.3	195190000	171900000	23288000	30				207	616;865;1274;1386;1457;1913;1978;2001;2087;2492;2679;3115;3146;3286;3827;4393;4670	True;True;True;True;True;True;True;True;True;True;True;True;True;True;True;True;True	672;948;949;1394;1517;1593;2086;2155;2156;2181;2278;2709;2903;3427;3459;3612;4192;4819;5131	3032;4362;4363;6382;6825;7139;9441;9442;9841;9842;9950;9951;10258;12452;12453;13392;13393;13394;15902;15903;16054;16055;16660;16661;19534;22464;23887;23888;23889	3744;5373;5374;7952;8569;8570;8937;11653;11654;12216;12217;12341;12342;12685;15384;15385;16522;16523;16524;19860;19861;20036;20037;20736;20737;24519;28372;30042;30043;30044
P11276	P11276	62	62	62	Fibronectin;Anastellin	Fn1		1	62	62	62	59	57	59	57	59	57	31.4	31.4	31.4	272.53	2477	2477	3.09	118	100	94	4	61	30	35	4	0	323.31	30.9	29.1	9512300000	4690300000	4821900000	495				208	277;372;466;467;795;900;950;1161;1241;1359;1443;1512;1537;1538;1546;1611;1658;1773;1798;1902;1922;1991;2127;2164;2184;2373;2548;2813;2814;3103;3173;3230;3231;3262;3279;3288;3300;3460;3512;3837;3873;3921;3992;4028;4029;4250;4274;4276;4381;4388;4649;4651;4711;4712;4739;4751;4760;4804;4810;4852;4904;4914	True;True;True;True;True;True;True;True;True;True;True;True;True;True;True;True;True;True;True;True;True;True;True;True;True;True;True;True;True;True;True;True;True;True;True;True;True;True;True;True;True;True;True;True;True;True;True;True;True;True;True;True;True;True;True;True;True;True;True;True;True;True	300;407;508;509;869;988;1041;1271;1358;1485;1578;1579;1652;1678;1679;1688;1761;1811;1931;1957;2075;2095;2170;2320;2358;2380;2582;2769;3046;3047;3409;3489;3552;3553;3586;3605;3614;3627;3807;3861;4203;4245;4297;4372;4373;4410;4411;4660;4689;4691;4806;4814;5103;5105;5176;5177;5205;5217;5226;5271;5278;5323;5384;5394	1263;1264;1265;1266;1267;1268;1269;1714;1715;1716;1717;1718;1719;1720;2222;2223;2224;2225;2226;2227;2228;2229;2230;2231;2232;2233;2234;2235;2236;2237;2238;2239;2240;2241;3979;3980;3981;3982;3983;3984;4476;4477;4478;4479;4480;4481;4482;4483;4484;4811;4812;4813;4814;4815;4816;4817;4818;4819;4820;4821;5834;5835;5836;5837;5838;6203;6204;6205;6714;6715;6716;7073;7074;7075;7076;7077;7078;7079;7080;7081…	1452;1453;1454;1455;1456;1457;1458;1459;1460;2043;2044;2045;2046;2047;2048;2049;2645;2646;2647;2648;2649;2650;2651;2652;2653;2654;2655;2656;2657;2658;2659;2660;2661;2662;2663;2664;2665;4925;4926;4927;4928;4929;4930;5491;5492;5493;5494;5495;5496;5497;5498;5499;5500;5501;5909;5910;5911;5912;5913;5914;5915;5916;5917;5918;5919;5920;5921;7331;7332;7333;7334;7335;7336;7337;7338;7339;7743;7744;7745;8325…
P11352	P11352	3	3	3	Glutathione peroxidase 1	Gpx1		1	3	3	3	2	3	2	3	2	3	16.9	16.9	16.9	22.329	201	201	7.33							4	2	0	6.0191	12.4	16.9	10874000	2734100	8139500	6				209	1362;3028;3256	True;True;True	1490;3327;3579	6724;6725;6726;15409;16548;16549	8335;8336;8337;19241;20611;20612
P11499	P11499	14	14	6	Heat shock protein HSP 90-beta	Hsp90ab1		1	14	14	6	10	11	10	11	3	5	26.8	26.8	11.5	83.28	724	724	4.13	11	9	16	3	4	11	6	8	0	96.593	20	19.9	308180000	160270000	147910000	75				210	56;110;730;927;970;1039;1137;1458;1775;1931;3121;4132;4809;4839	True;True;True;True;True;True;True;True;True;True;True;True;True;True	62;120;797;1016;1061;1137;1247;1594;1933;2104;3433;4521;5277;5310	277;278;279;280;281;282;586;3602;3603;3604;3605;3606;3607;3608;3609;3610;3611;3612;3613;3614;3615;3616;3617;3618;3619;4708;4709;4710;4711;4712;4713;4714;4715;4918;5270;5271;5272;5273;5274;5275;5276;5277;5747;5748;5749;5750;5751;7140;8688;8689;8690;8691;8692;8693;8694;8695;8696;8697;8698;9500;15938;20993;24505;24648;24649;24650;24651;24652	341;342;343;344;345;346;690;4459;4460;4461;4462;4463;4464;4465;4466;4467;4468;4469;4470;4471;4472;4473;4474;4475;4476;4477;4478;4479;4480;4481;4482;4483;4484;5797;5798;5799;5800;5801;5802;5803;5804;6028;6525;6526;6527;6528;6529;6530;6531;6532;7242;7243;7244;7245;7246;8938;10730;10731;10732;10733;10734;10735;10736;10737;10738;10739;10740;11715;19898;26321;30743;30894;30895;30896;30897;30898
P11588	P11588	12	1	1	Major urinary protein 1	Mup1		1	12	1	1	11	10	1	1	1	1	57.2	3.9	3.9	20.648	180	180	7							2		0.0026385	1.6207	57.2	48.9	22988000	15053000	7935700	2				211	586;587;623;1011;1087;1104;1106;1268;1322;1323;2078;3980	False;False;False;False;False;False;False;True;False;False;False;False	639;640;641;679;680;1106;1188;1209;1211;1388;1447;1448;1449;2269;4359;4360	2825;2826;2827;2828;2829;2830;2831;2832;2833;2834;3048;3049;3050;3051;3052;3053;3054;3055;3056;3057;3058;3059;3060;3061;3062;5122;5123;5124;5125;5126;5127;5128;5129;5462;5463;5464;5465;5466;5467;5468;5469;5470;5471;5472;5629;5630;5631;5632;5634;5635;5636;5637;5638;5639;5640;5641;5642;6350;6351;6584;6585;6586;6587;6588;6589;6590;6591;6592;6593;10245;20336;20337;20338;20339;20340;20341	3382;3383;3384;3385;3386;3387;3388;3389;3390;3391;3761;3762;3763;3764;3765;3766;3767;3768;3769;3770;3771;3772;3773;3774;3775;3776;3777;3778;3779;3780;3781;3782;3783;6279;6280;6281;6282;6283;6284;6285;6286;6787;6788;6789;6790;6791;6792;6793;6794;6795;6796;6797;6798;6799;6800;7103;7104;7105;7106;7107;7108;7109;7110;7111;7112;7113;7115;7116;7117;7118;7119;7120;7121;7122;7123;7124;7125;7126;7127;7918…
P11589	P11589	13	13	2	Major urinary protein 2	Mup2		1	13	13	2	12	10	12	10	2	1	64.4	64.4	11.1	20.663	180	180	6.88	1	2	1		2	4	49	19	0	134.89	64.4	51.1	1746300000	1020000000	726300000	100				212	586;587;623;1011;1087;1104;1106;1322;1323;2078;2422;2498;3980	True;True;True;True;True;True;True;True;True;True;True;True;True	639;640;641;679;680;1106;1188;1209;1211;1447;1448;1449;2269;2633;2715;4359;4360	2825;2826;2827;2828;2829;2830;2831;2832;2833;2834;3048;3049;3050;3051;3052;3053;3054;3055;3056;3057;3058;3059;3060;3061;3062;5122;5123;5124;5125;5126;5127;5128;5129;5462;5463;5464;5465;5466;5467;5468;5469;5470;5471;5472;5629;5630;5631;5632;5634;5635;5636;5637;5638;5639;5640;5641;5642;6584;6585;6586;6587;6588;6589;6590;6591;6592;6593;10245;12089;12090;12463;12464;20336;20337;20338;20339;20340;20341	3382;3383;3384;3385;3386;3387;3388;3389;3390;3391;3761;3762;3763;3764;3765;3766;3767;3768;3769;3770;3771;3772;3773;3774;3775;3776;3777;3778;3779;3780;3781;3782;3783;6279;6280;6281;6282;6283;6284;6285;6286;6787;6788;6789;6790;6791;6792;6793;6794;6795;6796;6797;6798;6799;6800;7103;7104;7105;7106;7107;7108;7109;7110;7111;7112;7113;7115;7116;7117;7118;7119;7120;7121;7122;7123;7124;7125;7126;7127;8184…
P11672	P11672	7	7	7	Neutrophil gelatinase-associated lipocalin	Lcn2		1	7	7	7	7	5	7	5	7	5	30.5	30.5	30.5	22.875	200	200	6.73					3	5	23	2	0	29.101	30.5	20	3214200000	1868300000	1346000000	48				213	128;578;1070;3722;4024;4089;4766	True;True;True;True;True;True;True	141;142;630;1169;4081;4406;4476;5232	702;703;704;705;706;707;708;709;710;711;2762;5373;5374;5375;5376;18994;18995;20505;20506;20764;20765;20766;20767;24347;24348;24349;24350;24351;24352;24353;24354;24355;24356	816;817;818;819;820;821;822;823;824;825;826;827;828;829;830;831;832;3246;6682;6683;6684;6685;6686;23774;23775;25698;25699;26004;26005;26006;26007;30573;30574;30575;30576;30577;30578;30579;30580;30581;30582;30583;30584;30585;30586;30587;30588;30589
P11679;CON__P05787;CON__H-INV:HIT000292931;CON__Q9H552;CON__H-INV:HIT000016045	P11679;CON__P05787	11;6;3;3;2	9;4;3;2;1	8;3;2;2;1	Keratin, type II cytoskeletal 8	Krt8	;	5	11	9	8	10	9	8	7	7	7	22.2	18.8	16.9	54.565	490	490;483;443;499;99	6.7					5	4	7	7	0	22.617	20	18.8	58207000	30534000	27673000	23			+	214	1245;1270;2385;2466;2485;2721;3083;3707;3997;4758;4801	True;False;True;True;True;True;False;True;True;True;True	1362;1390;2594;2682;2702;2947;3389;4066;4378;4379;5224;5268	6213;6357;6358;11886;11887;11888;11889;12320;12321;12322;12393;13574;13575;13576;15679;15680;15681;15682;15683;15684;15685;15686;15687;15688;15689;15690;15691;15692;15693;15694;15695;15696;15697;15698;15699;18951;18952;20390;20391;20392;20393;20394;24330;24477;24478;24479	7753;7927;7928;14641;14642;14643;14644;15165;15166;15167;15244;16721;16722;16723;19601;19602;19603;19604;19605;19606;19607;19608;19609;19610;19611;19612;19613;19614;19615;19616;19617;19618;19619;19620;19621;23730;23731;25559;25560;25561;25562;25563;30556;30715;30716;30717
P11680	P11680	6	6	6	Properdin	Cfp		1	6	6	6	4	5	4	5	4	5	19.8	19.8	19.8	50.327	464	464	5.46					10		3		0	60.956	9.5	17.2	65044000	27373000	37671000	13				215	1825;2429;2991;3253;3575;4363	True;True;True;True;True;True	1987;2641;3269;3270;3576;3930;4785	8971;12120;12121;15199;15200;15201;15202;16538;16539;16540;16541;18309;22342	11060;14931;14932;18982;18983;18984;18985;20601;20602;20603;20604;23003;28225
P11835	P11835	10	10	10	Integrin beta-2	Itgb2		1	10	10	10	10	5	10	5	10	5	16.5	16.5	16.5	85.025	771	771	3			15						0	95.277	16.5	7.4	114670000	90184000	24484000	15				216	1485;1493;2512;2764;2816;2817;3564;3673;4247;4399	True;True;True;True;True;True;True;True;True;True	1623;1632;2731;2991;3049;3050;3918;4031;4657;4825	7302;7331;12540;13886;13887;14191;14192;14193;14194;18251;18753;18754;21560;21561;22497	9153;9184;15524;17105;17106;17497;17498;17499;17500;22942;23498;23499;27031;27032;28405
P11859	P11859	13	13	13	Angiotensinogen;Angiotensin-1;Angiotensin-2;Angiotensin-3;Angiotensin-4;Angiotensin 1-9;Angiotensin 1-7;Angiotensin 1-5;Angiotensin 1-4	Agt		1	13	13	13	13	11	13	11	13	11	35.4	35.4	35.4	51.99	477	477	4.74		4	4	10	38	7	3		0	217.3	35.4	29.1	2698600000	1307400000	1391200000	83				217	21;374;1725;1876;2825;3029;3706;3851;4113;4114;4361;4418;4559	True;True;True;True;True;True;True;True;True;True;True;True;True	23;24;409;1882;2045;3059;3328;4065;4221;4501;4502;4783;4845;5004	127;128;129;130;131;132;133;134;135;136;1730;1731;8372;8373;9246;14217;14218;14219;14220;14221;14222;14223;15410;15411;15412;15413;18940;18941;18942;18943;18944;18945;18946;18947;18948;18949;18950;19677;19678;19679;19680;19681;19682;19683;19684;20871;20872;20873;20874;20875;20876;20877;20878;20879;20880;22334;22335;22336;22337;22338;22339;22340;22586;22587;23326;23327	155;156;157;158;159;160;161;162;163;164;2060;2061;10366;10367;11414;11415;17526;17527;17528;17529;17530;17531;17532;17533;17534;19242;19243;19244;19245;19246;19247;19248;19249;19250;19251;19252;19253;19254;19255;23718;23719;23720;23721;23722;23723;23724;23725;23726;23727;23728;23729;24713;24714;24715;24716;24717;24718;24719;24720;24721;24722;26121;26122;26123;26124;26125;26126;26127;26128;26129;2…
P11983	P11983	2	2	2	T-complex protein 1 subunit alpha	Tcp1		1	2	2	2	2	0	2	0	2	0	7.2	7.2	7.2	60.448	556	556	1.33	2	1							0	9.6047	7.2	0	2308800	2308800	0	3				218	1271;4487	True;True	1391;4922	6359;22899;22900	7929;28863;28864
P12023	P12023	5	5	5	Amyloid beta A4 protein;N-APP;Soluble APP-alpha;Soluble APP-beta;C99;Beta-amyloid protein 42;Beta-amyloid protein 40;C83;P3(42);P3(40);C80;Gamma-secretase C-terminal fragment 59;Gamma-secretase C-terminal fragment 57;Gamma-secretase C-terminal fragment 50;C31	App		1	5	5	5	4	4	4	4	4	4	8.7	8.7	8.7	86.721	770	770	2.38		8	5						0	33.164	6.5	6.6	45754000	26302000	19452000	13				219	401;1131;1192;4378;4870	True;True;True;True;True	437;1239;1305;4803;5341	1825;1826;1827;1828;5724;5980;5981;22415;22416;22417;22418;24755;24756	2165;2166;2167;2168;7219;7497;7498;28322;28323;28324;28325;31004;31005
P12246	P12246	5	5	5	Serum amyloid P-component	Apcs		1	5	5	5	4	5	4	5	4	5	23.2	23.2	23.2	26.247	224	224	7.17							10	2	0	53.512	23.2	23.2	91795000	41104000	50692000	12				220	281;742;1691;3817;4419	True;True;True;True;True	305;812;1847;4182;4846	1277;1278;1279;3696;8204;8205;19457;19458;19459;22588;22589;22590	1469;1470;1471;4569;10158;10159;24442;24443;24444;28502;28503;28504
P12399	P12399	2	2	2	Protein CTLA-2-alpha	Ctla2a		1	2	2	2	0	2	0	2	0	2	11.7	11.7	11.7	15.883	137	137	7.67							1	2	0	1.8484	0	11.7	8077700	0	8077700	3				221	444;2884	True;True	483;3119	2032;2033;14520	2405;2406;18071
P12710	P12710	5	5	5	Fatty acid-binding protein, liver	Fabp1		1	5	5	5	5	4	5	4	5	4	34.6	34.6	34.6	14.245	127	127	8								10	0	5.3565	34.6	28.3	23112000	10861000	12251000	10				222	146;1766;1767;2823;4907	True;True;True;True;True	161;1924;1925;3057;5387	780;781;8638;8639;8640;8641;8642;14215;25116;25117	928;929;10677;10678;10679;10680;10681;17524;31530;31531
P13020;CON__Q3SX14	P13020	26;12	26;12	26;12	Gelsolin	Gsn		2	26	26	26	25	25	25	25	25	25	38.1	38.1	38.1	85.941	780	780;781	4.44	4	6	73	3	55	20	12	12	0	323.31	37.9	35	4443700000	2382700000	2061000000	191				223	121;317;754;799;1103;1113;1899;3207;3223;3224;3225;3270;3429;3531;3546;3594;3638;3809;3938;4031;4165;4171;4577;4593;4841;4842	True;True;True;True;True;True;True;True;True;True;True;True;True;True;True;True;True;True;True;True;True;True;True;True;True;True	134;345;346;825;873;1207;1208;1219;2071;3526;3543;3544;3545;3595;3596;3773;3880;3896;3949;3995;4174;4317;4413;4564;4571;5023;5024;5025;5042;5312;5313	664;665;666;667;668;1497;1498;1499;1500;3761;3762;3763;3764;3992;3993;3994;3995;3996;3997;3998;3999;4000;4001;4002;4003;4004;4005;4006;4007;4008;4009;4010;5622;5623;5624;5625;5626;5627;5628;5660;5661;5662;9393;9394;9395;9396;9397;9398;9399;9400;9401;9402;9403;9404;9405;9406;9407;16360;16361;16418;16419;16420;16421;16422;16423;16424;16425;16426;16427;16428;16429;16430;16431;16432;16433;16434;16435…	777;778;779;780;781;1792;1793;1794;1795;4638;4639;4640;4641;4939;4940;4941;4942;4943;4944;4945;4946;4947;4948;4949;4950;4951;4952;4953;4954;4955;4956;4957;7096;7097;7098;7099;7100;7101;7102;7148;7149;7150;11604;11605;11606;11607;11608;11609;11610;11611;11612;11613;11614;11615;11616;11617;11618;20404;20405;20469;20470;20471;20472;20473;20474;20475;20476;20477;20478;20479;20480;20481;20482;20483;20…
P13597	P13597	8	8	8	Intercellular adhesion molecule 1	Icam1		1	8	8	8	8	5	8	5	8	5	15.1	15.1	15.1	58.844	537	537	3		4	19		2				0	127.16	15.1	8.6	451950000	247600000	204340000	26				224	49;508;1005;2227;2449;2486;4008;4186	True;True;True;True;True;True;True;True	54;553;1100;2425;2662;2703;4390;4589	262;263;264;265;2416;5108;5109;10947;10948;10949;10950;12208;12209;12210;12211;12212;12213;12394;20462;20463;21282;21283;21284;21285;21286	324;325;326;327;2868;6252;6253;13505;13506;13507;13508;15023;15024;15025;15026;15027;15028;15245;25652;25653;25654;26676;26677;26678;26679;26680;26681
P13634	P13634	7	7	7	Carbonic anhydrase 1	Ca1		1	7	7	7	0	7	0	7	0	7	37.9	37.9	37.9	28.33	261	261	7						1	8	1	0	59.675	0	37.9	231410000	0	231410000	10				225	328;790;1568;2894;4195;4430;4488	True;True;True;True;True;True;True	358;864;1712;3129;4598;4858;4923	1558;3950;7696;14592;21328;21329;22633;22634;22901;22902	1855;4879;9585;18184;26732;26733;28554;28555;28865;28866
P14069	P14069	2	2	2	Protein S100-A6	S100a6		1	2	2	2	2	2	2	2	2	2	16.9	16.9	16.9	10.051	89	89	8								4	0	4.2271	16.9	16.9	69215000	45424000	23791000	4				226	2665;2723	True;True	2887;2949	13322;13323;13592;13593	16452;16453;16748;16749
P14106	P14106	6	6	6	Complement C1q subcomponent subunit B	C1qb		1	6	6	6	6	4	6	4	6	4	27.3	27.3	27.3	26.717	253	253	6.45					2	12	4	4	0	49.701	27.3	18.2	261030000	200410000	60623000	22				227	1656;2477;4074;4292;4469;4581	True;True;True;True;True;True	1808;2693;4460;4709;4904;5029	8006;12360;12361;12362;12363;12364;12365;20680;20681;20682;20683;21908;21909;21910;21911;21912;22827;22828;22829;22830;22831;23451	9933;15211;15212;15213;15214;15215;15216;25896;25897;25898;25899;27663;27664;27665;27666;27667;28790;28791;28792;28793;28794;29508
P14152	P14152	5	5	5	Malate dehydrogenase, cytoplasmic	Mdh1		1	5	5	5	4	5	4	5	4	5	16.8	16.8	16.8	36.511	334	334	6.2						9		1	0	17.413	14.1	16.8	76610000	19998000	56612000	10				228	1086;1446;1527;2549;4472	True;True;True;True;True	1187;1582;1667;2770;4907	5460;5461;7092;7093;7518;7519;7520;12756;22834;22835	6785;6786;8878;8879;9395;9396;9397;15818;28797;28798
P14211	P14211	7	7	7	Calreticulin	Calr		1	7	7	7	7	7	7	7	7	7	25.5	25.5	25.5	47.994	416	416	5					20				0	57.134	25.5	25.5	215620000	94145000	121470000	20				229	1123;1459;1809;1925;2018;2321;2359	True;True;True;True;True;True;True	1230;1595;1970;2098;2201;2527;2528;2567	5693;5694;7141;7142;8895;8896;8897;8898;9477;9478;10040;10041;10042;10043;11453;11454;11455;11456;11766;11767	7184;7185;8939;8940;10966;10967;10968;10969;11692;11693;12452;12453;12454;12455;14110;14111;14112;14113;14504;14505
P14426	P14426	2	1	1	H-2 class I histocompatibility antigen, D-K alpha chain	H2-D1		1	2	1	1	2	2	1	1	1	1	6.6	3.9	3.9	40.619	362	362	5					2				0	19.969	6.6	6.6	43307000	23147000	20160000	2				230	1329;4706	True;False	1455;5171	6605;6606;24046;24047;24048;24049;24050;24051;24052;24053	8205;8206;30219;30220;30221;30222;30223;30224;30225;30226;30227
P14430;P14429	P14430;P14429	6;4	2;1	2;1	H-2 class I histocompatibility antigen, Q8 alpha chain;H-2 class I histocompatibility antigen, Q7 alpha chain	H2-Q8;H2-Q7	;	2	6	2	2	5	5	1	2	1	2	19.6	6.1	6.1	37.41	326	326;334	5.5		1	1		2	3	2	1	0	11.811	17.2	15.3	151440000	68672000	82772000	10				231	440;861;1325;1782;3912;4706	True;False;False;False;True;False	479;944;1451;1941;4287;5171	2017;2018;2019;2020;2021;2022;2023;2024;2025;4347;4348;4349;4350;4351;4352;4353;4354;4355;4356;6595;8732;8733;8734;8735;19963;24046;24047;24048;24049;24050;24051;24052;24053	2390;2391;2392;2393;2394;2395;2396;2397;2398;5358;5359;5360;5361;5362;5363;5364;5365;5366;5367;8195;10777;10778;10779;10780;25029;30219;30220;30221;30222;30223;30224;30225;30226;30227
P14733	P14733	3	3	3	Lamin-B1	Lmnb1		1	3	3	3	2	1	2	1	2	1	7.8	7.8	7.8	66.785	588	588	7							3		0	16.38	6	1.9	7958300	5626000	2332300	3				232	237;3151;4221	True;True;True	255;3464;4626	1102;16066;21449	1266;20048;26871
P14847	P14847	8	8	8	C-reactive protein	Crp		1	8	8	8	7	7	7	7	7	7	42.2	42.2	42.2	25.36	225	225	6.59	1	1	1			5	13	8	0	46.405	37.3	30.7	370190000	191120000	179070000	28				233	295;689;1147;1792;2231;3163;3461;3632	True;True;True;True;True;True;True;True	322;751;1257;1951;2429;3478;3808;3989	1419;1420;3345;3346;5789;5790;5791;5792;5793;5794;5795;8792;10975;10976;10977;16146;17643;17644;17645;17646;17647;18569;18570;18571;18572;18573;18574;18575;18576	1707;1708;4117;4118;7284;7285;7286;7287;7288;7289;7290;10841;13534;13535;13536;20138;21983;21984;21985;21986;21987;23297;23298;23299;23300;23301;23302;23303;23304
P14869	P14869	3	3	3	60S acidic ribosomal protein P0	Rplp0		1	3	3	3	0	3	0	3	0	3	16.1	16.1	16.1	34.216	317	317	6						3			0	5.4719	0	16.1	7751900	0	7751900	3				234	109;1584;1664	True;True;True	119;1729;1817	585;7746;8045	689;9636;9986
P14901	P14901	1	1	1	Heme oxygenase 1	Hmox1		1	1	1	1	0	1	0	1	0	1	4.2	4.2	4.2	32.928	289	289	6						1			0	2.3121	0	4.2	2588300	0	2588300	1				235	4873	True	5348	24852	31136
P15327	P15327	7	7	7	Bisphosphoglycerate mutase	Bpgm		1	7	7	7	0	7	0	7	0	7	31.3	31.3	31.3	29.978	259	259	7.21							11	3	0	15.34	0	31.3	64937000	0	64937000	14				236	398;1277;2678;2905;3614;3681;4324	True;True;True;True;True;True;True	434;1397;2902;3140;3141;3970;4039;4741	1821;6392;13390;13391;14631;14632;14633;14634;14635;18506;18507;18774;18775;22095	2161;7962;16520;16521;18239;18240;18241;18242;18243;23218;23219;23519;23520;27916
P15379	P15379	2	2	2	CD44 antigen	Cd44		1	2	2	2	2	2	2	2	2	2	2.7	2.7	2.7	85.616	778	778	2.8		2	2	1					0	7.2558	2.7	2.7	20332000	12914000	7418200	5				237	4771;4824	True;True	5237;5294	24369;24370;24576;24577;24578	30602;30603;30820;30821;30822
P15532	P15532	6	3	3	Nucleoside diphosphate kinase A	Nme1		1	6	3	3	2	6	0	3	0	3	44.7	19.7	19.7	17.208	152	152	8								4	0	2.4103	19.1	44.7	13558000	0	13558000	4				238	782;1352;1499;3070;4017;4542	True;True;False;True;False;False	855;1478;1639;3375;4399;4981;4982	3884;6703;7349;15648;15649;20483;20484;20485;20486;20487;23133;23134;23135	4778;8314;9202;19569;19570;25676;25677;25678;25679;25680;29121;29122;29123
P15535	P15535	2	2	2	Beta-1,4-galactosyltransferase 1;Lactose synthase A protein;N-acetyllactosamine synthase;Beta-N-acetylglucosaminylglycopeptide beta-1,4-galactosyltransferase;Beta-N-acetylglucosaminyl-glycolipid beta-1,4-galactosyltransferase;Processed beta-1,4-galactosyltransferase 1	B4galt1		1	2	2	2	1	2	1	2	1	2	5.8	5.8	5.8	44.411	399	399	5.75					3			1	0	3.008	2.5	5.8	16804000	7012800	9791500	4				239	1283;1649	True;True	1403;1801	6451;6452;6453;7992	8042;8043;8044;9919
P15864;Q07133	P15864	7;2	1;0	1;0	Histone H1.2	Hist1h1c		2	7	1	1	7	6	1	1	1	1	23.6	7.5	7.5	21.266	212	212;208	8								2	0	4.1973	23.6	23.6	29693000	17601000	12092000	2				240	167;339;2233;2236;3592;3659;3660	False;False;False;False;True;False;False	184;369;2432;2435;3947;4017;4018	862;863;864;865;866;867;1612;10995;10996;10997;10998;11005;11006;11007;11008;18367;18368;18708;18709;18710;18711;18712;18713	1015;1016;1017;1018;1019;1020;1937;13583;13584;13585;13586;13593;13594;13595;13596;23068;23069;23451;23452;23453;23454;23455;23456
P15947;Q61759;P15946;P00756	P15947	3;1;1;1	3;1;1;1	3;1;1;1	Kallikrein-1	Klk1		4	3	3	3	2	2	2	2	2	2	11.9	11.9	11.9	28.774	261	261;261;261;261	6						4			0	3.8847	6.9	8.4	9485700	3721300	5764300	4				241	2191;2644;4813	True;True;True	2387;2866;5281	10736;13205;13206;24524	13261;16320;16321;30762
P16045	P16045	3	3	3	Galectin-1	Lgals1		1	3	3	3	1	3	1	3	1	3	25.9	25.9	25.9	14.866	135	135	8								4	0	4.7958	5.9	25.9	19365000	2598400	16766000	4				242	796;1369;2691	True;True;True	870;1500;2915	3985;6779;13453;13454	4931;8477;16589;16590
P16110	P16110	3	3	3	Galectin-3	Lgals3		1	3	3	3	3	3	3	3	3	3	14.4	14.4	14.4	27.515	264	264	6.44						7		2	0	15.198	14.4	14.4	65765000	15586000	50179000	9				243	1651;3412;4319	True;True;True	1803;3755;4736	7994;7995;7996;17425;17426;22070;22071;22072;22073	9921;9922;9923;21721;21722;27891;27892;27893;27894
P16301	P16301	1	1	1	Phosphatidylcholine-sterol acyltransferase	Lcat		1	1	1	1	0	1	0	1	0	1	3.9	3.9	3.9	49.746	438	438	4				1					0.0026525	1.654	0	3.9	825530	0	825530	1				244	2031	True	2215	10074	12486
P16406	P16406	18	18	18	Glutamyl aminopeptidase	Enpep		1	18	18	18	15	15	15	15	15	15	16.7	16.7	16.7	107.96	945	945	1.97	5	32	1		1				0	21.885	15	14.6	106940000	41308000	65637000	39				245	305;346;1246;1395;1695;2081;2664;2965;3114;3516;3517;3599;3671;3672;3880;4179;4233;4850	True;True;True;True;True;True;True;True;True;True;True;True;True;True;True;True;True;True	332;377;1363;1527;1851;2272;2886;3229;3426;3865;3866;3955;4029;4030;4252;4579;4640;4641;5321	1441;1442;1638;1639;6214;6215;6851;8237;8238;8239;8240;10248;10249;10250;13321;14907;15900;15901;18061;18062;18063;18402;18403;18404;18748;18749;18750;18751;18752;19815;19816;19817;21248;21484;21485;21486;21487;24683;24684	1729;1730;1964;1965;7754;7755;8603;10205;10206;10207;10208;12675;12676;12677;16451;18584;19858;19859;22731;22732;22733;23103;23104;23105;23492;23493;23494;23495;23496;23497;24862;24863;24864;26637;26911;26912;26913;26914;30930;30931
P16546	P16546	5	5	5	Spectrin alpha chain, non-erythrocytic 1	Sptan1		1	5	5	5	5	0	5	0	5	0	2.2	2.2	2.2	284.59	2472	2472	2		5							0	4.3592	2.2	0	8869500	8869500	0	5				246	833;2149;2494;2557;3942	True;True;True;True;True	912;2342;2711;2779;4321	4233;10590;12456;12838;20153	5219;13107;15388;15915;25307
P16675	P16675	2	2	2	Lysosomal protective protein;Lysosomal protective protein 32 kDa chain;Lysosomal protective protein 20 kDa chain	Ctsa		1	2	2	2	1	2	1	2	1	2	4.6	4.6	4.6	53.844	474	474	6.83					1		4	1	0	2.9574	2.1	4.6	18427000	3453100	14974000	6				247	202;1470	True;True	220;1607	972;973;974;975;7239;7240	1129;1130;1131;1132;9078;9079
P16858;Q64467	P16858	11;2	11;2	11;2	Glyceraldehyde-3-phosphate dehydrogenase	Gapdh		2	11	11	11	9	11	9	11	9	11	37.2	37.2	37.2	35.81	333	333;440	6.05	2	2	2		4	32	11	10	0	161.52	32.4	37.2	883420000	198260000	685170000	68				248	1466;2198;2577;2822;3250;4434;4453;4463;4592;4655;4656	True;True;True;True;True;True;True;True;True;True;True	1603;2395;2799;3055;3056;3573;4863;4884;4885;4898;5041;5111;5112;5113;5114;5115;5116	7219;7220;7221;7222;7223;7224;7225;7226;7227;7228;7229;10757;10758;10759;10760;10761;10762;10763;12896;12897;12898;14210;14211;14212;14213;14214;16526;16527;16528;16529;16530;16531;22663;22739;22740;22741;22742;22743;22744;22745;22746;22798;23511;23512;23513;23514;23515;23516;23517;23518;23519;23520;23521;23831;23832;23833;23834;23835;23836;23837;23838;23839;23840	9056;9057;9058;9059;9060;9061;9062;9063;9064;9065;9066;9067;9068;13285;13286;13287;13288;13289;13290;13291;15978;15979;15980;17518;17519;17520;17521;17522;17523;20589;20590;20591;20592;20593;20594;28594;28681;28682;28683;28684;28685;28686;28687;28688;28756;29574;29575;29576;29577;29578;29579;29580;29581;29582;29583;29584;29585;29977;29978;29979;29980;29981;29982;29983;29984;29985;29986;29987
P17182;P17183;P21550	P17182	12;2;1	12;2;1	12;2;1	Alpha-enolase	Eno1		3	12	12	12	10	12	10	12	10	12	34.6	34.6	34.6	47.14	434	434;434;434	5.84	1	3	1		25	10	9	13	0	137.12	28.1	34.6	615330000	228840000	386490000	62				249	29;561;888;1661;1769;1971;2396;2666;3573;3648;4562;4851	True;True;True;True;True;True;True;True;True;True;True;True	32;612;975;1814;1927;2147;2605;2888;3928;4005;5007;5322	204;205;206;2676;2677;2678;2679;2680;2681;2682;2683;2684;4445;4446;4447;4448;4449;8040;8041;8644;8645;8646;8647;8648;8649;8650;8651;8652;8653;8654;8655;9780;9781;9782;9783;9784;9785;9786;9787;9788;9789;9790;9791;9792;9793;9794;11911;13324;18305;18306;18649;18650;23357;23358;23359;23360;23361;24685;24686;24687;24688;24689	254;255;256;3150;3151;3152;3153;3154;3155;3156;3157;3158;5459;5460;5461;5462;5463;9981;9982;10683;10684;10685;10686;10687;10688;10689;10690;10691;10692;10693;10694;12145;12146;12147;12148;12149;12150;12151;12152;12153;12154;12155;12156;12157;12158;12159;14667;16454;22999;23000;23390;23391;29406;29407;29408;29409;29410;30932;30933;30934;30935;30936;30937
Q63836;P17563	Q63836;P17563	5;5	5;5	5;5	Selenium-binding protein 2;Selenium-binding protein 1	Selenbp2;Selenbp1	;	2	5	5	5	4	5	4	5	4	5	15	15	15	52.609	472	472;472	5.33	1				8		1	2	0	41.565	10.4	15	82730000	28045000	54685000	12				250	1346;2224;2566;3175;4445	True;True;True;True;True	1472;2422;2788;3491;4876	6685;10942;10943;12862;12863;16191;16192;22719;22720;22721;22722;22723	8296;13500;13501;15943;15944;20187;20188;28661;28662;28663;28664;28665
P17742	P17742	6	6	6	Peptidyl-prolyl cis-trans isomerase A;Peptidyl-prolyl cis-trans isomerase A, N-terminally processed	Ppia		1	6	6	6	5	5	5	5	5	5	36.6	36.6	36.6	17.971	164	164	7.93							1	13	0	17.872	32.3	31.1	112500000	23977000	88525000	16				251	972;1290;2012;2295;4004;4614	True;True;True;True;True;True	1063;1064;1065;1410;2194;2195;2499;4386;5063	4928;4929;4930;4931;6465;6466;6467;10016;10017;10018;11328;11329;20433;23612	6038;6039;6040;6041;8056;8057;8058;12420;12421;12422;12423;12424;13946;13947;25620;29680
P17751	P17751	6	6	6	Triosephosphate isomerase	Tpi1		1	6	6	6	5	4	5	4	5	4	24.1	24.1	24.1	32.191	299	299	7.1							9	1	0	27.842	21.4	15.4	48422000	22073000	26349000	10				252	1310;1894;1919;2016;3943;4669	True;True;True;True;True;True	1434;2065;2092;2199;4322;5130	6547;9375;9458;9459;9460;10037;10038;20154;23885;23886	8146;11582;11670;11671;11672;12449;12450;25308;30040;30041
Q61696;P17879	Q61696;P17879	4;4	2;2	2;2	Heat shock 70 kDa protein 1A;Heat shock 70 kDa protein 1B	Hspa1a;Hspa1b	;	2	4	2	2	4	3	2	1	2	1	12.2	8.4	8.4	70.078	641	641;642	3.58	7	6	4	5	2	2	2	3	0	65.753	12.2	8	118200000	112330000	5871000	45				253	3194;4131;4226;4368	True;True;False;False	3513;4520;4631;4790	16283;16284;16285;16286;16287;16288;16289;16290;16291;16292;16293;16294;16295;16296;16297;16298;16299;16300;16301;16302;16303;16304;16305;16306;16307;20987;20988;20989;20990;20991;20992;21462;21463;21464;21465;21466;21467;21468;21469;21470;21471;22349;22350;22351;22352;22353;22354;22355;22356	20296;20297;20298;20299;20300;20301;20302;20303;20304;20305;20306;20307;20308;20309;20310;20311;20312;20313;20314;20315;20316;20317;20318;20319;20320;20321;20322;20323;20324;20325;20326;20327;20328;20329;20330;20331;20332;20333;26314;26315;26316;26317;26318;26319;26320;26889;26890;26891;26892;26893;26894;26895;26896;26897;26898;28232;28233;28234;28235;28236;28237;28238;28239
P17897	P17897	6	1	1	Lysozyme C-1	Lyz1		1	6	1	1	5	5	1	1	1	1	29.1	8.1	8.1	16.794	148	148	8								2	0	3.6768	26.4	28.4	10641000	3443900	7197500	2				254	718;719;3541;3853;4680;4953	False;False;False;True;False;False	784;785;3891;4223;5142;5436	3522;3523;3524;3525;3526;3527;3528;3529;3530;3531;3532;3533;3534;3535;3536;3537;18190;19687;19688;23936;23937;23938;23939;23940;23941;25292;25293;25294	4354;4355;4356;4357;4358;4359;4360;4361;4362;4363;4364;4365;4366;4367;4368;4369;4370;4371;4372;4373;4374;4375;22878;24725;24726;30091;30092;30093;30094;30095;30096;30097;30098;31724;31725;31726
P18242	P18242	11	11	11	Cathepsin D	Ctsd		1	11	11	11	10	11	10	11	10	11	34.6	34.6	34.6	44.953	410	410	5.51	1	2	1		29	6	9	5	0	110.01	32.4	34.6	1445400000	576930000	868480000	57				255	144;755;1556;2033;3066;3211;3345;4143;4216;4420;4621	True;True;True;True;True;True;True;True;True;True;True	159;826;827;1699;2217;3371;3530;3681;4539;4540;4620;4847;5071	775;776;777;778;3765;3766;3767;3768;3769;3770;3771;3772;3773;7636;7637;7638;7639;10084;10085;10086;10087;15642;16372;16373;16374;16981;16982;16983;16984;21089;21090;21091;21092;21093;21422;21423;21424;21425;21426;21427;21428;21429;22591;22592;23664;23665;23666;23667;23668;23669;23670;23671;23672	923;924;925;926;4642;4643;4644;4645;4646;4647;4648;4649;4650;9518;9519;9520;9521;9522;12496;12497;12498;12499;19563;20421;20422;20423;21144;21145;21146;21147;26454;26455;26456;26457;26458;26841;26842;26843;26844;26845;26846;26847;26848;26849;26850;28505;28506;28507;29745;29746;29747;29748;29749;29750;29751;29752;29753
P18528	P18528	3	3	2	Ig heavy chain V region 6.96			1	3	3	2	3	2	3	2	2	1	30.6	30.6	19.4	11.007	98	98	4.56		2	1	2	9	1	1		0	110.14	30.6	30.6	440570000	323380000	117190000	16				256	1218;1219;3596	True;True;True	1335;1336;3951;3952	6091;6092;6093;6094;6095;6096;6097;6098;18387;18388;18389;18390;18391;18392;18393;18394	7611;7612;7613;7614;7615;7616;7617;7618;23088;23089;23090;23091;23092;23093;23094;23095
P18531	P18531	1	1	1	Ig heavy chain V region 3-6	Ighv3-6		1	1	1	1	1	0	1	0	1	0	13.8	13.8	13.8	13.095	116	116	5					1				0	29.608	13.8	0	19374000	19374000	0	1				257	2684	True	2908	13426	16556
P18760;P45591	P18760	6;1	6;1	6;1	Cofilin-1	Cfl1		2	6	6	6	5	6	5	6	5	6	33.7	33.7	33.7	18.559	166	166;166	7.5							9	9	0	25.639	33.7	33.7	235840000	76755000	159090000	19				258	340;408;409;1808;3071;4774	True;True;True;True;True;True	370;444;445;1969;3376;5240	1613;1614;1615;1616;1617;1880;1881;1882;1883;8891;8892;8893;8894;15650;15651;15652;24376;24377	1938;1939;1940;1941;1942;1943;2230;2231;2232;2233;10962;10963;10964;10965;19571;19572;19573;30609;30610
P19096	P19096	2	2	2	Fatty acid synthase;[Acyl-carrier-protein] S-acetyltransferase;[Acyl-carrier-protein] S-malonyltransferase;3-oxoacyl-[acyl-carrier-protein] synthase;3-oxoacyl-[acyl-carrier-protein] reductase;3-hydroxyacyl-[acyl-carrier-protein] dehydratase;Enoyl-[acyl-carrier-protein] reductase;Oleoyl-[acyl-carrier-protein] hydrolase	Fasn		1	2	2	2	1	1	1	1	1	1	1.2	1.2	1.2	272.43	2504	2504	1	2								0	2.8386	0.8	0.4	1258500	505060	753410	3				259	1752;4611	True;True	1910;5060	8555;23604	10589;10590;29672
P19157;P46425	P19157	3;1	3;1	3;1	Glutathione S-transferase P 1	Gstp1		2	3	3	3	3	2	3	2	3	2	18.1	18.1	18.1	23.609	210	210;210	7							5		0	21.34	18.1	12.9	19863000	12670000	7193100	5				260	874;2957;3261	True;True;True	960;3218;3585	4414;4415;14892;16559;16560	5427;5428;18569;20622;20623
P19221;CON__P00735	P19221	25;5	25;5	25;5	Prothrombin;Activation peptide fragment 1;Activation peptide fragment 2;Thrombin light chain;Thrombin heavy chain	F2		2	25	25	25	24	24	24	24	24	24	44.3	44.3	44.3	70.268	618	618;625	4.36			61		33	1	13	7	0	323.31	42.6	41.7	2085300000	1095900000	989390000	120				261	745;825;937;1043;1092;1177;1587;2154;2189;2330;2343;2844;2896;3129;3433;3472;3477;3790;4015;4214;4231;4636;4826;4905;4939	True;True;True;True;True;True;True;True;True;True;True;True;True;True;True;True;True;True;True;True;True;True;True;True;True	815;903;1027;1141;1193;1288;1289;1732;1733;2347;2348;2385;2537;2550;3079;3131;3441;3778;3819;3824;4154;4397;4618;4637;4638;5088;5296;5385;5421	3739;3740;3741;3742;4190;4191;4192;4774;4775;5291;5292;5293;5294;5295;5296;5297;5298;5299;5300;5481;5931;5932;5933;5934;5935;5936;5937;5938;5939;7755;7756;7757;7758;10599;10600;10601;10602;10603;10604;10728;10729;10730;10731;10732;11558;11559;11560;11561;11691;11692;14300;14301;14302;14303;14304;14305;14608;14609;15992;15993;15994;15995;15996;15997;17536;17537;17538;17539;17713;17714;17715;17716;…	4614;4615;4616;4617;4618;4619;5167;5168;5169;5870;5871;6554;6555;6556;6557;6558;6559;6560;6561;6562;6563;6564;6565;6566;6811;7445;7446;7447;7448;7449;7450;7451;7452;7453;9646;9647;9648;9649;13118;13119;13120;13121;13122;13123;13253;13254;13255;13256;13257;14238;14239;14240;14241;14422;14423;17631;17632;17633;17634;17635;17636;18214;18215;19954;19955;19956;19957;19958;19959;19960;21863;21864;21865…
P19973	P19973	1	1	1	Lymphocyte-specific protein 1	Lsp1		1	1	1	1	1	1	1	1	1	1	3.9	3.9	3.9	36.713	330	330	6.6					2		1	2	0	3.5904	3.9	3.9	13767000	6107400	7659400	5				262	2743	True	2970	13655;13656;13657;13658;13659	16812;16813;16814;16815;16816
P20029	P20029	7	5	5	78 kDa glucose-regulated protein	Hspa5		1	7	5	5	6	4	4	2	4	2	19.7	15.6	15.6	72.421	655	655	3.43	2	1	2			1		1	0	29.816	17.4	8.5	19401000	8137700	11263000	7				263	1026;1763;2010;2175;3074;3149;4368	True;True;False;True;True;True;False	1124;1921;2192;2370;3379;3462;4790	5185;8634;10007;10008;10009;10010;10680;10681;15657;15658;16059;22349;22350;22351;22352;22353;22354;22355;22356	6345;10673;12411;12412;12413;12414;13199;13200;19578;19579;20041;28232;28233;28234;28235;28236;28237;28238;28239
P20060	P20060	4	4	4	Beta-hexosaminidase subunit beta	Hexb		1	4	4	4	3	3	3	3	3	3	7.5	7.5	7.5	61.115	536	536	5.62				1	5			2	0	7.9266	4.5	6.2	34587000	15059000	19528000	8				264	1596;3601;3897;4462	True;True;True;True	1743;3957;4271;4897	7798;7799;7800;7801;18428;18429;19894;22797	9699;9700;9701;9702;23132;23133;24954;28755
P20152;P31001;P46660;P08553;P15331;P08551;P19246	P20152	17;3;2;2;1;1;1	17;3;2;2;1;1;1	17;3;2;2;1;1;1	Vimentin	Vim		7	17	17	17	11	15	11	15	11	15	39.3	39.3	39.3	53.687	466	466;469;501;848;475;543;1090	4.56	6	4	2	2	21	2	4	4	0	105.18	23.6	38	305490000	146610000	158880000	47				265	631;1182;1244;1254;1265;1849;2045;2046;2140;2356;2647;2648;2724;3100;3445;3765;4371	True;True;True;True;True;True;True;True;True;True;True;True;True;True;True;True;True	688;1294;1361;1371;1385;2013;2229;2230;2333;2564;2869;2870;2950;3406;3791;4128;4794	3093;5954;5955;6209;6210;6211;6212;6277;6278;6279;6280;6337;9054;10138;10139;10140;10141;10142;10143;10144;10145;10555;10556;11749;11750;11751;13210;13211;13212;13213;13214;13215;13216;13217;13218;13219;13220;13221;13222;13594;15797;15798;17580;19291;22395	3822;7471;7472;7749;7750;7751;7752;7836;7837;7838;7839;7898;11156;12554;12555;12556;12557;12558;12559;12560;12561;12562;13071;13072;14485;14486;14487;16325;16326;16327;16328;16329;16330;16331;16332;16333;16334;16335;16336;16337;16338;16750;19738;19739;19740;21908;24263;28286
P20352	P20352	2	2	2	Tissue factor	F3		1	2	2	2	1	2	1	2	1	2	8.2	8.2	8.2	32.935	294	294	5.75					3			1	0	5.6436	5.8	8.2	12865000	4957600	7907200	4				266	794;821	True;True	868;899	3978;4177;4178;4179	4924;5154;5155;5156
P20918;CON__P06868	P20918	37;3	37;3	37;3	Plasminogen;Plasmin heavy chain A;Activation peptide;Angiostatin;Plasmin heavy chain A, short form;Plasmin light chain B	Plg		2	37	37	37	36	33	36	33	36	33	56	56	56	90.807	812	812;812	4.67	4	24	80	25	43	38	25	32	0	323.31	52.7	50.5	3385800000	2206200000	1179600000	275				267	468;523;837;895;1134;1445;1617;1742;1878;2313;2335;2565;2588;2798;2985;3090;3123;3124;3125;3126;3128;3259;3360;3543;3839;3854;3945;4142;4160;4161;4455;4461;4718;4719;4720;4727;4757	True;True;True;True;True;True;True;True;True;True;True;True;True;True;True;True;True;True;True;True;True;True;True;True;True;True;True;True;True;True;True;True;True;True;True;True;True	510;568;916;983;1242;1243;1581;1768;1900;2047;2518;2542;2787;2810;3031;3261;3396;3435;3436;3437;3438;3440;3583;3697;3893;4207;4224;4324;4537;4538;4558;4559;4560;4888;4895;4896;5183;5184;5185;5193;5223	2242;2243;2244;2245;2246;2247;2248;2249;2250;2487;2488;4253;4459;4460;4461;4462;4463;4464;4465;5729;5730;5731;5732;5733;5734;5735;5736;5737;5738;5739;7085;7086;7087;7088;7089;7090;7091;7877;7878;7879;7880;7881;7882;7883;7884;7885;7886;7887;8517;8518;8519;8520;8521;9251;9252;9253;9254;9255;9256;9257;9258;9259;9260;9261;9262;9263;9264;9265;9266;9267;9268;9269;9270;9271;9272;9273;9274;9275;11426;114…	2666;2667;2668;2669;2670;2671;2672;2673;2674;2947;2948;5254;5473;5474;5475;5476;5477;5478;5479;5480;7224;7225;7226;7227;7228;7229;7230;7231;7232;7233;7234;8871;8872;8873;8874;8875;8876;8877;9783;9784;9785;9786;9787;9788;9789;9790;9791;9792;9793;10547;10548;10549;10550;10551;11420;11421;11422;11423;11424;11425;11426;11427;11428;11429;11430;11431;11432;11433;11434;11435;11436;11437;11438;11439;1144…
P21107;P58771;CON__Q3SX28;P58774	P21107	6;2;1;1	6;2;1;1	6;2;1;1	Tropomyosin alpha-3 chain	Tpm3		4	6	6	6	3	6	3	6	3	6	19.6	19.6	19.6	32.994	285	285;284;284;284	6.42						8	3	1	0	22.492	11.9	19.6	45086000	10832000	34253000	12				268	3;2111;2311;2846;2922;4921	True;True;True;True;True;True	3;2304;2516;3081;3165;5401	9;10;10388;10389;10390;10391;10392;11421;11422;14316;14704;25162	9;10;12876;12877;12878;12879;12880;14076;14077;17647;18314;31583
P21180	P21180	14	14	14	Complement C2;Complement C2b fragment;Complement C2a fragment	C2		1	14	14	14	11	12	11	12	11	12	20.1	20.1	20.1	84.741	760	760	3.53	2	7	27		6	4	2	1	0	178.02	15.3	16.6	275300000	103270000	172030000	47				269	224;583;599;605;640;1796;1884;3335;3553;3806;4040;4071;4177;4569	True;True;True;True;True;True;True;True;True;True;True;True;True;True	242;636;653;659;698;1955;2055;3669;3903;3904;4171;4422;4456;4457;4577;5015	1057;2822;2913;2914;2966;2967;2968;2969;3139;3140;3141;3142;3143;3144;8813;8814;8815;8816;8817;8818;8819;9304;9305;9306;16949;18216;18217;18218;19409;19410;19411;19412;20560;20561;20562;20563;20564;20565;20566;20567;20663;20664;20665;20666;20667;20668;20669;21245;23408	1216;3379;3480;3481;3617;3618;3619;3620;3871;3872;3873;3874;3875;3876;10875;10876;10877;10878;10879;10880;10881;11483;11484;11485;21110;22905;22906;22907;24387;24388;24389;24390;25760;25761;25762;25763;25764;25765;25766;25767;25879;25880;25881;25882;25883;25884;25885;26634;29458
P21278;P30677;P21279	P21278;P30677;P21279	2;1;1	2;1;1	2;1;1	Guanine nucleotide-binding protein subunit alpha-11;Guanine nucleotide-binding protein subunit alpha-14;Guanine nucleotide-binding protein G(q) subunit alpha	Gna11;Gna14;Gnaq	;;	3	2	2	2	2	1	2	1	2	1	7.2	7.2	7.2	42.024	359	359;355;359	5					3				0	2.9768	7.2	4.2	18916000	14163000	4753200	3				270	1918;2633	True;True	2091;2855	9456;9457;13176	11668;11669;16289
P21447;P06795;P21440;Q9DC29	P21447	10;4;3;1	10;4;3;1	10;4;3;1	Multidrug resistance protein 1A	Abcb1a		4	10	10	10	10	5	10	5	10	5	7.2	7.2	7.2	140.64	1276	1276;1276;1276;842	1.65	6	11							0	8.4718	7.2	3.7	26602000	18006000	8595400	17				271	382;892;1467;1917;2919;3068;3878;4223;4246;4684	True;True;True;True;True;True;True;True;True;True	418;979;980;1604;2090;3161;3373;4250;4628;4656;5148	1750;4455;4456;7230;9454;9455;14677;15644;19812;19813;21451;21558;21559;23990;23991;23992;23993	2083;5469;5470;9069;11666;11667;18286;19565;24859;24860;26873;27029;27030;30152;30153;30154;30155
P21460	P21460	5	5	5	Cystatin-C	Cst3		1	5	5	5	3	5	3	5	3	5	32.9	32.9	32.9	15.531	140	140	7.68							9	19	0	74.245	20	32.9	1093400000	499580000	593780000	33				272	176;2953;2954;3464;3820	True;True;True;True;True	193;3211;3212;3213;3214;3811;4185	886;887;888;14867;14868;14869;14870;14871;14872;14873;14874;14875;14876;14877;14878;14879;14880;14881;14882;14883;14884;14885;14886;14887;17665;17666;19470;19471	1039;1040;1041;18539;18540;18541;18542;18543;18544;18545;18546;18547;18548;18549;18550;18551;18552;18553;18554;18555;18556;18557;18558;18559;18560;18561;18562;18563;18564;22007;22008;24455;24456
P21570	P21570	2	2	2	Angiogenin	Ang		1	2	2	2	1	2	1	2	1	2	14.5	14.5	14.5	16.228	145	145	8								4	0.002656	1.6553	6.9	14.5	14059000	2482400	11577000	4				273	141;845	True;True	156;926	765;4295;4296;4297	913;5305;5306;5307
P21614	P21614	30	30	30	Vitamin D-binding protein	Gc		1	30	30	30	29	28	29	28	29	28	74.4	74.4	74.4	53.6	476	476	5.11	10	19	31	23	137	54	22	40	0	323.31	73.7	62.4	30241000000	14724000000	15518000000	422				274	456;459;690;695;904;1231;1293;1427;1679;1680;1850;2269;2299;2426;3214;3382;3522;3532;3571;3751;4097;4098;4128;4167;4168;4191;4332;4334;4499;4591	True;True;True;True;True;True;True;True;True;True;True;True;True;True;True;True;True;True;True;True;True;True;True;True;True;True;True;True;True;True	497;498;501;752;753;758;759;992;1348;1413;1414;1561;1833;1834;1835;1836;2014;2015;2472;2503;2504;2637;2638;3533;3534;3720;3871;3881;3926;4113;4484;4485;4486;4517;4566;4567;4568;4594;4749;4750;4752;4936;5040	2132;2133;2134;2135;2136;2137;2138;2139;2140;2141;2142;2143;2176;2177;3347;3348;3349;3350;3351;3352;3353;3354;3355;3356;3369;3370;3371;3372;3373;3374;3375;3376;3377;3378;3379;3380;3381;3382;3383;3384;3385;3386;3387;3388;3389;3390;3391;3392;4494;4495;4496;4497;4498;4499;4500;4501;4502;4503;4504;4505;4506;6129;6130;6131;6132;6133;6134;6135;6136;6137;6138;6139;6140;6478;6479;6998;6999;7000;7001;7002…	2528;2529;2530;2531;2532;2533;2534;2535;2536;2537;2538;2539;2540;2541;2542;2577;2578;4119;4120;4121;4122;4123;4124;4125;4126;4127;4128;4141;4142;4143;4144;4145;4146;4147;4148;4149;4150;4151;4152;4153;4154;4155;4156;4157;4158;4159;4160;4161;4162;4163;4164;4165;4166;4167;4168;4169;4170;4171;5511;5512;5513;5514;5515;5516;5517;5518;5519;5520;5521;5522;5523;5524;5525;5526;5527;7652;7653;7654;7655;7656…
P21956	P21956	25	25	25	Lactadherin	Mfge8		1	25	25	25	25	23	25	23	25	23	52.9	52.9	52.9	51.24	463	463	4.76	12	24	40	47	71	53	32	19	0	323.31	52.9	47.7	8548500000	5868500000	2680000000	330				275	105;496;604;957;1235;1294;1295;1297;1666;2074;2265;2266;2895;3065;3448;4037;4297;4321;4322;4406;4407;4522;4557;4615;4728	True;True;True;True;True;True;True;True;True;True;True;True;True;True;True;True;True;True;True;True;True;True;True;True;True	115;539;658;1048;1352;1415;1416;1418;1819;2265;2468;2469;3130;3369;3370;3794;4419;4714;4738;4739;4833;4834;4960;5001;5002;5064;5065;5194	541;542;543;544;545;546;547;548;549;2354;2355;2356;2357;2358;2359;2360;2361;2362;2363;2364;2365;2366;2945;2946;2947;2948;2949;2950;2951;2952;2953;2954;2955;2956;2957;2958;2959;2960;2961;2962;2963;2964;2965;4857;4858;4859;4860;6146;6147;6148;6149;6150;6151;6152;6153;6154;6155;6480;6481;6482;6483;6484;6485;6486;6489;6490;6491;6492;6493;6494;6495;8050;8051;8052;8053;8054;8055;8056;8057;8058;8059;806…	643;644;645;646;647;648;649;650;651;652;653;2785;2786;2787;2788;2789;2790;2791;2792;2793;2794;2795;2796;2797;3594;3595;3596;3597;3598;3599;3600;3601;3602;3603;3604;3605;3606;3607;3608;3609;3610;3611;3612;3613;3614;3615;3616;5966;5967;5968;5969;7671;7672;7673;7674;7675;7676;7677;7678;7679;7680;8073;8074;8075;8076;8077;8078;8079;8082;8083;8084;8085;8086;8087;8088;9991;9992;9993;9994;9995;9996;9997;…
P21981	P21981	4	4	4	Protein-glutamine gamma-glutamyltransferase 2	Tgm2		1	4	4	4	2	4	2	4	2	4	6.6	6.6	6.6	77.06	686	686	4.54	2	2	3		1		1	4	0	5.3596	3.4	6.6	16860000	5960900	10899000	13				276	73;3039;3886;4348	True;True;True;True	81;3341;4258;4770	367;368;369;370;371;372;373;374;375;15495;19835;19836;22250	440;441;442;443;444;445;446;447;448;449;450;19388;24882;24883;28108
P22599	P22599	17	7	7	Alpha-1-antitrypsin 1-2	Serpina1b		1	17	7	7	16	16	6	6	6	6	36.8	13.3	13.3	45.974	413	413	4.64	2	12	10	10	29	12	9	4	0	238.49	36.8	32.7	14240000000	7518100000	6721600000	111				277	772;1022;1965;1966;2323;2360;2779;2864;2979;3056;3057;3239;3502;4123;4459;4460;4744	False;True;False;False;True;False;True;True;False;False;False;True;True;False;False;False;True	844;1119;2141;2142;2530;2568;3008;3099;3251;3252;3359;3360;3562;3851;4511;4512;4893;4894;5210	3814;3815;3816;3817;3818;3819;3820;3821;3822;5170;5171;9722;9723;9724;9725;9726;9727;9728;9729;9730;9731;9732;9733;9734;9735;9736;9737;9738;9739;9740;11475;11476;11477;11478;11479;11480;11481;11482;11483;11484;11485;11486;11487;11488;11489;11490;11491;11492;11493;11494;11495;11496;11497;11498;11768;11769;11770;11771;11772;11773;11774;11775;11776;11777;11778;11779;11780;11781;11782;11783;13947;139…	4693;4694;4695;4696;4697;4698;4699;4700;4701;4702;6330;6331;12069;12070;12071;12072;12073;12074;12075;12076;12077;12078;12079;12080;12081;12082;12083;12084;12085;12086;12087;12088;12089;12090;12091;12092;12093;12094;14136;14137;14138;14139;14140;14141;14142;14143;14144;14145;14146;14147;14148;14149;14150;14151;14152;14153;14154;14155;14156;14157;14158;14159;14160;14161;14162;14163;14164;14165;145…
P22777	P22777	1	1	1	Plasminogen activator inhibitor 1	Serpine1		1	1	1	1	0	1	0	1	0	1	2.5	2.5	2.5	45.17	402	402	5					1				0	2.4117	0	2.5	4315300	0	4315300	1				278	4408	True	4835	22571	28485
P23463	P23463	1	1	1	Homeobox protein Hox-D8	Hoxd8		1	1	1	1	1	1	1	1	1	1	2.8	2.8	2.8	31.363	289	289	3.76	4	4	4	4	4	2	2	1	0.0026738	1.688	2.8	2.8	2435800000	1451600000	984270000	30				279	1401	True	1533	6864;6865;6866;6867;6868;6869;6870;6871;6872;6873;6874;6875;6876;6877;6878;6879;6880;6881;6882;6883;6884;6885;6886;6887;6888	8617;8618;8619;8620;8621;8622;8623;8624;8625;8626;8627;8628;8629;8630;8631;8632;8633;8634;8635;8636;8637;8638;8639;8640;8641;8642;8643;8644;8645;8646
P23492	P23492	7	7	7	Purine nucleoside phosphorylase	Pnp		1	7	7	7	3	7	3	7	3	7	30.8	30.8	30.8	32.277	289	289	6.5						14	2	4	0	24.729	12.1	30.8	55646000	10786000	44860000	20				280	255;1382;1450;2923;2952;4396;4675	True;True;True;True;True;True;True	276;277;1513;1586;3166;3167;3210;4822;5136;5137	1174;1175;6819;7123;14705;14706;14707;14708;14709;14710;14711;14712;14865;14866;22488;22489;23913;23914;23915;23916	1349;1350;8560;8916;18315;18316;18317;18318;18319;18320;18321;18322;18537;18538;28396;28397;30068;30069;30070;30071
P23953;Q8VCT4;Q91WU0;Q64176	P23953	17;3;1;1	17;3;1;1	15;1;0;0	Carboxylesterase 1C	Ces1c		4	17	17	15	17	16	17	16	15	14	33.8	33.8	30.9	61.055	554	554;565;561;562	3.73	6	14	57	39	27	2	5	4	0	233.51	33.8	31.2	12323000000	6186000000	6137100000	198				281	160;161;271;550;963;1266;1454;2055;2056;2131;2972;3139;3358;3515;3627;4002;4911	True;True;True;True;True;True;True;True;True;True;True;True;True;True;True;True;True	177;178;294;599;600;1054;1386;1590;2240;2241;2242;2243;2324;3240;3241;3452;3695;3864;3983;4384;5391	832;833;834;835;836;837;838;839;840;841;842;843;844;845;846;847;848;849;1234;1235;1236;1237;1238;1239;1240;1241;1242;1243;1244;1245;2616;2617;2618;2619;2620;2621;2622;2623;2624;2625;2626;2627;2628;2629;2630;4883;4884;4885;6338;6339;6340;6341;6342;6343;7131;7132;7133;7134;7135;7136;10158;10159;10160;10161;10162;10163;10164;10165;10166;10167;10168;10169;10170;10171;10172;10173;10174;10175;10176;101…	984;985;986;987;988;989;990;991;992;993;994;995;996;997;998;999;1000;1001;1002;1421;1422;1423;1424;1425;1426;1427;1428;1429;1430;1431;1432;1433;1434;3082;3083;3084;3085;3086;3087;3088;3089;3090;3091;3092;3093;3094;3095;3096;3097;3098;3099;3100;3101;3102;3103;5993;5994;5995;7899;7900;7901;7902;7903;7904;7905;7906;7907;7908;7909;8924;8925;8926;8927;8928;8929;8930;8931;8932;8933;8934;12575;12576;125…
P24270	P24270	3	3	3	Catalase	Cat		1	3	3	3	0	3	0	3	0	3	5.9	5.9	5.9	59.795	527	527	4	2	1						2	0	3.648	0	5.9	6692400	0	6692400	5				282	557;2405;3047	True;True;True	608;2615;3350	2664;2665;2666;11943;15548	3138;3139;3140;14699;19451
P24369	P24369	12	12	12	Peptidyl-prolyl cis-trans isomerase B	Ppib		1	12	12	12	12	11	12	11	12	11	47.7	47.7	47.7	23.713	216	216	7.15							35	6	0	58.762	47.7	44.4	606480000	284860000	321620000	48				283	608;688;820;836;1383;1901;1957;1958;4208;4237;4454;4497	True;True;True;True;True;True;True;True;True;True;True;True	663;664;750;898;915;1514;2073;2074;2132;2133;4612;4645;4886;4887;4932;4933	2975;2976;2977;2978;2979;3341;3342;3343;3344;4175;4176;4250;4251;4252;6820;6821;9412;9413;9414;9699;9700;9701;9702;9703;9704;9705;9706;21383;21526;21527;21528;21529;22747;22748;22749;22750;22939;22940;22941;22942;22943	3627;3628;3629;3630;3631;3632;3633;4112;4113;4114;4115;4116;5152;5153;5251;5252;5253;8561;8562;8563;8564;11623;11624;11625;12046;12047;12048;12049;12050;12051;12052;12053;26796;26994;26995;26996;26997;26998;28689;28690;28691;28692;28907;28908;28909;28910;28911;28912
P24452	P24452	6	6	6	Macrophage-capping protein	Capg		1	6	6	6	4	5	4	5	4	5	24.7	24.7	24.7	39.24	352	352	5.25					10	1	1		0	32.302	14.2	20.7	67728000	25600000	42128000	12				284	693;1215;3014;3281;4610;4920	True;True;True;True;True;True	756;1331;1332;3310;3607;5059;5400	3364;3365;3366;3367;6069;6070;15352;16639;16640;16641;23603;25161	4136;4137;4138;4139;7587;7588;19168;20708;20709;20710;29671;31582
P24472	P24472	3	3	3	Glutathione S-transferase A4	Gsta4		1	3	3	3	0	3	0	3	0	3	13.1	13.1	13.1	25.564	222	222	7							3		0	5.3322	0	13.1	12337000	0	12337000	3				285	153;1009;2142	True;True;True	168;1104;2335	799;5118;10558	949;6262;13074
P24527	P24527	10	10	10	Leukotriene A-4 hydrolase	Lta4h		1	10	10	10	10	2	10	2	10	2	20.3	20.3	20.3	69.05	611	611	6		1	1	3	1	4	4	5	0	25.306	20.3	4.6	47873000	43455000	4418100	19				286	152;279;720;831;938;1074;2835;3237;4013;4931	True;True;True;True;True;True;True;True;True;True	167;303;786;910;1028;1173;3070;3560;4395;5412	798;1275;3538;4225;4226;4227;4228;4776;4777;4778;4779;5382;14249;16490;20471;20472;20473;25196;25197	948;1467;4376;5211;5212;5213;5214;5872;5873;5874;5875;6692;17563;20552;25664;25665;25666;31617;31618
P24549;O35945	P24549	9;4	9;4	9;4	Retinal dehydrogenase 1	Aldh1a1		2	9	9	9	2	9	2	9	2	9	27.9	27.9	27.9	54.467	501	501;501	4.77		1			12				0	25.49	4.2	27.9	72701000	12889000	59811000	13				287	263;1034;1540;2035;2268;2383;3835;4293;4947	True;True;True;True;True;True;True;True;True	286;1132;1681;1682;2219;2471;2592;4201;4710;5429	1200;5225;7571;7572;10101;10102;11171;11884;19566;21913;21914;21915;25269	1379;6408;9451;9452;12514;12515;13772;14639;24568;27668;27669;27670;31696
P25785	P25785	8	8	8	Metalloproteinase inhibitor 2	Timp2		1	8	8	8	7	6	7	6	7	6	23.6	23.6	23.6	24.328	220	220	7.17							15	3	0	65.113	23.6	23.6	247350000	133300000	114050000	19				288	423;1197;1198;1242;1465;2264;3311;3582	True;True;True;True;True;True;True;True	460;1312;1313;1359;1602;2467;3639;3937	1959;1960;6009;6010;6011;6012;6013;6014;6015;6206;7217;7218;11151;11152;16767;16768;18344;18345	2321;2322;7526;7527;7528;7529;7530;7531;7532;7746;9053;9054;9055;13747;13748;20860;20861;23043;23044
P26039;Q71LX4	P26039	18;2	18;2	18;2	Talin-1	Tln1		2	18	18	18	8	18	8	18	8	18	7.8	7.8	7.8	269.82	2541	2541;2375	1.14	25	4							0	36.85	3.5	7.8	52162000	5880200	46282000	28				289	15;40;41;178;181;199;228;330;385;533;1190;2404;2596;2909;3670;4206;4501;4534	True;True;True;True;True;True;True;True;True;True;True;True;True;True;True;True;True;True	16;43;44;195;198;217;246;360;421;579;1303;2614;2818;3146;4028;4610;4938;4972	114;115;238;239;891;892;897;898;899;963;1068;1069;1070;1560;1759;2531;5976;5977;11941;11942;12968;14644;18747;21379;21380;22957;23101;23102;23103	140;141;297;298;1044;1045;1050;1051;1052;1119;1228;1229;1230;1857;2092;2993;7493;7494;14697;14698;16053;18252;23491;26792;26793;28926;29083;29084;29085
P26040	P26040	18	11	11	Ezrin	Ezr		1	18	11	11	17	15	10	8	10	8	26.8	17.4	17.4	69.406	586	586	3.61	7	4	18	3	11	2	3	1	0	32.413	24.7	22	224260000	97494000	126770000	49				290	222;223;269;294;787;1008;1067;1448;1449;1975;2119;2259;2493;3366;3496;3497;3807;4053	True;True;False;True;True;True;True;False;False;False;True;True;False;False;True;False;True;True	240;241;292;321;860;861;1103;1166;1584;1585;2152;2312;2462;2710;3703;3844;3845;3846;4172;4435;4436	1046;1047;1048;1049;1050;1051;1052;1053;1054;1055;1056;1222;1223;1224;1225;1226;1227;1228;1229;1230;1231;1417;1418;3920;3921;3922;3923;3924;3925;3926;3927;3928;3929;3930;3931;3932;5117;5370;7110;7111;7112;7113;7114;7115;7116;7117;7118;7119;7120;7121;7122;9802;9803;9804;9805;10418;10419;10420;10421;10422;10423;10424;11139;11140;12454;12455;17098;17099;17100;17101;17102;17103;17104;17105;17854;1785…	1205;1206;1207;1208;1209;1210;1211;1212;1213;1214;1215;1407;1408;1409;1410;1411;1412;1413;1414;1415;1416;1417;1418;1705;1706;4847;4848;4849;4850;4851;4852;4853;4854;4855;4856;4857;4858;4859;6261;6679;8903;8904;8905;8906;8907;8908;8909;8910;8911;8912;8913;8914;8915;12167;12168;12169;12170;12906;12907;12908;12909;12910;12911;12912;13735;13736;15386;15387;21267;21268;21269;21270;21271;21272;21273;21…
P26041	P26041	21	21	13	Moesin	Msn		1	21	21	13	18	20	18	20	10	12	29.3	29.3	18.4	67.766	577	577	3.92	2	3	47	3	13	10	1	4	0	72.941	25.5	29.3	755340000	353000000	402350000	83				291	187;229;269;306;310;891;917;1148;1448;1449;1648;1975;2120;2235;2349;2493;2675;3366;3409;3497;4181	True;True;True;True;True;True;True;True;True;True;True;True;True;True;True;True;True;True;True;True;True	204;247;292;333;334;338;978;1006;1258;1584;1585;1800;2152;2313;2434;2557;2710;2899;3703;3752;3845;3846;4583	918;919;920;921;922;1071;1072;1222;1223;1224;1225;1226;1227;1228;1229;1230;1231;1443;1444;1445;1446;1453;1454;4453;4454;4683;5796;5797;7110;7111;7112;7113;7114;7115;7116;7117;7118;7119;7120;7121;7122;7991;9802;9803;9804;9805;10425;10426;10427;10428;11003;11004;11714;11715;12454;12455;13384;13385;17098;17099;17100;17101;17102;17103;17104;17105;17414;17855;17856;17857;17858;17859;17860;17861;17862;…	1073;1074;1075;1076;1077;1231;1232;1407;1408;1409;1410;1411;1412;1413;1414;1415;1416;1417;1418;1731;1732;1733;1734;1741;1742;5467;5468;5769;7291;7292;8903;8904;8905;8906;8907;8908;8909;8910;8911;8912;8913;8914;8915;9918;12167;12168;12169;12170;12913;12914;12915;12916;13591;13592;14449;14450;15386;15387;16514;16515;21267;21268;21269;21270;21271;21272;21273;21274;21710;22335;22336;22337;22338;22339…
P26043	P26043	12	4	4	Radixin	Rdx		1	12	4	4	10	11	2	3	2	3	19.2	8.4	8.4	68.542	583	583	3			5						0	7.9084	14.4	17.8	12485000	6058900	6426300	5				292	187;269;1448;1449;1910;1975;2350;2493;3143;3366;3376;3497	False;False;False;False;True;False;True;False;True;False;True;False	204;292;1584;1585;2083;2152;2558;2710;3456;3703;3714;3845;3846	918;919;920;921;922;1222;1223;1224;1225;1226;1227;1228;1229;1230;1231;7110;7111;7112;7113;7114;7115;7116;7117;7118;7119;7120;7121;7122;9438;9802;9803;9804;9805;11716;12454;12455;16050;17098;17099;17100;17101;17102;17103;17104;17105;17135;17136;17855;17856;17857;17858;17859;17860;17861;17862;17863;17864;17865;17866;17867;17868;17869	1073;1074;1075;1076;1077;1407;1408;1409;1410;1411;1412;1413;1414;1415;1416;1417;1418;8903;8904;8905;8906;8907;8908;8909;8910;8911;8912;8913;8914;8915;11650;12167;12168;12169;12170;14451;15386;15387;20032;21267;21268;21269;21270;21271;21272;21273;21274;21309;21310;22335;22336;22337;22338;22339;22340;22341;22342;22343;22344;22345;22346;22347;22348;22349
P26262	P26262	7	7	7	Plasma kallikrein;Plasma kallikrein heavy chain;Plasma kallikrein light chain	Klkb1		1	7	7	7	3	7	3	7	3	7	14.9	14.9	14.9	71.382	638	638	4.73			5		5	4	1		0	32.156	5.2	14.9	111780000	33840000	77936000	15				293	1124;1157;2213;2870;3550;3654;4613	True;True;True;True;True;True;True	1231;1267;2411;3105;3900;4012;5062	5695;5826;5827;10847;14473;18208;18209;18210;18211;18694;23607;23608;23609;23610;23611	7186;7323;7324;13384;18020;22896;22897;22898;22899;23437;29675;29676;29677;29678;29679
P26350	P26350	1	1	1	Prothymosin alpha;Prothymosin alpha, N-terminally processed;Thymosin alpha	Ptma		1	1	1	1	1	0	1	0	1	0	12.6	12.6	12.6	12.254	111	111	8								1	0	9.1296	12.6	0	8070800	8070800	0	1				294	3576	True	3931	18310	23004
P26443	P26443	1	1	1	Glutamate dehydrogenase 1, mitochondrial	Glud1		1	1	1	1	0	1	0	1	0	1	2.2	2.2	2.2	61.336	558	558	5					1				0	2.3342	0	2.2	3296700	0	3296700	1				295	575	True	627	2751	3235
P26645	P26645	1	1	1	Myristoylated alanine-rich C-kinase substrate	Marcks		1	1	1	1	1	0	1	0	1	0	6.1	6.1	6.1	29.661	309	309	6						1			0	2.8953	6.1	0	1733400	1733400	0	1				296	1522	True	1662	7494	9371
P26883	P26883	1	1	1	Peptidyl-prolyl cis-trans isomerase FKBP1A	Fkbp1a		1	1	1	1	1	1	1	1	1	1	12	12	12	11.922	108	108	8								2	0	6.2962	12	12	15331000	8330000	7000700	2				297	1764	True	1922	8635;8636	10674;10675
P26928	P26928	3	3	3	Hepatocyte growth factor-like protein;Hepatocyte growth factor-like protein alpha chain;Hepatocyte growth factor-like protein beta chain	Mst1		1	3	3	3	1	2	1	2	1	2	5.3	5.3	5.3	80.618	716	716	6.33					1		2		0	2.8262	2	3.4	4184300	1091300	3093100	3				298	386;3127;3785	True;True;True	422;3439;4149	1760;15980;19347	2093;19942;24325
P27046	P27046	2	2	2	Alpha-mannosidase 2	Man2a1		1	2	2	2	0	2	0	2	0	2	1.7	1.7	1.7	131.63	1150	1150	2		2							0	2.0073	0	1.7	4060400	0	4060400	2				299	1787;2150	True;True	1946;2343	8754;10591	10799;13108
P27090	P27090	4	4	4	Transforming growth factor beta-2;Latency-associated peptide	Tgfb2		1	4	4	4	4	3	4	3	4	3	10.4	10.4	10.4	47.588	414	414	6.33			2		2	2		6	0	19.229	10.4	6.5	61146000	34127000	27019000	12				300	175;1257;1952;1956	True;True;True;True	192;1374;2126;2130;2131	884;885;6293;9682;9683;9684;9685;9686;9695;9696;9697;9698	1037;1038;7852;12029;12030;12031;12032;12033;12042;12043;12044;12045
P27773	P27773	3	3	3	Protein disulfide-isomerase A3	Pdia3		1	3	3	3	3	2	3	2	3	2	6.5	6.5	6.5	56.678	505	505	6.8					2			3	0	3.775	6.5	4.6	7852200	5559300	2292900	4				301	621;1050;4832	True;True;True	677;1148;5303	3045;3046;5331;5332;24626	3758;3759;6635;6636;30871
P27784	P27784	4	4	4	C-C motif chemokine 6;CCL6(22-95);CCL6(23-95)	Ccl6		1	4	4	4	0	4	0	4	0	4	29.3	29.3	29.3	12.984	116	116	8								4	0	3.1146	0	29.3	19541000	0	19541000	5				302	1332;1736;3243;3483	True;True;True;True	1458;1894;3566;3830	6619;8501;16501;17739	8219;10531;20563;22091;22092
P27808	P27808	2	2	2	Alpha-1,3-mannosyl-glycoprotein 2-beta-N-acetylglucosaminyltransferase	Mgat1		1	2	2	2	2	1	2	1	2	1	5.6	5.6	5.6	51.69	447	447	5.67					1	2			0	4.0891	5.6	3.6	6856900	5619400	1237500	3				303	2709;4703	True;True	2934;5168	13532;13533;24042	16672;16673;30215
P28063	P28063	3	3	3	Proteasome subunit beta type-8	Psmb8		1	3	3	3	2	1	2	1	2	1	13	13	13	30.26	276	276	7							3		0	11.961	8.3	4.7	13408000	10020000	3387400	3				304	360;3303;4379	True;True;True	391;3631;4804	1661;16698;22419	1987;20776;28326
P28653	P28653	11	11	11	Biglycan	Bgn		1	11	11	11	11	10	11	10	11	10	34.7	34.7	34.7	41.639	369	369	4.62	3	7	19	15	17	12	11	6	0	80.705	34.7	29.8	1517000000	567430000	949530000	94				305	713;1000;1001;1638;1756;2099;2530;3055;4423;4574;4679	True;True;True;True;True;True;True;True;True;True;True	778;1094;1095;1789;1914;2292;2750;3358;4850;4851;5020;5141	3483;3484;3485;3486;3487;3488;3489;3490;3491;3492;5065;5066;5067;5068;5069;5070;5071;5072;5073;7948;7949;7950;7951;7952;8576;8577;8578;8579;8580;8581;8582;8583;8584;8585;8586;8587;10322;10323;10324;10325;10326;10327;10328;12656;12657;12658;12659;12660;12661;12662;12663;12664;12665;12666;12667;12668;12669;12670;12671;12672;12673;15575;22602;22603;22604;22605;22606;23417;23418;23419;23420;23421;234…	4310;4311;4312;4313;4314;4315;4316;4317;4318;4319;4320;6194;6195;6196;6197;6198;6199;6200;6201;6202;9855;9856;9857;9858;9859;10612;10613;10614;10615;10616;10617;10618;10619;10620;10621;10622;10623;12789;12790;12791;12792;12793;12794;12795;15707;15708;15709;15710;15711;15712;15713;15714;15715;15716;15717;15718;15719;15720;15721;15722;15723;15724;15725;19482;28522;28523;28524;28525;28526;29468;2946…
P28665;P28666	P28665;P28666	34;17	34;17	34;17	Murinoglobulin-1;Murinoglobulin-2	Mug1;Mug2	;	2	34	34	34	31	34	31	34	31	34	26.6	26.6	26.6	165.3	1476	1476;1451	2.9	46	53	50		18	27	1	1	0	323.31	24.3	26.6	2348500000	1034600000	1313900000	220				306	215;226;632;762;763;939;1152;1168;1262;1429;1520;1827;1886;1889;1892;2247;2248;2753;2762;2804;2841;2967;2992;3102;3232;3386;3702;3830;4506;4585;4822;4890;4893;4941	True;True;True;True;True;True;True;True;True;True;True;True;True;True;True;True;True;True;True;True;True;True;True;True;True;True;True;True;True;True;True;True;True;True	233;244;689;834;835;1029;1262;1278;1379;1380;1381;1563;1660;1989;2057;2060;2063;2448;2449;2980;2989;3037;3076;3231;3232;3271;3272;3408;3554;3724;3725;4061;4195;4196;4943;5033;5034;5292;5368;5369;5372;5423	1011;1012;1059;1060;3094;3095;3096;3785;3786;3787;3788;3789;4780;4781;5813;5898;5899;5900;5901;5902;5903;5904;5905;6326;6327;6328;6329;7009;7010;7011;7012;7013;7014;7015;7016;7017;7018;7489;7490;7491;7492;8977;8978;8979;8980;8981;9311;9312;9313;9314;9315;9316;9317;9318;9319;9320;9321;9322;9327;9328;9329;9330;9331;9332;9368;9369;9370;9371;9372;9373;11038;11039;11040;11041;11042;11043;11044;11045;1…	1168;1169;1218;1219;3823;3824;3825;4663;4664;4665;4666;4667;4668;5876;5877;7310;7408;7409;7410;7411;7412;7413;7414;7415;7885;7886;7887;7888;8778;8779;8780;8781;8782;8783;8784;8785;8786;8787;8788;9366;9367;9368;9369;11066;11067;11068;11069;11070;11071;11490;11491;11492;11493;11494;11495;11496;11497;11498;11499;11500;11501;11502;11503;11508;11509;11510;11511;11512;11513;11514;11515;11575;11576;1157…
P28667	P28667	1	1	1	MARCKS-related protein	Marcksl1		1	1	1	1	0	1	0	1	0	1	7.5	7.5	7.5	20.165	200	200	6						1			0	3.9055	0	7.5	1587000	0	1587000	1				307	1517	True	1657	7486	9363
P28798	P28798	6	6	6	Granulins;Acrogranin;Granulin-1;Granulin-2;Granulin-3;Granulin-4;Granulin-5;Granulin-6;Granulin-7	Grn		1	6	6	6	4	6	4	6	4	6	13.8	13.8	13.8	63.458	589	589	7			2				3	8	0	10.224	9.3	13.8	23638000	7384400	16254000	13				308	424;786;1800;2685;3342;4178	True;True;True;True;True;True	461;859;1959;2909;3678;4578	1961;1962;3918;3919;8856;8857;13427;16969;16970;16971;16972;21246;21247	2323;2324;4845;4846;10927;10928;16557;21132;21133;21134;21135;26635;26636
P28843	P28843	10	10	10	Dipeptidyl peptidase 4;Dipeptidyl peptidase 4 membrane form;Dipeptidyl peptidase 4 soluble form	Dpp4		1	10	10	10	10	6	10	6	10	6	12.2	12.2	12.2	87.436	760	760	2		20							0	35	12.2	8.2	98467000	57968000	40498000	21				309	473;490;512;1835;1881;1882;2109;2964;4496;4721	True;True;True;True;True;True;True;True;True;True	515;533;557;1998;2052;2053;2302;3226;3227;3228;4931;5186	2260;2261;2334;2451;8997;8998;9299;9300;9301;10380;10381;10382;10383;14903;14904;14905;14906;22937;22938;24186	2684;2685;2765;2910;11089;11090;11478;11479;11480;12868;12869;12870;12871;18580;18581;18582;18583;28904;28905;28906;30390
P29268	P29268	6	6	6	Connective tissue growth factor	Ctgf		1	6	6	6	6	4	6	4	6	4	20.4	20.4	20.4	37.824	348	348	7.83							2	10	0	6.1254	20.4	12.6	39496000	19067000	20429000	13				310	620;1623;2712;3370;3944;4228	True;True;True;True;True;True	676;1774;2937;3707;4323;4633	3043;3044;7906;7907;7908;7909;13539;13540;17120;20155;21473;21474	3756;3757;9812;9813;9814;9815;16679;16680;16681;21294;25309;26900;26901
P29351	P29351	2	2	2	Tyrosine-protein phosphatase non-receptor type 6	Ptpn6		1	2	2	2	2	0	2	0	2	0	4	4	4	67.558	595	595	7							2		0	1.9653	4	0	3965500	3965500	0	2				311	2113;4337	True;True	2306;4756	10397;22195	12885;28053
P29391;P49945	P29391;P49945	7;4	7;4	7;4	Ferritin light chain 1;Ferritin light chain 2	Ftl1;Ftl2	;	2	7	7	7	3	7	3	7	3	7	48.6	48.6	48.6	20.802	183	183;183	4.04	12	1				1	11	1	0	27.122	18.6	48.6	150930000	7568000	143360000	28				312	197;2617;2855;2937;3397;4180;4295	True;True;True;True;True;True;True	215;2839;3090;3189;3190;3739;4580;4581;4582;4712	948;13112;13113;13114;13115;13116;14347;14348;14816;14817;14818;14819;17237;17238;17239;17240;21249;21250;21251;21252;21253;21254;21255;21256;21257;21918	1104;16221;16222;16223;16224;16225;17679;17680;18487;18488;18489;18490;21437;21438;21439;21440;26638;26639;26640;26641;26642;26643;26644;26645;26646;26647;26648;27673
P29533	P29533	15	15	15	Vascular cell adhesion protein 1	Vcam1		1	15	15	15	15	11	15	11	15	11	25.4	25.4	25.4	81.317	739	739	4.93			10		20	14		1	0	151.76	25.4	20.7	482570000	260160000	222410000	43				313	482;669;756;1950;2040;2468;2551;3312;3422;3677;3714;3759;3891;4183;4189	True;True;True;True;True;True;True;True;True;True;True;True;True;True;True	525;728;828;2124;2224;2684;2773;3640;3641;3766;4035;4073;4122;4263;4585;4592	2307;2308;2309;3282;3283;3774;3775;3776;9680;10113;10114;12324;12761;12762;12763;12764;12765;12766;12767;12768;12769;16769;16770;16771;16772;16773;16774;17476;18761;18762;18763;18764;18970;18971;19269;19852;19853;21260;21261;21262;21263;21264;21265;21293;21294	2738;2739;2740;4047;4048;4651;4652;4653;12027;12526;12527;15169;15823;15824;15825;15826;15827;15828;15829;15830;15831;20862;20863;20864;20865;20866;20867;21774;23506;23507;23508;23509;23749;23750;24239;24901;24902;26651;26652;26653;26654;26655;26656;26688;26689
P29699;CON__P12763	P29699	10;1	10;1	10;1	Alpha-2-HS-glycoprotein	Ahsg		2	10	10	10	9	9	9	9	9	9	38	38	38	37.325	345	345;359	5.02	4	4	9	3	44	14	2	11	0	323.31	38	37.4	10928000000	4953300000	5974400000	117				314	260;307;501;1797;3381;3442;3443;4432;4540;4541	True;True;True;True;True;True;True;True;True;True	282;283;335;544;1956;3719;3788;3789;4860;4861;4979;4980	1185;1186;1187;1188;1189;1190;1191;1192;1193;1194;1195;1196;1197;1447;1448;1449;2373;2374;2375;2376;2377;8820;8821;8822;8823;8824;8825;8826;8827;8828;8829;8830;8831;8832;8833;17150;17151;17152;17153;17154;17155;17156;17157;17158;17159;17160;17161;17162;17163;17564;17565;17566;17567;17568;17569;17570;17571;17572;17573;17574;17575;17576;17577;17578;22637;22638;22639;22640;22641;22642;22643;22644;22…	1360;1361;1362;1363;1364;1365;1366;1367;1368;1369;1370;1371;1372;1373;1374;1375;1376;1735;1736;1737;2805;2806;2807;2808;2809;10882;10883;10884;10885;10886;10887;10888;10889;10890;10891;10892;10893;10894;10895;10896;10897;10898;10899;10900;10901;10902;21324;21325;21326;21327;21328;21329;21330;21331;21332;21333;21334;21335;21336;21337;21338;21339;21340;21341;21342;21891;21892;21893;21894;21895;2189…
P29788	P29788	7	7	7	Vitronectin	Vtn		1	7	7	7	7	5	7	5	7	5	15.9	15.9	15.9	54.848	478	478	5.23		3	5	5	8	5		9	0	37.539	15.9	14.4	276530000	175920000	100600000	39				315	1117;1291;1689;2223;3534;3674;4353	True;True;True;True;True;True;True	1224;1411;1845;2421;3883;4032;4775	5685;5686;6468;6469;6470;6471;6472;6473;6474;6475;8198;8199;8200;8201;10928;10929;10930;10931;10932;10933;10934;10935;10936;10937;10938;10939;10940;10941;18172;18173;18174;18175;18755;18756;22266	7176;7177;8059;8060;8061;8062;8063;8064;8065;8066;8067;10152;10153;10154;10155;13486;13487;13488;13489;13490;13491;13492;13493;13494;13495;13496;13497;13498;13499;22857;22858;22859;22860;22861;22862;22863;23500;23501;28127;28128
P30115	P30115	2	2	2	Glutathione S-transferase A3	Gsta3		1	2	2	2	1	2	1	2	1	2	9.5	9.5	9.5	25.36	221	221	7							3		0.0063613	1.4069	5.4	9.5	15640000	6363800	9275900	3				316	122;151	True;True	135;166	669;670;797	782;783;947
P30681	P30681	5	5	4	High mobility group protein B2	Hmgb2		1	5	5	4	4	3	4	3	4	2	23.3	23.3	17.6	24.162	210	210	7.6							4	6	0	13.32	17.6	12.9	48374000	31820000	16555000	10				317	1947;2026;2287;2996;3696	True;True;True;True;True	2121;2210;2491;3279;4054	9656;9657;9658;9659;9660;10067;10068;11305;15224;18889	12003;12004;12005;12006;12007;12479;12480;13923;19021;23658
P31532	P31532	2	2	2	Serum amyloid A-4 protein	Saa4		1	2	2	2	0	2	0	2	0	2	15.4	15.4	15.4	15.088	130	130	8								2	0	2.4219	0	15.4	5837800	0	5837800	1				318	3054;4819	True;True	3357;5288	15574;24560	19481;30804
P31725	P31725	5	5	5	Protein S100-A9	S100a9		1	5	5	5	5	4	5	4	5	4	39.8	39.8	39.8	13.049	113	113	7.52					1	2	9	21	0	23.555	39.8	27.4	1948800000	1198400000	750370000	49				319	259;2559;3388;3389;3687	True;True;True;True;True	281;2781;3727;3728;3729;3730;3731;4045	1183;1184;12840;12841;12842;12843;12844;12845;12846;12847;12848;17187;17188;17189;17190;17191;17192;17193;17194;17195;17196;17197;17198;17199;17200;17201;17202;17203;17204;17205;17206;17207;18791	1358;1359;15917;15918;15919;15920;15921;15922;15923;15924;15925;15926;15927;15928;15929;21369;21370;21371;21372;21373;21374;21375;21376;21377;21378;21379;21380;21381;21382;21383;21384;21385;21386;21387;21388;21389;21390;21391;21392;21393;21394;21395;21396;21397;21398;21399;21400;21401;21402;23536
P31786	P31786	3	3	3	Acyl-CoA-binding protein	Dbi		1	3	3	3	2	1	2	1	2	1	36.8	36.8	36.8	10	87	87	8								3	0	11.623	16.1	20.7	26328000	6928000	19400000	3				320	3292;3803;3804	True;True;True	3618;4168;4169	16671;19402;19403	20748;24380;24381
P31809	P31809	1	1	1	Carcinoembryonic antigen-related cell adhesion molecule 1	Ceacam1		1	1	1	1	1	0	1	0	1	0	3.3	3.3	3.3	57.015	521	521	2		1							0	3.7292	3.3	0	1951500	1951500	0	1				321	914	True	1002	4610	5684
P32261;CON__P41361	P32261	22;5	22;5	22;5	Antithrombin-III	Serpinc1		2	22	22	22	20	21	20	21	20	21	45.2	45.2	45.2	52.003	465	465;465	4.51	1	3	22	58	55	8	10	3	0	323.31	45.2	44.9	3652100000	2016500000	1635600000	177				322	264;365;366;577;668;1129;1189;1272;1404;1494;2237;2740;3030;3374;3533;3542;3812;3813;3984;4194;4287;4343	True;True;True;True;True;True;True;True;True;True;True;True;True;True;True;True;True;True;True;True;True;True	287;399;400;629;727;1236;1237;1301;1302;1392;1536;1633;1634;2436;2967;3329;3330;3711;3712;3882;3892;4177;4178;4364;4597;4704;4762;4763;4764	1201;1202;1203;1204;1205;1206;1207;1208;1209;1210;1679;1680;1681;1682;1683;1684;1685;1686;1687;1688;1689;2753;2754;2755;2756;2757;2758;2759;2760;2761;3275;3276;3277;3278;3279;3280;3281;5708;5709;5710;5711;5712;5713;5714;5715;5716;5717;5718;5719;5720;5721;5722;5969;5970;5971;5972;5973;5974;5975;6360;6361;6362;6363;6364;6365;6366;6367;6368;6369;6370;6371;6372;6895;6896;6897;6898;6899;6900;6901;6902…	1380;1381;1382;1383;1384;1385;1386;1387;1388;1389;1390;1391;1392;2006;2007;2008;2009;2010;2011;2012;2013;2014;2015;2016;2017;2018;3237;3238;3239;3240;3241;3242;3243;3244;3245;4036;4037;4038;4039;4040;4041;4042;4043;4044;4045;4046;7199;7200;7201;7202;7203;7204;7205;7206;7207;7208;7209;7210;7211;7212;7213;7214;7215;7216;7217;7486;7487;7488;7489;7490;7491;7492;7930;7931;7932;7933;7934;7935;7936;7937…
P32507	P32507	13	13	13	Nectin-2	Pvrl2		1	13	13	13	10	11	10	11	10	11	37.7	37.7	37.7	57.317	530	530	5.6					21	15	3	1	0	127.7	29.4	26.6	670470000	342230000	328240000	40				323	326;560;823;2183;2437;2528;3485;3593;3774;4365;4444;4620;4918	True;True;True;True;True;True;True;True;True;True;True;True;True	356;611;901;2379;2650;2747;3832;3948;4138;4787;4875;5070;5398	1554;1555;1556;2670;2671;2672;2673;2674;2675;4184;4185;4186;4187;4188;10707;10708;10709;10710;10711;12158;12648;17751;18369;18370;18371;18372;19313;22346;22715;22716;22717;22718;23660;23661;23662;23663;25155;25156;25157;25158	1851;1852;1853;3144;3145;3146;3147;3148;3149;5161;5162;5163;5164;5165;13227;13228;13229;13230;13231;14973;15699;22107;23070;23071;23072;23073;24289;28229;28657;28658;28659;28660;29741;29742;29743;29744;31576;31577;31578;31579
P33434	P33434	1	1	1	72 kDa type IV collagenase;PEX	Mmp2		1	1	1	1	1	0	1	0	1	0	2.9	2.9	2.9	74.102	662	662	3			1						0.002635	1.6193	2.9	0	861390	861390	0	1				324	2005	True	2186	9958	12349
P33587	P33587	12	12	12	Vitamin K-dependent protein C;Vitamin K-dependent protein C light chain;Vitamin K-dependent protein C heavy chain;Activation peptide	Proc		1	12	12	12	12	12	12	12	12	12	29.3	29.3	29.3	51.818	460	460	5.61	2	5	3		21	11	14	10	0	134.49	29.3	29.3	760810000	429380000	331430000	69				325	449;539;814;1276;2408;2521;3203;3332;3842;3877;4018;4736	True;True;True;True;True;True;True;True;True;True;True;True	488;489;587;588;891;1396;2618;2740;3522;3666;4211;4249;4400;5202	2043;2044;2045;2046;2047;2048;2551;2552;2553;2554;2555;2556;4144;4145;4146;4147;4148;4149;4150;4151;4152;4153;4154;4155;6388;6389;6390;6391;11998;11999;12000;12001;12002;12003;12004;12005;12006;12560;12561;12562;12563;12564;16353;16354;16942;16943;16944;19609;19610;19611;19612;19613;19614;19615;19616;19617;19618;19808;19809;19810;19811;20488;20489;24220;24221;24222	2416;2417;2418;2419;2420;2421;3016;3017;3018;3019;3020;3021;5117;5118;5119;5120;5121;5122;5123;5124;5125;5126;5127;5128;5129;5130;5131;7958;7959;7960;7961;14776;14777;14778;14779;14780;14781;14782;14783;14784;15546;15547;15548;15549;15550;20397;20398;21102;21103;21104;24627;24628;24629;24630;24631;24632;24633;24634;24635;24636;24855;24856;24857;24858;25681;25682;30427;30428;30429
P33622	P33622	1	1	1	Apolipoprotein C-III	Apoc3		1	1	1	1	0	1	0	1	0	1	19.2	19.2	19.2	10.982	99	99	8								1	0	1.9429	0	19.2	659990	0	659990	1				326	4255	True	4667	21733	27439
P34884	P34884	2	2	2	Macrophage migration inhibitory factor	Mif		1	2	2	2	1	2	1	2	1	2	17.4	17.4	17.4	12.504	115	115	8								4	0	2.2854	9.6	17.4	9373200	1219500	8153700	4				327	2606;3257	True;True	2828;3580;3581	13031;16550;16551;16552	16116;20613;20614;20615
P34927	P34927	1	1	1	Asialoglycoprotein receptor 1	Asgr1		1	1	1	1	1	1	1	1	1	1	2.8	2.8	2.8	32.591	284	284	7.33							2	1	0.0026667	1.6755	2.8	2.8	11016000	8012400	3003600	3				328	594	True	648	2860;2861;2862	3417;3418;3419
P34928	P34928	2	2	2	Apolipoprotein C-I;Truncated apolipoprotein C-I	Apoc1		1	2	2	2	1	2	1	2	1	2	20.5	20.5	20.5	9.6963	88	88	8								3	0	2.1158	10.2	20.5	13308000	3217700	10091000	3				329	433;954	True;True	470;1045	1999;4842;4843	2372;5944;5945
P35174	P35174	2	2	2	Stefin-2	Stfa2		1	2	2	2	2	0	2	0	2	0	18.4	18.4	18.4	11.842	103	103	8								2	0	11.604	18.4	0	11022000	11022000	0	3				330	3026;3233	True;True	3325;3555	15405;16481	19237;20542;20543
P35175	P35175	1	1	1	Stefin-1	Stfa1		1	1	1	1	1	0	1	0	1	0	10.3	10.3	10.3	11.006	97	97	8								1	0.010088	1.325	10.3	0	2610200	2610200	0	1				331	3721	True	4080	18993	23773
P35278;P61021	P35278;P61021	4;2	4;2	2;0	Ras-related protein Rab-5C;Ras-related protein Rab-5B	Rab5c;Rab5b	;	2	4	4	2	4	4	4	4	2	2	22.2	22.2	12	23.412	216	216;215	7.11							8	1	0	19.898	22.2	22.2	31502000	19277000	12225000	9				332	1296;1750;2850;3290	True;True;True;True	1417;1908;3085;3616	6487;6488;8550;8551;8552;14321;14322;16667;16668	8080;8081;10584;10585;10586;17652;17653;20744;20745
P35441;CON__Q28194;Q05895;Q03350	P35441;CON__Q28194	18;9;1;1	18;9;1;1	18;9;1;1	Thrombospondin-1	Thbs1	;	4	18	18	18	16	18	16	18	16	18	17.4	17.4	17.4	129.65	1170	1170;1170;956;1172	2.47	26	34	5			7	6		0	90.963	14.9	17.4	454860000	225160000	229700000	77			+	333	298;522;570;739;1078;1441;1464;1516;1678;1734;1738;1953;2066;2427;3019;3170;3451;4084	True;True;True;True;True;True;True;True;True;True;True;True;True;True;True;True;True;True	325;567;621;809;1177;1576;1601;1656;1832;1892;1896;2127;2253;2254;2639;3318;3486;3797;4471	1424;1425;1426;1427;2485;2486;2729;2730;2731;2732;2733;3675;3676;3677;3678;3679;3680;3681;5401;5402;5403;5404;5405;7066;7067;7068;7215;7216;7485;8128;8129;8130;8131;8132;8133;8134;8135;8467;8468;8469;8470;8471;8472;8473;8504;8505;8506;8507;8508;9687;9688;9689;9690;9691;9692;10209;10210;10211;10212;10213;10214;12105;12106;12107;12108;12109;15388;15389;16177;16178;16179;16180;17610;17611;17612;1761…	1712;1713;1714;1715;2945;2946;3209;3210;3211;3212;3213;4545;4546;4547;4548;4549;4550;4551;6711;6712;6713;6714;6715;8843;8844;8845;9051;9052;9362;10078;10079;10080;10081;10082;10083;10084;10085;10489;10490;10491;10492;10493;10494;10495;10534;10535;10536;10537;10538;12034;12035;12036;12037;12038;12039;12635;12636;12637;12638;12639;12640;14916;14917;14918;14919;14920;19217;19218;20173;20174;20175;20…
P35456	P35456	2	2	2	Urokinase plasminogen activator surface receptor	Plaur		1	2	2	2	2	1	2	1	2	1	4	4	4	35.428	327	327	7.5							2	2	0	5.3357	4	4	17608000	8091000	9517300	4				334	1031;1236	True;True	1129;1353	5213;6156;6157;6158	6396;7681;7682;7683
P35459	P35459	2	2	2	Lymphocyte antigen 6D	Ly6d		1	2	2	2	2	2	2	2	2	2	21.3	21.3	21.3	13.395	127	127	7.67							2	4	0	24.671	21.3	21.3	113040000	33745000	79300000	7				335	3140;4261	True;True	3453;4674	16043;16044;16045;16046;21752;21753	20024;20025;20026;20027;20028;27461;27462
P35505	P35505	5	5	5	Fumarylacetoacetase	Fah		1	5	5	5	2	4	2	4	2	4	12.4	12.4	12.4	46.175	419	419	5.17					5	1			0	14.526	4.1	10.5	28921000	5689800	23231000	5				336	349;358;1313;1844;4519	True;True;True;True;True	380;389;1437;2007;4957	1644;1658;6550;6551;9017;23042	1970;1984;8149;8150;11114;29021
P35700	P35700	11	11	10	Peroxiredoxin-1	Prdx1		1	11	11	10	10	11	10	11	9	10	55.3	55.3	51.3	22.176	199	199	6.75	1	1					22	4	0	27.563	54.8	55.3	583230000	183760000	399470000	32				337	47;362;673;1626;1823;1985;2334;2862;3334;3883;4064	True;True;True;True;True;True;True;True;True;True;True	52;393;394;735;1777;1985;2163;2541;3097;3668;4255;4449	258;259;1664;1665;1666;1667;3300;3301;7912;7913;8956;8957;9884;9885;11589;14363;14364;14365;14366;14367;14368;16947;16948;19821;19822;20649;20650;20651	320;321;1990;1991;1992;1993;1994;4066;4067;9818;9819;11045;11046;12269;12270;12271;14271;17696;17697;17698;17699;17700;17701;21107;21108;21109;24868;24869;25864;25865;25866;25867
P35802	P35802	3	3	3	Neuronal membrane glycoprotein M6-a	Gpm6a		1	3	3	3	3	2	3	2	3	2	9	9	9	31.149	278	278	6.17					1	8	3		0	25.385	9	9	84523000	47947000	36575000	12				338	948;3325;3695	True;True;True	1039;3656;4053	4809;16893;16894;16895;18881;18882;18883;18884;18885;18886;18887;18888	5907;21042;21043;21044;23650;23651;23652;23653;23654;23655;23656;23657
P39039	P39039	1	1	1	Mannose-binding protein A	Mbl1		1	1	1	1	0	1	0	1	0	1	3.8	3.8	3.8	25.396	239	239	7							1		1	-2	0	3.8	1014800	0	1014800	1	+			339	2397	True	2606	11912	14668
P40124	P40124	9	9	9	Adenylyl cyclase-associated protein 1	Cap1		1	9	9	9	5	8	5	8	5	8	24.7	24.7	24.7	51.564	474	474	6.67					2	4	6	3	0	67.499	12.2	22.6	87956000	23234000	64722000	13				340	58;1795;2083;2260;2456;2878;3160;3557;4375	True;True;True;True;True;True;True;True;True	64;1954;2274;2463;2670;3113;3474;3908;4800	284;285;8811;8812;10253;11141;12225;14487;14488;16129;16130;16131;18224;18225;22411	348;349;10873;10874;12680;13737;15040;18034;18035;20121;20122;20123;22913;22914;28318
P40142	P40142	12	12	12	Transketolase	Tkt		1	12	12	12	9	10	9	10	9	10	20.9	20.9	20.9	67.63	623	623	5.8	2	1	2	5	10	5	7	12	0	27.977	17	18.1	187650000	89987000	97666000	44				341	436;1869;1995;2032;2144;2293;2416;2539;2564;3647;3895;4492	True;True;True;True;True;True;True;True;True;True;True;True	473;2038;2175;2216;2337;2497;2627;2760;2786;4004;4267;4268;4927	2006;9164;9165;9166;9167;9168;9925;10075;10076;10077;10078;10079;10080;10081;10082;10083;10561;10562;10563;10564;10565;10566;10567;11323;11324;12047;12048;12049;12050;12051;12720;12721;12722;12854;18648;19861;19862;22915;22916;22917;22918;22919;22920;22921	2379;11309;11310;11311;11312;11313;12313;12314;12487;12488;12489;12490;12491;12492;12493;12494;12495;13077;13078;13079;13080;13081;13082;13083;13941;13942;14826;14827;14828;14829;14830;15777;15778;15779;15935;23389;24910;24911;28879;28880;28881;28882;28883;28884;28885
P40237	P40237	1	1	1	CD82 antigen	Cd82		1	1	1	1	1	1	1	1	1	1	4.1	4.1	4.1	29.628	266	266	5					2				0	3.6713	4.1	4.1	12108000	6016600	6091700	2				342	2019	True	2202	10044;10045	12456;12457
P40240	P40240	2	2	2	CD9 antigen	Cd9		1	2	2	2	2	2	2	2	2	2	5.3	5.3	5.3	25.258	226	226	7.25							6	2	0	12.25	5.3	5.3	188320000	119290000	69024000	8				343	1060;1061	True;True	1158;1159	5351;5352;5353;5354;5355;5356;5357;5358	6660;6661;6662;6663;6664;6665;6666;6667
P41245	P41245	6	6	6	Matrix metalloproteinase-9	Mmp9		1	6	6	6	6	0	6	0	6	0	9.2	9.2	9.2	80.534	730	730	2.62		3	5						0	7.9506	9.2	0	37702000	37702000	0	8				344	735;1314;1717;2886;3379;4351	True;True;True;True;True;True	804;1438;1873;3121;3717;4773	3658;6552;6553;8351;14538;14539;17145;22257	4527;8151;8152;10345;18098;18099;21319;28115
P41317	P41317	2	2	2	Mannose-binding protein C	Mbl2		1	2	2	2	2	2	2	2	2	2	9.4	9.4	9.4	25.957	244	244	7.2							4	1	0	11.692	9.4	9.4	15397000	8048200	7348600	5				345	649;4364	True;True	707;4786	3186;3187;22343;22344;22345	3927;3928;28226;28227;28228
P41731	P41731	1	1	1	CD63 antigen	Cd63		1	1	1	1	1	1	1	1	1	1	4.6	4.6	4.6	25.766	238	238	5					2				0	7.484	4.6	4.6	26566000	16268000	10298000	2				346	3629	True	3985	18545;18546	23260;23261
P42703	P42703	8	8	8	Leukemia inhibitory factor receptor	Lifr		1	8	8	8	8	6	8	6	8	6	7.8	7.8	7.8	122.57	1092	1092	2.36	1	14	6		1				0	47.42	7.8	6	121910000	79268000	42638000	22				347	986;1468;2161;2680;3033;3171;3172;4307	True;True;True;True;True;True;True;True	1079;1605;2355;2904;3334;3487;3488;4724	4975;7231;7232;7233;7234;7235;7236;7237;10630;10631;10632;10633;13395;15426;15427;16181;16182;16183;16184;21998;21999;22000	6085;9070;9071;9072;9073;9074;9075;9076;13149;13150;13151;13152;16525;19269;19270;20177;20178;20179;20180;27765;27766;27767
P43025	P43025	1	1	1	Tetranectin	Clec3b		1	1	1	1	1	0	1	0	1	0	6.9	6.9	6.9	22.257	202	202	7.5							1	1	0.0026882	1.7191	6.9	0	4511100	4511100	0	2				348	3204	True	3523	16355;16356	20399;20400
P43274	P43274	7	3	3	Histone H1.4	Hist1h1e		1	7	3	3	7	6	3	2	3	2	22.8	13.2	13.2	21.977	219	219	8								5	0	4.3564	22.8	22.4	19008000	7002700	12006000	5				349	167;2233;2352;3616;3659;3660;4198	False;False;True;True;False;False;True	184;2432;2560;3972;4017;4018;4601	862;863;864;865;866;867;10995;10996;10997;10998;11728;18509;18510;18708;18709;18710;18711;18712;18713;21349;21350	1015;1016;1017;1018;1019;1020;13583;13584;13585;13586;14464;23221;23222;23451;23452;23453;23454;23455;23456;26760;26761
P43275	P43275	3	1	1	Histone H1.1	Hist1h1a		1	3	1	1	3	2	1	0	1	0	14.6	9.9	9.9	21.785	213	213	8								1	0	4.2102	14.6	4.7	4383800	4383800	0	1				350	3619;3659;3660	True;False;False	3975;4017;4018	18515;18708;18709;18710;18711;18712;18713	23227;23451;23452;23453;23454;23455;23456
P43276	P43276	3	3	3	Histone H1.5	Hist1h1b		1	3	3	3	2	3	2	3	2	3	17.9	17.9	17.9	22.576	223	223	8								5	0	3.9302	12.1	17.9	21114000	8882300	12231000	5				351	169;2238;3618	True;True;True	186;2437;3974	870;871;11011;18513;18514	1023;1024;13599;23225;23226
P43277	P43277	7	7	1	Histone H1.3	Hist1h1d		1	7	7	1	7	6	7	6	1	1	22.6	22.6	7.2	22.099	221	221	7.09	2	1					1	19	0	18.645	22.6	22.6	189460000	86700000	102760000	23				352	167;339;2233;2236;3617;3659;3660	True;True;True;True;True;True;True	184;369;2432;2435;3973;4017;4018	862;863;864;865;866;867;1612;10995;10996;10997;10998;11005;11006;11007;11008;18511;18512;18708;18709;18710;18711;18712;18713	1015;1016;1017;1018;1019;1020;1937;13583;13584;13585;13586;13593;13594;13595;13596;23223;23224;23451;23452;23453;23454;23455;23456
P45376	P45376	6	6	6	Aldose reductase	Akr1b1		1	6	6	6	1	6	1	6	1	6	19.6	19.6	19.6	35.732	316	316	6						7			0	8.1412	4.4	19.6	22117000	770180	21347000	7				353	1205;1836;3789;4068;4213;4298	True;True;True;True;True;True	1320;1999;4153;4453;4617;4715	6028;8999;19361;20655;20656;21409;21936	7545;11091;24339;25871;25872;26827;27691
P45700	P45700	9	9	9	Mannosyl-oligosaccharide 1,2-alpha-mannosidase IA	Man1a1		1	9	9	9	8	8	8	8	8	8	15.1	15.1	15.1	73.275	655	655	4.92	1	4	3	6	13	3	5	4	0	23.376	15.1	12.5	200070000	74650000	125420000	39				354	968;1170;1282;2536;2697;3829;4339;4340;4779	True;True;True;True;True;True;True;True;True	1059;1280;1402;2757;2921;4194;4758;4759;5245	4907;4908;4909;4910;4911;4912;4913;4914;4915;5908;5909;6441;6442;6443;6444;6445;6446;6447;6448;6449;6450;12691;12692;12693;12694;13479;13480;13481;13482;13483;13484;19536;19537;22199;22200;22201;24397;24398;24399	6017;6018;6019;6020;6021;6022;6023;6024;6025;7418;7419;8032;8033;8034;8035;8036;8037;8038;8039;8040;8041;15743;15744;15745;15746;16618;16619;16620;16621;16622;16623;24521;24522;28057;28058;28059;30630;30631;30632
P45878	P45878	1	1	1	Peptidyl-prolyl cis-trans isomerase FKBP2	Fkbp2		1	1	1	1	0	1	0	1	0	1	8.6	8.6	8.6	15.344	140	140	8								1	0.010076	1.3241	0	8.6	2783400	0	2783400	1				355	2849	True	3084	14320	17651
P46412;P21765	P46412	5;1	5;1	5;1	Glutathione peroxidase 3	Gpx3		2	5	5	5	4	5	4	5	4	5	24.8	24.8	24.8	25.424	226	226;221	7.38							10	6	0	6.7947	21.2	24.8	59931000	26435000	33496000	16				356	1361;2508;2911;3157;3319	True;True;True;True;True	1488;1489;2726;3149;3471;3649	6719;6720;6721;6722;6723;12505;12506;12507;12508;14653;16118;16119;16120;16121;16838;16839	8330;8331;8332;8333;8334;15459;15460;15461;15462;18261;20110;20111;20112;20113;20985;20986
P46414	P46414	1	1	1	Cyclin-dependent kinase inhibitor 1B	Cdkn1b		1	1	1	1	1	1	1	1	1	1	7.6	7.6	7.6	22.193	197	197	3.94	3	3	2	2	1	2	1	2	0	3.1451	7.6	7.6	120620000	89822000	30799000	30				357	1711	True	1867	8314;8315;8316;8317;8318;8319;8320;8321;8322;8323;8324;8325;8326;8327;8328;8329	10292;10293;10294;10295;10296;10297;10298;10299;10300;10301;10302;10303;10304;10305;10306;10307;10308;10309;10310;10311;10312;10313;10314;10315;10316;10317;10318;10319;10320;10321
P46467;Q8VEJ9;Q8BPY9	P46467;Q8VEJ9;Q8BPY9	2;1;1	2;1;1	2;1;1	Vacuolar protein sorting-associated protein 4B;Vacuolar protein sorting-associated protein 4A;Fidgetin-like protein 1	Vps4b;Vps4a;Fignl1	;;	3	2	2	2	2	1	2	1	2	1	4.3	4.3	4.3	49.419	444	444;437;683	5					3				0	2.0213	4.3	2.7	11154000	8842700	2311100	3				358	1597;3091	True;True	1744;3397	7802;7803;15734	9703;9704;19658
P46638;P62492;Q9WTL2	P46638;P62492	6;5;1	6;5;1	6;5;1	Ras-related protein Rab-11B;Ras-related protein Rab-11A	Rab11b;Rab11a	;	3	6	6	6	5	5	5	5	5	5	26.6	26.6	26.6	24.489	218	218;216;213	7.09							10	1	0	9.3881	20.6	22.9	45297000	29525000	15773000	11				359	163;302;573;1478;1853;3073	True;True;True;True;True;True	180;329;625;1615;2019;3378	852;1436;1437;2748;2749;7264;9080;9081;9082;15655;15656	1005;1724;1725;3232;3233;9104;11192;11193;11194;19576;19577
P47738	P47738	8	8	8	Aldehyde dehydrogenase, mitochondrial	Aldh2		1	8	8	8	1	8	1	8	1	8	17.7	17.7	17.7	56.537	519	519	5					9				0	14.449	3.3	17.7	50069000	1421900	48647000	9				360	2382;2535;4025;4066;4076;4289;4665;4828	True;True;True;True;True;True;True;True	2591;2756;4407;4451;4462;4706;5126;5298	11883;12690;20507;20653;20687;21896;21897;23856;24597	14638;15742;25700;25869;25903;27650;27651;30003;30841
P47753	P47753	2	1	1	F-actin-capping protein subunit alpha-1	Capza1		1	2	1	1	2	2	1	1	1	1	8.7	5.2	5.2	32.939	286	286	6						2			0	4.7035	8.7	8.7	7686900	3142200	4544700	2				361	897;2634	True;False	985;2856	4468;4469;13177;13178	5483;5484;16290;16291
P47754	P47754	3	3	2	F-actin-capping protein subunit alpha-2	Capza2		1	3	3	2	1	3	1	3	0	2	8.4	8.4	4.9	32.967	286	286	6						4			0	11.34	3.5	8.4	21136000	2607000	18529000	4				362	53;54;2634	True;True;True	59;60;2856	274;275;13177;13178	338;339;16290;16291
P47757	P47757	4	4	4	F-actin-capping protein subunit beta	Capzb		1	4	4	4	4	2	4	2	4	2	16.6	16.6	16.6	31.345	277	277	6.91						5	2	4	0	4.1541	16.6	8.7	42846000	22144000	20703000	11				363	864;3585;3655;3863	True;True;True;True	947;3940;4013;4233	4360;4361;18355;18695;18696;19737;19738;19739;19740;19741;19742	5371;5372;23056;23438;23439;24778;24779;24780;24781;24782;24783
P47791	P47791	6	6	6	Glutathione reductase, mitochondrial	Gsr		1	6	6	6	6	2	6	2	6	2	21	21	21	53.662	500	500	4.67		1			8				0	50.811	21	6.6	96610000	71603000	25006000	9				364	48;214;1778;2327;2450;2527	True;True;True;True;True;True	53;232;1936;2534;2663;2746	260;261;1008;1009;1010;8706;11520;12214;12647	322;323;1165;1166;1167;10748;14187;15029;15698
P47877	P47877	1	1	1	Insulin-like growth factor-binding protein 2	Igfbp2		1	1	1	1	0	1	0	1	0	1	4.3	4.3	4.3	32.846	305	305	6						1			0	4.3875	0	4.3	2494700	0	2494700	1				365	4157	True	4555	21142	26509
P47878	P47878	2	2	2	Insulin-like growth factor-binding protein 3	Igfbp3		1	2	2	2	1	2	1	2	1	2	5.5	5.5	5.5	31.687	292	292	6.33					2	1	2	1	0	3.5382	2.7	5.5	10357000	2568500	7788900	6				366	1350;3218	True;True	1476;3538	6695;6696;16402;16403;16404;16405	8306;8307;20452;20453;20454;20455
P47879	P47879	3	3	3	Insulin-like growth factor-binding protein 4	Igfbp4		1	3	3	3	2	2	2	2	2	2	16.9	16.9	16.9	27.807	254	254	8								5	0	3.3215	11.4	12.2	11892000	5706400	6185700	6				367	513;947;1529	True;True;True	558;1038;1669	2452;4806;4807;4808;7522	2911;5903;5904;5905;5906;9399
P48036	P48036	11	11	11	Annexin A5	Anxa5		1	11	11	11	11	7	11	7	11	7	32	32	32	35.752	319	319	6						23			0	76.915	32	21	542350000	409870000	132480000	24				368	726;1331;1471;1743;2579;2888;3043;3313;3602;4159;4530	True;True;True;True;True;True;True;True;True;True;True	793;1457;1608;1901;2801;3123;3346;3642;3958;4557;4968	3589;6617;6618;7241;7242;7243;7244;8522;8523;12913;12914;14542;14543;15539;15540;15541;15542;16775;16776;18430;21147;21148;23096	4445;8217;8218;9080;9081;9082;9083;10552;10553;15997;15998;18102;18103;19442;19443;19444;19445;20868;20869;23134;26514;26515;29077;29078
P48678	P48678	8	8	8	Prelamin-A/C;Lamin-A/C	Lmna		1	8	8	8	7	5	7	5	7	5	12.8	12.8	12.8	74.237	665	665	7.08							11	1	0	14.167	10.7	8.6	38757000	26658000	12099000	12				369	31;873;2157;2417;2451;2731;4106;4318	True;True;True;True;True;True;True;True	34;959;2351;2628;2664;2958;4494;4735	208;4412;4413;10616;10617;12052;12215;12216;13625;13626;20855;22069	258;5425;5426;13135;13136;14831;15030;15031;16782;16783;26103;27890
P48774	P48774	2	1	1	Glutathione S-transferase Mu 5	Gstm5		1	2	1	1	2	1	1	0	1	0	8	4	4	26.635	224	224	7							1		0.0051086	1.4176	8	4	3494400	3494400	0	1				370	1906;2176	True;False	2079;2371	9433;10682;10683;10684	11645;13201;13202;13203
P49182;CON__ENSEMBL:ENSBTAP00000018574	P49182	7;1	7;1	7;1	Heparin cofactor 2	Serpind1		2	7	7	7	6	6	6	6	6	6	14.2	14.2	14.2	54.496	478	478;496	4.51	1	2	6	9	8	4	5		0	26.269	11.3	12.8	270130000	106490000	163640000	33				371	1256;1535;2674;3045;3215;4104;4811	True;True;True;True;True;True;True	1373;1676;2898;3348;3535;4492;5279	6288;6289;6290;6291;6292;7551;13375;13376;13377;13378;13379;13380;13381;13382;13383;15545;16387;16388;16389;16390;16391;20842;20843;20844;20845;20846;20847;20848;20849;20850;24517;24518;24519;24520;24521	7847;7848;7849;7850;7851;9431;16505;16506;16507;16508;16509;16510;16511;16512;16513;19448;20437;20438;20439;20440;20441;26088;26089;26090;26091;26092;26093;26094;26095;26096;30755;30756;30757;30758;30759
P49183	P49183	2	2	2	Deoxyribonuclease-1	Dnase1		1	2	2	2	2	0	2	0	2	0	6	6	6	32.027	284	284	6						2			0	1.8491	6	0	3806000	3806000	0	2				372	2609;4789	True;True	2831;5256	13043;24422	16129;30657
P49312	P49312	2	2	2	Heterogeneous nuclear ribonucleoprotein A1;Heterogeneous nuclear ribonucleoprotein A1, N-terminally processed	Hnrnpa1		1	2	2	2	2	1	2	1	2	1	6.6	6.6	6.6	34.196	320	320	3.67	2	2						2	0	2.8441	6.6	3.1	8781400	4367500	4413900	6				373	1959;3615	True;True	2134;3971	9707;9708;9709;9710;9711;18508	12054;12055;12056;12057;12058;23220
P49722	P49722	1	1	1	Proteasome subunit alpha type-2	Psma2		1	1	1	1	1	1	1	1	1	1	6	6	6	25.926	234	234	7							2		0	3.8821	6	6	2292100	1039600	1252600	2				374	1788	True	1947	8755;8756	10800;10801
P49935	P49935	1	1	1	Pro-cathepsin H;Cathepsin H mini chain;Cathepsin H;Cathepsin H heavy chain;Cathepsin H light chain	Ctsh		1	1	1	1	1	1	1	1	1	1	3.9	3.9	3.9	37.17	333	333	6.25		1			1	1	3	2	0	5.0522	3.9	3.9	37496000	24717000	12779000	8				375	1599	True	1746;1747	7814;7815;7816;7817;7818;7819;7820;7821	9717;9718;9719;9720;9721;9722;9723;9724
P50172	P50172	1	1	1	Corticosteroid 11-beta-dehydrogenase isozyme 1	Hsd11b1		1	1	1	1	1	0	1	0	1	0	4.5	4.5	4.5	32.364	292	292	6						1			0	2.6304	4.5	0	1444500	1444500	0	1				376	3786	True	4150	19348	24326
P50228	P50228	1	1	1	C-X-C motif chemokine 5;GCP-2(1-78);GCP-2(9-78)	Cxcl5		1	1	1	1	1	1	1	1	1	1	9.1	9.1	9.1	14.235	132	132	8								2	0.0063532	1.3977	9.1	9.1	12536000	1321900	11214000	2				377	1191	True	1304	5978;5979	7495;7496
P50247	P50247	2	2	2	Adenosylhomocysteinase	Ahcy		1	2	2	2	0	2	0	2	0	2	6.2	6.2	6.2	47.688	432	432	5					2				0	2.2387	0	6.2	11028000	0	11028000	1				378	1601;4575	True;True	1749;5021	7824;23426	9727;29481
P50396	P50396	4	1	1	Rab GDP dissociation inhibitor alpha	Gdi1		1	4	1	1	2	3	0	1	0	1	12.3	4.3	4.3	50.521	447	447	5					1				0	5.7019	6	8.1	1998500	0	1998500	1				379	852;2899;3142;3801	False;False;True;False	934;3134;3455;4166	4311;14616;14617;14618;14619;16049;19399;19400	5321;18222;18223;18224;18225;20031;24377;24378
P50404	P50404	7	7	7	Pulmonary surfactant-associated protein D	Sftpd		1	7	7	7	7	7	7	7	7	7	21.4	21.4	21.4	37.688	374	374	5.81	1	3	8	2	29	20	21	17	0	212.05	21.4	21.4	5235300000	2065100000	3170200000	105				380	5;11;1534;1592;2484;3562;3926	True;True;True;True;True;True;True	5;6;12;1675;1739;2701;3916;4302;4303	54;55;56;57;58;59;60;61;62;63;64;65;66;67;68;69;70;71;72;73;74;75;76;77;78;79;80;90;91;92;93;94;95;96;97;98;99;100;101;102;103;104;105;7544;7545;7546;7547;7548;7549;7550;7777;7778;7779;12378;12379;12380;12381;12382;12383;12384;12385;12386;12387;12388;12389;12390;12391;12392;18237;18238;18239;18240;18241;18242;18243;18244;18245;18246;18247;20007;20008;20009;20010;20011;20012;20013;20014;20015;2001…	77;78;79;80;81;82;83;84;85;86;87;88;89;90;91;92;93;94;95;96;97;98;99;100;101;102;103;104;105;116;117;118;119;120;121;122;123;124;125;126;127;128;129;130;131;9424;9425;9426;9427;9428;9429;9430;9678;9679;9680;15229;15230;15231;15232;15233;15234;15235;15236;15237;15238;15239;15240;15241;15242;15243;22926;22927;22928;22929;22930;22931;22932;22933;22934;22935;22936;22937;22938;25078;25079;25080;25081;…
P51150	P51150	3	3	3	Ras-related protein Rab-7a	Rab7a		1	3	3	3	2	3	2	3	2	3	16.4	16.4	16.4	23.489	207	207	7							5		0	3.943	11.6	16.4	10288000	3946700	6341300	5				381	590;758;4451	True;True;True	644;830;4882	2850;3778;3779;22734;22735	3407;4655;4656;4657;28676;28677
P51437	P51437	3	3	3	Cathelin-related antimicrobial peptide	Camp		1	3	3	3	2	3	2	3	2	3	25	25	25	19.453	172	172	8								8	0	55.131	15.7	25	122000000	38201000	83801000	9				382	387;2611;3375	True;True;True	423;2833;3713	1761;1762;13046;13047;13048;13049;17133;17134	2094;2095;16132;16133;16134;16135;16136;21307;21308
P51655;Q9R087	P51655	14;1	14;1	14;1	Glypican-4;Secreted glypican-4	Gpc4		2	14	14	14	6	13	6	13	6	13	33	33	33	62.586	557	557;555	5.95					2	17	1		0	38.842	14	29.8	161060000	60678000	100380000	20				383	701;1044;1924;2128;2270;2857;3025;3685;3738;4005;4264;4273;4405;4928	True;True;True;True;True;True;True;True;True;True;True;True;True;True	765;1142;2097;2321;2473;3092;3324;4043;4099;4387;4677;4688;4832;5409	3432;5301;9476;10454;11184;14351;15404;18780;19155;19156;20434;20435;20436;21761;21813;21814;22526;22527;25190;25191	4253;6567;11691;12943;13787;17683;19236;23525;24085;24086;25621;25622;25623;27473;27551;27552;28440;28441;31611;31612
P51670	P51670	3	3	3	C-C motif chemokine 9;CCL9(29-101);CCL9(30-101);CCL9(31-101)	Ccl9		1	3	3	3	2	2	2	2	2	2	26.2	26.2	26.2	13.871	122	122	8								4	0	4.9348	15.6	17.2	8590600	3385200	5205400	4				384	1324;1550;3242	True;True;True	1450;1693;3565	6594;7611;16499;16500	8194;9493;20561;20562
P51881;P48962;Q3V132	P51881;P48962;Q3V132	2;1;1	2;1;1	2;1;1	ADP/ATP translocase 2;ADP/ATP translocase 2, N-terminally processed;ADP/ATP translocase 1;ADP/ATP translocase 4;ADP/ATP translocase 4, N-terminally processed	Slc25a5;Slc25a4;Slc25a31	;;	3	2	2	2	0	2	0	2	0	2	5.7	5.7	5.7	32.931	298	298;298;320	6						2			0.0026774	1.7011	0	5.7	8082700	0	8082700	2				385	1655;3960	True;True	1807;4339	8005;20232	9932;25391
P51885;CON__Q05443	P51885	3;1	3;1	3;1	Lumican	Lum		2	3	3	3	2	2	2	2	2	2	8.6	8.6	8.6	38.265	338	338;342	3.4			4		1				0	4.3488	5.6	5.3	23509000	8309900	15199000	5				386	1440;2141;3745	True;True;True	1575;2334;4106	7063;7064;7065;10557;19179	8840;8841;8842;13073;24109
P51910	P51910	3	3	3	Apolipoprotein D	Apod		1	3	3	3	0	3	0	3	0	3	19.6	19.6	19.6	21.53	189	189	7							3		0	4.9402	0	19.6	8338300	0	8338300	3				387	662;1069;3004	True;True;True	721;1168;3294	3256;5372;15316	4011;6681;19128
P52430	P52430	6	6	6	Serum paraoxonase/arylesterase 1	Pon1		1	6	6	6	4	5	4	5	4	5	16.3	16.3	16.3	39.565	355	355	5.5					7	7			0	38.2	13.8	11.8	109440000	36930000	72511000	14				388	1225;1962;2048;2049;2112;2625	True;True;True;True;True;True	1342;2138;2232;2233;2305;2847	6106;6107;6108;6109;9719;10148;10149;10393;10394;10395;10396;13141;13142;13143	7626;7627;7628;7629;12066;12565;12566;12881;12882;12883;12884;16252;16253;16254
P52480;P53657	P52480	14;1	14;1	14;1	Pyruvate kinase PKM	Pkm		2	14	14	14	14	11	14	11	14	11	35.6	35.6	35.6	57.844	531	531;574	5	4	5	1	12	17	4	7	9	0	38.745	35.6	26.2	336800000	179140000	157660000	58				389	80;275;563;899;1503;1519;1762;2168;2283;2402;2438;3174;3475;4553	True;True;True;True;True;True;True;True;True;True;True;True;True;True	89;298;614;987;1643;1659;1920;2362;2363;2487;2612;2651;3490;3822;4996	399;1253;1254;1255;1256;1257;1258;1259;1260;1261;2688;2689;4473;4474;4475;7367;7368;7369;7370;7371;7372;7373;7374;7375;7376;7377;7378;7488;8631;8632;8633;10659;10660;10661;11263;11264;11934;11935;11936;11937;11938;12159;12160;12161;12162;12163;12164;12165;12166;12167;12168;16186;16187;16188;16189;16190;17719;23291;23292	477;1442;1443;1444;1445;1446;1447;1448;1449;1450;3162;3163;5488;5489;5490;9220;9221;9222;9223;9224;9225;9226;9227;9228;9229;9230;9231;9365;10670;10671;10672;13178;13179;13180;13876;13877;14690;14691;14692;14693;14694;14974;14975;14976;14977;14978;14979;14980;14981;14982;14983;20182;20183;20184;20185;20186;22070;29328;29329
P52760	P52760	4	4	4	Ribonuclease UK114	Hrsp12		1	4	4	4	3	1	3	1	3	1	34.8	34.8	34.8	14.255	135	135	8								4	0	12.519	26.7	8.1	19104000	16717000	2386400	3				390	7;33;268;4272	True;True;True;True	8;36;291;4687	82;211;1221;21812	107;261;1406;27550
P52793	P52793	1	1	1	Ephrin-A1;Ephrin-A1, secreted form	Efna1		1	1	1	1	1	0	1	0	1	0	5.4	5.4	5.4	23.802	205	205	7							1		0.0039012	1.5499	5.4	0	2665000	2665000	0	1				391	3252	True	3575	16537	20600
P53994	P53994	1	1	1	Ras-related protein Rab-2A	Rab2a		1	1	1	1	1	0	1	0	1	0	6.6	6.6	6.6	23.547	212	212	7							1		0	9.6559	6.6	0	2617500	2617500	0	1				392	3939	True	4318	20146	25300
P54751	P54751	1	1	1	CMP-N-acetylneuraminate-beta-galactosamide-alpha-2,3-sialyltransferase 1	St3gal1		1	1	1	1	0	1	0	1	0	1	4.7	4.7	4.7	39.072	337	337	5					1				0	2.8834	0	4.7	10279000	0	10279000	1				393	803	True	877	4025	4972
P55065	P55065	4	4	4	Phospholipid transfer protein	Pltp		1	4	4	4	3	3	3	3	3	3	10.3	10.3	10.3	54.452	493	493	3	2	3	3		2	1			0	6.589	7.9	6.7	50597000	31459000	19139000	11				394	394;1342;4041;4643	True;True;True;True	430;1468;4423;5097	1788;1789;1790;1791;1792;6664;20568;20569;23797;23798;23799	2122;2123;2124;2125;2126;8272;25768;25769;29943;29944;29945
P55258	P55258	2	1	1	Ras-related protein Rab-8A	Rab8a		1	2	1	1	2	1	1	0	1	0	11.1	5.8	5.8	23.668	207	207	7							1		0	5.5999	11.1	5.3	2675800	2675800	0	1				395	2631;3061	False;True	2853;3364	13163;13164;13165;15608	16276;16277;16278;19527
P55292	P55292	4	4	4	Desmocollin-2	Dsc2		1	4	4	4	2	4	2	4	2	4	5.9	5.9	5.9	99.96	902	902	7.38			1					7	0	22.267	2.4	5.9	31399000	2734100	28665000	8				396	1002;1229;1675;4554	True;True;True;True	1096;1346;1828;4997;4998	5074;6125;6126;8109;23293;23294;23295;23296	6203;7648;7649;10058;29330;29331;29332;29333
P56395	P56395	2	2	2	Cytochrome b5	Cyb5a		1	2	2	2	0	2	0	2	0	2	22.4	22.4	22.4	15.241	134	134	8								2	0	5.5281	0	22.4	6161900	0	6161900	2				397	1119;4957	True;True	1226;5440	5688;25313	7179;31745
P56480	P56480	6	6	6	ATP synthase subunit beta, mitochondrial	Atp5b		1	6	6	6	2	5	2	5	2	5	20	20	20	56.3	529	529	3.8	2	1		1	6				0	33.53	9.1	14.6	31193000	14491000	16702000	13				398	140;1444;2069;2188;4303;4493	True;True;True;True;True;True	155;1580;2259;2384;4720;4928	763;764;7084;10222;10724;10725;10726;10727;21969;22922	911;912;8870;12648;13246;13247;13248;13249;13250;13251;13252;27727;28886
P56677	P56677	3	3	3	Suppressor of tumorigenicity 14 protein homolog	St14		1	3	3	3	2	2	2	2	2	2	4.6	4.6	4.6	94.654	855	855	5.75					3			1	0	7.7219	2.7	3.3	12440000	7017700	5422500	4				399	967;1491;2509	True;True;True	1058;1630;2727	4906;7325;7326;12509	6016;9178;9179;15463
P57096	P57096	3	3	3	Prostate stem cell antigen	Psca		1	3	3	3	3	3	3	3	3	3	22.8	22.8	22.8	13.478	123	123	5.93					4	7	3		0	100.08	22.8	22.8	934770000	339610000	595160000	16				400	147;1487;1488	True;True;True	162;1625;1626	782;783;784;785;786;7308;7309;7310;7311;7312;7313;7314;7315;7316	930;931;932;933;934;935;936;9160;9161;9162;9163;9164;9165;9166;9167;9168
P57780	P57780	25	16	15	Alpha-actinin-4	Actn4		1	25	16	15	22	20	13	13	12	13	32.2	21.7	20.6	104.98	912	912	2.13		27	4						0	57.158	29.2	25.7	133300000	75226000	58072000	30				401	129;177;345;637;706;858;887;1056;1183;1261;1603;1805;1874;1888;2285;2773;2783;2867;2907;2949;3465;3864;4072;4483;4485	True;False;False;True;False;True;True;False;True;False;True;False;True;True;False;True;False;True;True;True;True;True;False;True;True	143;194;376;695;770;941;974;1154;1295;1378;1751;1752;1965;2043;2059;2489;3001;3013;3014;3102;3143;3207;3812;4234;4458;4918;4920	712;889;890;1633;1634;1635;1636;1637;3128;3456;4329;4330;4331;4442;4443;4444;5343;5344;5956;5957;6322;6323;6324;6325;7827;7828;7829;8865;8866;9231;9232;9326;11295;11296;11297;11298;11299;11300;11301;11302;13910;13911;13996;13997;13998;13999;14469;14639;14640;14861;14862;17667;17668;17669;17670;19743;19744;20670;20671;20672;20673;22890;22896	833;1042;1043;1959;1960;1961;1962;1963;3860;4280;5340;5341;5342;5456;5457;5458;6647;6648;6649;6650;6651;6652;6653;7473;7474;7881;7882;7883;7884;9731;9732;9733;10936;10937;11397;11398;11507;13913;13914;13915;13916;13917;13918;13919;13920;17131;17132;17235;17236;17237;17238;18016;18247;18248;18533;18534;22009;22010;22011;22012;24784;24785;25886;25887;25888;25889;28854;28860
P58252;O08810	P58252	8;1	8;1	8;1	Elongation factor 2	Eef2		2	8	8	8	6	4	6	4	6	4	11.2	11.2	11.2	95.313	858	858;971	4.08		2	7	1				3	0	14.05	8.7	5.1	30055000	15610000	14445000	13				402	1186;1562;1765;3112;4390;4547;4631;4812	True;True;True;True;True;True;True;True	1298;1705;1923;3424;4816;4990;5083;5280	5962;5963;5964;7666;8637;15897;22456;23194;23195;23734;23735;24522;24523	7479;7480;7481;9549;10676;19855;28364;29203;29204;29873;29874;30760;30761
P58660	P58660	6	6	6	Caspase recruitment domain-containing protein 10	Card10		1	6	6	6	6	0	6	0	6	0	6.4	6.4	6.4	114.41	1021	1021	1.29	5	2							0	7.888	6.4	0	9896000	9896000	0	7				403	81;252;313;716;1672;4878	True;True;True;True;True;True	90;273;341;781;1825;5353	400;401;1171;1482;3514;8106;24867	478;479;1346;1770;4346;10055;31151
Q8BT60;P59108;Q1RLL3;Q9Z140;Q8BLR2;Q0VE82;Q9DC53;Q8JZW4	Q8BT60;P59108;Q1RLL3;Q9Z140;Q8BLR2;Q0VE82;Q9DC53;Q8JZW4	1;1;1;1;1;1;1;1	1;1;1;1;1;1;1;1	1;1;1;1;1;1;1;1	Copine-3;Copine-2;Copine-9;Copine-6;Copine-4;Copine-7;Copine-8;Copine-5	Cpne3;Cpne2;Cpne9;Cpne6;Cpne4;Cpne7;Cpne8;Cpne5	;;;;;;;	8	1	1	1	1	0	1	0	1	0	1.7	1.7	1.7	59.584	533	533;548;553;557;557;557;577;593	4.5				1	1				0.010063	1.3227	1.7	0	3271500	3271500	0	2				404	680	True	742	3319;3320	4086;4087
P59999	P59999	4	4	4	Actin-related protein 2/3 complex subunit 4	Arpc4		1	4	4	4	4	3	4	3	4	3	22.6	22.6	22.6	19.667	168	168	7.25							6	2	0	5.2818	22.6	16.1	53950000	31586000	22364000	8				405	85;1046;2186;4505	True;True;True;True	94;1144;2382;4942	406;407;5303;5304;5305;10720;10721;22968	484;485;6569;6570;6571;13242;13243;28937
P60710;Q8BFZ3	P60710	27;9	1;0	1;0	Actin, cytoplasmic 1;Actin, cytoplasmic 1, N-terminally processed	Actb		2	27	1	1	27	23	1	1	1	1	85.1	4.5	4.5	41.736	375	375;376	5.17	1	1	1		4	1	2	2	0	29.817	85.1	77.6	84317000	35061000	49256000	16				406	120;395;396;503;572;723;731;809;1003;1015;1789;1868;1996;1997;2206;2245;2374;2434;2435;3002;3322;3481;3910;4218;4306;4924;4925	False;False;False;False;True;False;False;False;False;False;False;False;False;False;False;False;False;False;False;False;False;False;False;False;False;False;False	133;431;432;546;623;624;789;790;798;799;886;1097;1098;1110;1111;1112;1948;2035;2036;2037;2176;2177;2403;2445;2446;2583;2646;2647;2648;3287;3288;3289;3290;3653;3828;4285;4622;4623;4723;5404;5405;5406	655;656;657;658;659;660;661;662;663;1793;1794;1795;1796;1797;1798;1799;1800;1801;1802;1803;1804;1805;1806;1807;1808;1809;1810;1811;1812;1813;1814;1815;1816;1817;1818;2383;2736;2737;2738;2739;2740;2741;2742;2743;2744;2745;2746;2747;3550;3551;3552;3553;3554;3555;3556;3557;3558;3559;3560;3561;3562;3563;3564;3565;3566;3567;3568;3569;3570;3571;3572;3573;3574;3575;3576;3577;3578;3579;3580;3581;3582;358…	767;768;769;770;771;772;773;774;775;776;2127;2128;2129;2130;2131;2132;2133;2134;2135;2136;2137;2138;2139;2140;2141;2142;2143;2144;2145;2146;2147;2148;2149;2150;2151;2152;2153;2154;2155;2156;2157;2158;2831;3216;3217;3218;3219;3220;3221;3222;3223;3224;3225;3226;3227;3228;3229;3230;3231;4389;4390;4391;4392;4393;4394;4395;4396;4397;4398;4399;4400;4401;4402;4403;4404;4405;4406;4407;4408;4409;4410;4411…
P60766	P60766	4	3	3	Cell division control protein 42 homolog	Cdc42		1	4	3	3	4	2	3	1	3	1	22.5	16.8	16.8	21.258	191	191	7.6							2	3	0	4.2939	22.5	11	26083000	10780000	15303000	5				407	534;3952;4764;4944	False;True;True;True	580;4331;5230;5426	2532;2533;2534;2535;20189;24342;25253;25254;25255	2994;2995;2996;2997;25343;30568;31676;31677;31678
P61027;Q9DD03;Q8K386	P61027;Q9DD03;Q8K386	2;1;1	1;0;0	1;0;0	Ras-related protein Rab-10;Ras-related protein Rab-13;Ras-related protein Rab-15	Rab10;Rab13;Rab15	;;	3	2	1	1	2	2	1	1	1	1	11.5	6	6	22.541	200	200;202;212	7.2							4	1	0	2.4256	11.5	11.5	13311000	7318400	5992300	5				408	2631;3059	False;True	2853;3362	13163;13164;13165;15602;15603;15604;15605;15606	16276;16277;16278;19521;19522;19523;19524;19525
P61028	P61028	2	1	1	Ras-related protein Rab-8B	Rab8b		1	2	1	1	2	2	1	1	1	1	11.1	5.8	5.8	23.603	207	207	7.2							4	1	0	2.1665	11.1	11.1	7692900	3668200	4024800	5				409	2631;3062	False;True	2853;3365	13163;13164;13165;15609;15610;15611;15612;15613	16276;16277;16278;19528;19529;19530;19531;19532
P61089	P61089	3	3	3	Ubiquitin-conjugating enzyme E2 N	Ube2n		1	3	3	3	2	3	2	3	2	3	23.7	23.7	23.7	17.138	152	152	7.83							1	5	0	10.512	13.8	23.7	32532000	13227000	19305000	6				410	2471;2602;4147	True;True;True	2687;2824;4544	12338;13017;13018;13019;21119;21120	15185;16102;16103;16104;26486;26487
P61161	P61161	4	4	4	Actin-related protein 2	Actr2		1	4	4	4	2	2	2	2	2	2	12.4	12.4	12.4	44.76	394	394	6.14					3	1	2	1	0	11.118	6.6	5.8	34647000	20830000	13816000	6				411	708;1780;1858;2050	True;True;True;True	772;1939;2024;2234	3458;8719;8720;8721;9100;10150;10151	4282;10764;10765;10766;11212;12567;12568
P84078;P61205;Q8BSL7;P84084	P84078;P61205;Q8BSL7	6;6;5;2	6;6;5;2	5;5;4;1	ADP-ribosylation factor 1;ADP-ribosylation factor 3;ADP-ribosylation factor 2	Arf1;Arf3;Arf2	;;	4	6	6	5	6	3	6	3	5	3	35.9	35.9	29.8	20.697	181	181;181;181;180	7.33							10	5	0	15.876	35.9	18.2	75345000	46314000	29031000	15				412	562;2051;2531;2947;3077;3302	True;True;True;True;True;True	613;2235;2751;3204;3205;3383;3629;3630	2685;2686;2687;10152;12674;14853;14854;14855;14856;14857;14858;15668;16695;16696;16697	3159;3160;3161;12569;15726;18525;18526;18527;18528;18529;18530;19589;20773;20774;20775
P61458	P61458	2	2	2	Pterin-4-alpha-carbinolamine dehydratase	Pcbd1		1	2	2	2	2	2	2	2	2	2	17.3	17.3	17.3	11.985	104	104	8								4	0	1.9678	17.3	17.3	7053900	2191200	4862700	4				413	399;771	True;True	435;843	1822;1823;3812;3813	2162;2163;4691;4692
P61750	P61750	2	1	1	ADP-ribosylation factor 4	Arf4		1	2	1	1	2	1	1	1	1	1	11.7	5.6	5.6	20.396	180	180	7.33							2	1	0	2.9609	11.7	5.6	6588600	3983200	2605300	3				414	2051;2107	False;True	2235;2300	10152;10376;10377;10378	12569;12864;12865;12866
P61939	P61939	7	7	7	Thyroxine-binding globulin	Serpina7		1	7	7	7	6	7	6	7	6	7	19.1	19.1	19.1	47.052	418	418	4.76		3	1	12	9	3	3	2	0	42.965	17.2	19.1	202200000	84195000	118000000	32				415	319;413;545;1418;2193;3988;4754	True;True;True;True;True;True;True	349;449;594;1551;2389;4368;5220	1510;1901;1902;1903;1904;1905;1906;1907;1908;1909;1910;1911;1912;2585;2586;2587;2588;6970;6971;10738;10739;10740;10741;10742;20359;20360;20361;20362;20363;20364;24318;24319;24320	1805;2259;2260;2261;2262;2263;2264;2265;2266;2267;2268;2269;2270;3050;3051;3052;3053;8735;8736;13263;13264;13265;13266;13267;25526;25527;25528;25529;25530;25531;30543;30544;30545
P61957;Q9Z172	P61957;Q9Z172	1;1	1;1	1;1	Small ubiquitin-related modifier 2;Small ubiquitin-related modifier 3	Sumo2;Sumo3	;	2	1	1	1	1	1	1	1	1	1	12.6	12.6	12.6	10.871	95	95;110	8								2	0	11.975	12.6	12.6	14692000	8797400	5894200	2				416	4296	True	4713	21919;21920	27674;27675
P61971	P61971	2	2	2	Nuclear transport factor 2	Nutf2		1	2	2	2	0	2	0	2	0	2	11.8	11.8	11.8	14.478	127	127	8								2	0.0013495	1.7456	0	11.8	5408100	0	5408100	2				417	2394;2801	True;True	2603;3034	11904;14110	14660;17399
P61979	P61979	4	4	4	Heterogeneous nuclear ribonucleoprotein K	Hnrnpk		1	4	4	4	4	3	4	3	4	3	10.8	10.8	10.8	50.976	463	463	6.82				1	2		3	5	0	4.6436	10.8	7.1	16087000	9809900	6277500	11				418	1926;2008;3982;4673	True;True;True;True	2099;2189;4362;5134	9479;9480;9964;9965;9966;9967;20343;23897;23898;23899;23900	11694;11695;12355;12356;12357;12358;25510;30052;30053;30054;30055
P61982	P61982	5	2	2	14-3-3 protein gamma;14-3-3 protein gamma, N-terminally processed	Ywhag		1	5	2	2	3	5	0	2	0	2	21.1	9.7	9.7	28.302	247	247	7							2		0	31.125	11.3	21.1	12866000	0	12866000	2				419	446;805;978;3097;3200	True;False;False;False;True	485;879;880;1071;3403;3519	2036;4027;4028;4029;4030;4954;4955;15785;15786;15787;15788;15789;15790;15791;16349	2409;4974;4975;4976;4977;4978;6064;6065;19726;19727;19728;19729;19730;19731;19732;20393
P62071	P62071	2	1	1	Ras-related protein R-Ras2	Rras2		1	2	1	1	2	2	1	1	1	1	11.3	5.9	5.9	23.399	204	204	7							2		0	3.5642	11.3	11.3	4838200	2943700	1894500	2				420	2883;3450	False;True	3118;3796	14518;14519;17608;17609	18069;18070;21938;21939
P62259	P62259	8	6	6	14-3-3 protein epsilon	Ywhae		1	8	6	6	8	7	6	5	6	5	28.6	21.6	21.6	29.174	255	255	6.55						12	8	2	0	26.35	28.6	28.6	122660000	65074000	57583000	22				421	805;872;1847;2014;2910;3097;4858;4859	False;True;True;True;True;False;True;True	879;880;958;2011;2197;3147;3148;3403;5329;5330	4027;4028;4029;4030;4409;4410;4411;9039;9040;9041;9042;9043;10029;10030;14645;14646;14647;14648;14649;14650;14651;14652;15785;15786;15787;15788;15789;15790;15791;24706;24707;24708;24709	4974;4975;4976;4977;4978;5422;5423;5424;11141;11142;11143;11144;11145;12441;12442;18253;18254;18255;18256;18257;18258;18259;18260;19726;19727;19728;19729;19730;19731;19732;30954;30955;30956;30957
P62307	P62307	1	1	1	Small nuclear ribonucleoprotein F	Snrpf		1	1	1	1	1	0	1	0	1	0	40.7	40.7	40.7	9.7251	86	86	1.5	1	1							0	5.8327	40.7	0	4116200	4116200	0	2				422	1784	True	1943	8739;8740	10784;10785
P62309	P62309	1	1	1	Small nuclear ribonucleoprotein G	Snrpg		1	1	1	1	1	0	1	0	1	0	40.8	40.8	40.8	8.496	76	76	1	1								0	20.314	40.8	0	1557800	1557800	0	1				423	1539	True	1680	7570	9450
P84075;P62748	P84075;P62748	2;2	2;2	2;2	Neuron-specific calcium-binding protein hippocalcin;Hippocalcin-like protein 1	Hpca;Hpcal1	;	2	2	2	2	1	2	1	2	1	2	13.5	13.5	13.5	22.427	193	193;193	7							3		0	5.6391	6.7	13.5	4841500	1889100	2952400	3				424	2209;4011	True;True	2407;4393	10833;10834;20469	13370;13371;25662
P62774	P62774	1	1	1	Myotrophin	Mtpn		1	1	1	1	1	1	1	1	1	1	14.4	14.4	14.4	12.861	118	118	8								2	0	2.6729	14.4	14.4	4274200	1679000	2595100	2				425	1668	True	1821	8065;8066	10007;10008
P62806	P62806	6	6	6	Histone H4	Hist1h4a		1	6	6	6	6	6	6	6	6	6	57.3	57.3	57.3	11.367	103	103	6.09	2	3	2	1	3	3	4	16	0	37.944	57.3	57.3	621130000	350240000	270880000	39				426	564;744;2134;4135;4259;4400	True;True;True;True;True;True	615;814;2327;4524;4671;4672;4826	2690;2691;3732;3733;3734;3735;3736;3737;3738;10467;10468;10469;10470;10471;10472;10473;10474;10475;10476;10477;21005;21006;21743;21744;21745;21746;22498;22499;22500;22501;22502;22503;22504;22505	3164;3165;4606;4607;4608;4609;4610;4611;4612;4613;12958;12959;12960;12961;12962;12963;12964;12965;12966;12967;12968;12969;12970;26334;26335;26336;26337;27452;27453;27454;27455;28406;28407;28408;28409;28410;28411;28412;28413;28414
P62827;Q61820	P62827;Q61820	5;4	5;4	5;4	GTP-binding nuclear protein Ran;GTP-binding nuclear protein Ran, testis-specific isoform	Ran;Rasl2-9	;	2	5	5	5	4	5	4	5	4	5	25	25	25	24.423	216	216;216	7.54							6	7	0	8.0989	19	25	31190000	6397500	24792000	12				427	20;1379;1851;2851;4326	True;True;True;True;True	22;1510;2016;3086;4743	124;125;126;6810;6811;6812;9070;9071;9072;14323;14324;22097;22098	152;153;154;8551;8552;8553;11182;11183;11184;17654;17655;27918;27919
P62874;Q61011	P62874	7;2	3;0	3;0	Guanine nucleotide-binding protein G(I)/G(S)/G(T) subunit beta-1	Gnb1		2	7	3	3	6	4	2	2	2	2	20.9	9.4	9.4	37.377	340	340;340	6.17						5	1		0	12.055	18.8	10.9	37614000	26768000	10846000	5				428	1020;2208;2506;2563;2660;3608;4436	True;False;True;False;False;True;False	1117;2405;2406;2724;2785;2882;3964;4865	5165;5166;5167;10831;10832;12502;12852;12853;13265;13266;13267;13268;18472;18473;22665;22666;22667	6325;6326;6327;13368;13369;15456;15933;15934;16386;16387;16388;16389;23176;23177;28596;28597;28598
P62880;P29387	P62880;P29387	8;4	8;4	4;2	Guanine nucleotide-binding protein G(I)/G(S)/G(T) subunit beta-2;Guanine nucleotide-binding protein subunit beta-4	Gnb2;Gnb4	;	2	8	8	4	8	6	8	6	4	4	26.8	26.8	15.3	37.331	340	340;340	5.38	3	1				16	4		0	30.622	26.8	20.3	206740000	139860000	66879000	24				429	1054;2208;2226;2563;2660;3610;4026;4436	True;True;True;True;True;True;True;True	1152;2405;2406;2424;2785;2882;3966;4408;4865	5338;5339;5340;10831;10832;10945;10946;12852;12853;13265;13266;13267;13268;18493;18494;18495;18496;18497;20508;20509;20510;22665;22666;22667	6642;6643;6644;13368;13369;13503;13504;15933;15934;16386;16387;16388;16389;23204;23205;23206;23207;23208;25701;25702;25703;28596;28597;28598
P62897;CON__P62894;P00015	P62897	5;2;1	5;2;1	5;2;1	Cytochrome c, somatic	Cycs		3	5	5	5	4	4	4	4	4	4	39	39	39	11.605	105	105;105;105	8								12	0	33.453	31.4	28.6	55934000	25081000	30854000	12				430	55;2345;2942;4045;4046	True;True;True;True;True	61;2552;3197;4427;4428	276;11702;11703;11704;11705;14836;14837;14838;14839;20576;20577;20578	340;14437;14438;14439;14440;18507;18508;18509;18510;25776;25777;25778
P62908	P62908	2	2	2	40S ribosomal protein S3	Rps3		1	2	2	2	1	2	1	2	1	2	10.7	10.7	10.7	26.674	243	243	6.67						2		1	0	2.4304	5.3	10.7	6218400	672430	5545900	3				431	592;2326	True;True	646;2533	2853;2854;11519	3410;3411;14186
P62962;CON__P02584	P62962;CON__P02584	6;3	6;3	6;3	Profilin-1	Pfn1	;	2	6	6	6	5	6	5	6	5	6	40.7	40.7	40.7	14.957	140	140;140	7.9							2	18	0	38.851	35	40.7	189890000	99431000	90457000	21			+	432	536;797;974;975;3857;4133	True;True;True;True;True;True	582;583;871;1067;1068;4227;4522	2537;2538;2539;2540;2541;2542;2543;2544;3986;3987;3988;3989;4944;4945;4946;4947;4948;19704;19705;20994	2999;3000;3001;3002;3003;3004;3005;3006;4932;4933;4934;4935;6054;6055;6056;6057;6058;24744;24745;26322;26323
P63001;P60764;P84096;Q8R527;Q9ER71	P63001;P60764	9;5;1;1;1	9;5;1;1;1	4;1;0;0;0	Ras-related C3 botulinum toxin substrate 1;Ras-related C3 botulinum toxin substrate 3	Rac1;Rac3	;	5	9	9	4	9	8	9	8	4	4	50	50	19.8	21.45	192	192;192;191;205;214	7.1	1						21	9	0	21.737	50	41.1	222180000	125770000	96412000	31				433	403;534;1832;2310;2440;2827;3275;4242;4868	True;True;True;True;True;True;True;True;True	439;580;1995;2515;2653;3061;3062;3601;4652;5339	1837;1838;2532;2533;2534;2535;8993;8994;11419;11420;12173;12174;12175;12176;12177;12178;12179;14229;14230;14231;14232;16615;21551;21552;21553;21554;24749;24750;24751;24752;24753	2179;2180;2994;2995;2996;2997;11085;11086;14074;14075;14988;14989;14990;14991;14992;14993;14994;17540;17541;17542;17543;20680;27022;27023;27024;27025;30998;30999;31000;31001;31002
P63017;P17156;P16627	P63017	21;7;3	21;7;3	18;4;0	Heat shock cognate 71 kDa protein	Hspa8		3	21	21	18	18	19	18	19	15	16	40.4	40.4	36.7	70.87	646	646;633;641	3.98	13	13	45	4	17	8	10	11	0	218.94	36.8	36.1	858590000	422460000	436130000	137				434	498;549;980;1280;2010;2011;2646;2945;3008;3153;3154;3161;3195;3530;3634;3810;3850;4130;4226;4260;4368	True;True;True;True;True;True;True;True;True;True;True;True;True;True;True;True;True;True;True;True;True	541;598;1073;1400;2192;2193;2868;3201;3299;3300;3466;3467;3468;3475;3476;3514;3879;3991;4175;4220;4519;4631;4673;4790	2369;2604;2605;2606;2607;2608;2609;2610;2611;2612;2613;2614;2615;4960;4961;6401;10007;10008;10009;10010;10011;10012;10013;10014;10015;13208;13209;14848;15326;15327;15328;15329;16103;16104;16105;16106;16107;16108;16109;16110;16111;16112;16132;16133;16134;16135;16308;16309;16310;16311;16312;16313;16314;16315;16316;16317;16318;16319;16320;16321;16322;16323;16324;16325;16326;16327;16328;16329;16330;1…	2801;3070;3071;3072;3073;3074;3075;3076;3077;3078;3079;3080;3081;6070;6071;7971;12411;12412;12413;12414;12415;12416;12417;12418;12419;16323;16324;18520;19138;19139;19140;19141;20095;20096;20097;20098;20099;20100;20101;20102;20103;20104;20124;20125;20126;20127;20334;20335;20336;20337;20338;20339;20340;20341;20342;20343;20344;20345;20346;20347;20348;20349;20350;20351;20352;20353;20354;20355;20356;2…
P63101	P63101	13	13	10	14-3-3 protein zeta/delta	Ywhaz		1	13	13	10	13	10	13	10	10	7	58.8	58.8	47.8	27.771	245	245	6.73	1	1	1		1	3	34	7	0	86.635	58.8	40.8	548730000	294710000	254020000	48				435	652;746;805;1013;1081;1348;1605;2912;3097;3902;4786;4860;4861	True;True;True;True;True;True;True;True;True;True;True;True;True	710;816;879;880;1108;1181;1182;1474;1754;3150;3151;3403;4277;5252;5253;5331;5332	3209;3743;4027;4028;4029;4030;5131;5132;5133;5134;5433;5434;5435;6689;6690;6691;7833;7834;7835;7836;14654;14655;14656;15785;15786;15787;15788;15789;15790;15791;19904;19905;19906;19907;19908;24411;24412;24710;24711;24712;24713;24714;24715;24716;24717;24718;24719;24720	3957;4620;4974;4975;4976;4977;4978;6288;6289;6290;6291;6756;6757;6758;8300;8301;8302;9737;9738;9739;9740;18262;18263;18264;19726;19727;19728;19729;19730;19731;19732;24964;24965;24966;24967;24968;30646;30647;30958;30959;30960;30961;30962;30963;30964;30965;30966;30967;30968
P63158	P63158	3	2	2	High mobility group protein B1	Hmgb1		1	3	2	2	2	2	2	1	2	1	12.6	7	7	24.893	215	215	8								3	0	3.0083	7	12.6	7510600	3277500	4233000	3				436	1528;2025;2996	True;True;False	1668;2209;3279	7521;10065;10066;15224	9398;12477;12478;19021
P63242	P63242	2	2	2	Eukaryotic translation initiation factor 5A-1	Eif5a		1	2	2	2	1	1	1	1	1	1	23.4	23.4	23.4	16.832	154	154	6				1				1	0	14.209	15.6	7.8	13597000	1496500	12100000	2				437	925;4785	True;True	1014;5251	4705;24410	5794;30645
P63260	P63260	27	27	1	Actin, cytoplasmic 2;Actin, cytoplasmic 2, N-terminally processed	Actg1		1	27	27	1	27	23	27	23	1	1	85.1	85.1	4.5	41.792	375	375	4.69	52	43	46	27	80	49	54	57	0	323.31	85.1	77.6	14704000000	7578900000	7124700000	491				438	120;395;396;503;723;731;809;940;1003;1015;1789;1868;1996;1997;2206;2245;2374;2434;2435;3002;3322;3481;3910;4218;4306;4924;4925	True;True;True;True;True;True;True;True;True;True;True;True;True;True;True;True;True;True;True;True;True;True;True;True;True;True;True	133;431;432;546;789;790;798;799;886;1030;1031;1097;1098;1110;1111;1112;1948;2035;2036;2037;2176;2177;2403;2445;2446;2583;2646;2647;2648;3287;3288;3289;3290;3653;3828;4285;4622;4623;4723;5404;5405;5406	655;656;657;658;659;660;661;662;663;1793;1794;1795;1796;1797;1798;1799;1800;1801;1802;1803;1804;1805;1806;1807;1808;1809;1810;1811;1812;1813;1814;1815;1816;1817;1818;2383;3550;3551;3552;3553;3554;3555;3556;3557;3558;3559;3560;3561;3562;3563;3564;3565;3566;3567;3568;3569;3570;3571;3572;3573;3574;3575;3576;3577;3578;3579;3580;3581;3582;3583;3584;3585;3586;3620;3621;3622;3623;3624;3625;3626;3627;362…	767;768;769;770;771;772;773;774;775;776;2127;2128;2129;2130;2131;2132;2133;2134;2135;2136;2137;2138;2139;2140;2141;2142;2143;2144;2145;2146;2147;2148;2149;2150;2151;2152;2153;2154;2155;2156;2157;2158;2831;4389;4390;4391;4392;4393;4394;4395;4396;4397;4398;4399;4400;4401;4402;4403;4404;4405;4406;4407;4408;4409;4410;4411;4412;4413;4414;4415;4416;4417;4418;4419;4420;4421;4422;4423;4424;4425;4426;4427…
P63321;Q9JIW9	P63321;Q9JIW9	3;2	3;2	3;2	Ras-related protein Ral-A;Ras-related protein Ral-B	Rala;Ralb	;	2	3	3	3	3	2	3	2	3	2	16	16	16	23.553	206	206;206	7							6		0	2.8396	16	12.6	20553000	14860000	5693400	6				439	4394;4458;4478	True;True;True	4820;4891;4892;4913	22465;22768;22769;22770;22877;22878	28373;28710;28711;28712;28841;28842
P63323	P63323	2	2	2	40S ribosomal protein S12	Rps12		1	2	2	2	1	1	1	1	1	1	24.2	24.2	24.2	14.525	132	132	3	2	1						1	0	34.247	16.7	7.6	5475800	2457300	3018500	4				440	71;3934	True;True	79;4313	362;363;364;20112	435;436;437;25258
P68033;P63268;P62737;P68134	P68033;P63268;P62737;P68134	16;15;15;14	2;2;2;2	2;2;2;2	Actin, alpha cardiac muscle 1;Actin, gamma-enteric smooth muscle;Actin, aortic smooth muscle;Actin, alpha skeletal muscle	Actc1;Actg2;Acta2;Acta1	;;;	4	16	2	2	16	14	2	1	2	1	44	10.3	10.3	42.019	377	377;376;377;377	5.14	1		1		7	3	1	1	0	27.781	44	37.9	819570000	299200000	520370000	16				441	120;395;396;723;809;1003;1868;1996;1997;2206;2374;2433;3481;3910;4899;4924	False;False;False;False;False;False;False;False;False;False;False;True;False;False;True;False	133;431;432;789;790;886;1097;1098;2035;2036;2037;2176;2177;2403;2583;2645;3828;4285;5378;5379;5404;5405	655;656;657;658;659;660;661;662;663;1793;1794;1795;1796;1797;1798;1799;1800;1801;1802;1803;1804;1805;1806;1807;1808;1809;1810;1811;1812;1813;1814;1815;1816;1817;1818;3550;3551;3552;3553;3554;3555;3556;3557;3558;3559;3560;3561;3562;3563;3564;3565;3566;3567;3568;3569;3570;3571;3572;3573;3574;3575;3576;3577;3578;3579;3580;3581;3582;3583;3584;3585;3586;4081;4082;4083;4084;4085;5075;5076;5077;5078;507…	767;768;769;770;771;772;773;774;775;776;2127;2128;2129;2130;2131;2132;2133;2134;2135;2136;2137;2138;2139;2140;2141;2142;2143;2144;2145;2146;2147;2148;2149;2150;2151;2152;2153;2154;2155;2156;2157;2158;4389;4390;4391;4392;4393;4394;4395;4396;4397;4398;4399;4400;4401;4402;4403;4404;4405;4406;4407;4408;4409;4410;4411;4412;4413;4414;4415;4416;4417;4418;4419;4420;4421;4422;4423;4424;4425;4426;4427;4428…
P68037	P68037	2	2	2	Ubiquitin-conjugating enzyme E2 L3	Ube2l3		1	2	2	2	2	2	2	2	2	2	11.7	11.7	11.7	17.861	154	154	7.83							1	5	0	2.1918	11.7	11.7	18471000	6536300	11935000	6				442	52;2216	True;True	58;2414	272;273;10864;10865;10866;10867	336;337;13401;13402;13403;13404
P68254	P68254	6	3	3	14-3-3 protein theta	Ywhaq		1	6	3	3	6	6	3	3	3	3	21.6	10.6	10.6	27.778	245	245	7							7		0	44.097	21.6	21.6	39880000	22874000	17006000	6				443	427;805;1081;3097;4862;4863	True;False;False;False;True;True	464;879;880;1181;1182;3403;5333;5334	1983;1984;4027;4028;4029;4030;5433;5434;5435;15785;15786;15787;15788;15789;15790;15791;24721;24722;24723;24724;24725	2356;2357;4974;4975;4976;4977;4978;6756;6757;6758;19726;19727;19728;19729;19730;19731;19732;30969;30970;30971;30972;30973
P68368	P68368	8	2	2	Tubulin alpha-4A chain	Tuba4a		1	8	2	2	6	6	1	2	1	2	27.2	4.2	4.2	49.924	448	448	6					2			1	0.003856	1.4871	22.3	17.9	11797000	1233300	10564000	3				444	843;988;1284;1988;2575;3088;3684;4424	True;True;False;False;False;False;False;False	924;1081;1404;2166;2797;3394;4042;4852	4283;4284;4979;6454;9895;9896;12880;12881;12882;12883;12884;15715;15716;15717;15718;15719;18779;22607;22608;22609	5293;5294;6089;8045;12281;12282;12283;12284;15961;15962;15963;15964;15965;15966;19639;19640;19641;19642;19643;23524;28527;28528;28529
P68372;Q9D6F9;Q922F4;CON__ENSEMBL:ENSBTAP00000025008;A2AQ07	P68372;Q9D6F9;Q922F4	12;9;6;3;3	3;2;1;0;0	2;1;0;0;0	Tubulin beta-4B chain;Tubulin beta-4A chain;Tubulin beta-6 chain	Tubb4b;Tubb4a;Tubb6	;;	5	12	3	2	9	10	1	3	1	2	38.2	9.4	6.1	49.83	445	445;444;447;536;451	6.2					3			2	0	4.3866	29.4	27.2	21052000	3138300	17914000	5				445	230;417;1194;1385;2068;2084;2121;2415;2550;3165;4612;4883	True;True;False;False;False;True;False;False;False;False;False;False	248;453;1308;1309;1516;2257;2258;2275;2314;2625;2626;2771;2772;3480;5061;5358	1073;1923;1924;5998;5999;6000;6001;6002;6003;6824;10219;10220;10221;10254;10255;10429;10430;10431;10432;12041;12042;12043;12044;12045;12046;12757;12758;12759;12760;16152;16153;23605;23606;24880	1233;2281;2282;7515;7516;7517;7518;7519;7520;8567;8568;12645;12646;12647;12681;12682;12917;12918;12919;12920;14820;14821;14822;14823;14824;14825;15819;15820;15821;15822;20144;20145;29673;29674;31164
P68373;P68369;P05214;Q9JJZ2	P68373;P68369;P05214;Q9JJZ2	9;8;6;5	1;1;1;1	1;1;1;1	Tubulin alpha-1C chain;Tubulin alpha-1A chain;Tubulin alpha-3 chain;Tubulin alpha-8 chain	Tuba1c;Tuba1a;Tuba3a;Tuba8	;;;	4	9	1	1	9	6	1	1	1	1	30.5	2.9	2.9	49.909	449	449;451;450;449	5					2				0	1.8995	30.5	17.8	5188700	3072800	2115900	2				446	397;844;987;1284;1988;2575;3088;4079;4424	False;False;False;False;False;False;False;True;False	433;925;1080;1404;2166;2797;3394;4465;4852	1819;1820;4285;4286;4287;4288;4289;4290;4291;4292;4293;4294;4976;4977;4978;6454;9895;9896;12880;12881;12882;12883;12884;15715;15716;15717;15718;15719;20697;20698;22607;22608;22609	2159;2160;5295;5296;5297;5298;5299;5300;5301;5302;5303;5304;6086;6087;6088;8045;12281;12282;12283;12284;15961;15962;15963;15964;15965;15966;19639;19640;19641;19642;19643;25913;25914;28527;28528;28529
P68510	P68510	8	6	5	14-3-3 protein eta	Ywhah		1	8	6	5	8	7	6	5	5	4	32.5	25.2	21.1	28.211	246	246	7.15							11	2	0	38.008	32.5	29.7	62130000	34314000	27816000	13				447	426;805;879;978;1508;3097;3167;4864	True;False;True;True;True;False;True;True	463;879;880;965;1071;1648;3403;3482;5335	1980;1981;1982;4027;4028;4029;4030;4430;4954;4955;7408;7409;15785;15786;15787;15788;15789;15790;15791;16156;16157;24726;24727;24728	2353;2354;2355;4974;4975;4976;4977;4978;5443;6064;6065;9268;9269;19726;19727;19728;19729;19730;19731;19732;20148;20149;30974;30975;30976
P70269	P70269	1	1	1	Cathepsin E	Ctse		1	1	1	1	0	1	0	1	0	1	2.5	2.5	2.5	42.937	397	397	5					1				0	3.591	0	2.5	10135000	0	10135000	1				448	297	True	324	1423	1711
P70274	P70274	4	4	4	Selenoprotein P	Sepp1		1	4	4	4	4	2	4	2	4	2	9.7	9.7	9.7	42.705	380	380	5.3					7	3			0	32.499	9.7	7.4	63494000	30261000	33233000	10				449	272;574;2338;3446	True;True;True;True	295;626;2545;3792	1246;1247;2750;11634;17581;17582;17583;17584;17585;17586	1435;1436;3234;14336;21909;21910;21911;21912;21913;21914
P70296	P70296	4	4	4	Phosphatidylethanolamine-binding protein 1;Hippocampal cholinergic neurostimulating peptide	Pebp1		1	4	4	4	4	4	4	4	4	4	22.5	22.5	22.5	20.83	187	187	7.22							7	2	0	7.9347	22.5	22.5	36746000	21739000	15007000	9				450	1335;2890;2901;4360	True;True;True;True	1461;3125;3136;4782	6631;6632;14546;14547;14623;14624;22331;22332;22333	8231;8232;18106;18107;18231;18232;28214;28215;28216
P70349	P70349	1	1	1	Histidine triad nucleotide-binding protein 1	Hint1		1	1	1	1	1	1	1	1	1	1	11.1	11.1	11.1	13.777	126	126	8								2	0	16.353	11.1	11.1	13819000	3276300	10542000	2				451	316	True	344	1495;1496	1790;1791
P70375	P70375	2	2	2	Coagulation factor VII;Factor VII light chain;Factor VII heavy chain	F7		1	2	2	2	0	2	0	2	0	2	3.6	3.6	3.6	50.276	446	446	6						2			0.0039216	1.5749	0	3.6	4526800	0	4526800	2				452	2079;2751	True;True	2270;2978	10246;13791	12673;16997
P70441	P70441	3	3	3	Na(+)/H(+) exchange regulatory cofactor NHE-RF1	Slc9a3r1		1	3	3	3	3	2	3	2	3	2	13	13	13	38.6	355	355	3.86	3				2	1		1	0	4.7938	13	9.6	7278400	3727000	3551500	7				453	2661;3547;3613	True;True;True	2883;3897;3969	13269;13270;18202;18502;18503;18504;18505	16390;16391;22890;23214;23215;23216;23217
P70460	P70460	2	2	2	Vasodilator-stimulated phosphoprotein	Vasp		1	2	2	2	1	2	1	2	1	2	5.3	5.3	5.3	39.666	375	375	8								3	0	2.3827	2.4	5.3	6452700	3237700	3215000	3				454	2689;4481	True;True	2913;4916	13431;13432;22882	16561;16562;28846
P80313	P80313	1	1	1	T-complex protein 1 subunit eta	Cct7		1	1	1	1	1	0	1	0	1	0	4.6	4.6	4.6	59.652	544	544	1	1								0	1.8083	4.6	0	930600	930600	0	1				455	2073	True	2264	10229	12655
P80314	P80314	5	5	5	T-complex protein 1 subunit beta	Cct2		1	5	5	5	5	1	5	1	5	1	15.7	15.7	15.7	57.477	535	535	2.3	4	3	1		2				0	7.7674	15.7	2.2	8829200	7543600	1285600	10				456	350;2558;2963;3440;3441	True;True;True;True;True	381;2780;3225;3786;3787	1645;1646;12839;14900;14901;14902;17560;17561;17562;17563	1971;1972;15916;18577;18578;18579;21887;21888;21889;21890
P80316	P80316	2	2	2	T-complex protein 1 subunit epsilon	Cct5		1	2	2	2	2	0	2	0	2	0	6.5	6.5	6.5	59.623	541	541	1	2								0	2.9357	6.5	0	1149500	1149500	0	2				457	3383;4763	True;True	3721;5229	17176;24341	21358;30567
P80317	P80317	2	2	2	T-complex protein 1 subunit zeta	Cct6a		1	2	2	2	2	0	2	0	2	0	5.6	5.6	5.6	58.004	531	531	1.33	2	1							0	3.2507	5.6	0	4194000	4194000	0	3				458	291;303	True;True	318;330	1407;1438;1439	1694;1726;1727
P81117	P81117	3	3	3	Nucleobindin-2;Nesfatin-1	Nucb2		1	3	3	3	0	3	0	3	0	3	8.3	8.3	8.3	50.304	420	420	5					3				0	5.4791	0	8.3	10864000	0	10864000	3				459	24;1955;2877	True;True;True	27;2129;3112	142;9694;14486	170;12041;18033
P82198	P82198	8	8	8	Transforming growth factor-beta-induced protein ig-h3	Tgfbi		1	8	8	8	4	6	4	6	4	6	13.2	13.2	13.2	74.596	683	683	3.45			6	5					0	8.3992	7.3	9.1	27059000	10761000	16299000	11				460	707;1130;1320;1497;2085;3285;3746;4885	True;True;True;True;True;True;True;True	771;1238;1445;1637;2276;3611;4107;5360	3457;5723;6581;6582;7345;7346;7347;10256;16659;19180;24895	4281;7218;8181;8182;9198;9199;9200;12683;20735;24110;31180
P84089	P84089	1	1	1	Enhancer of rudimentary homolog	Erh		1	1	1	1	1	1	1	1	1	1	10.6	10.6	10.6	12.259	104	104	8								2	0	12.847	10.6	10.6	4941200	2260800	2680400	2				461	3669	True	4027	18745;18746	23489;23490
P84750	P84750	1	1	1	Ig kappa chain V region Mem5			1	1	1	1	0	1	0	1	0	1	7.4	7.4	7.4	13.251	121	121	7							1		0	2.4491	0	7.4	9415300	0	9415300	1				462	1355	True	1481	6708	8319
P84751	P84751	1	1	1	Ig heavy chain Mem5			1	1	1	1	1	0	1	0	1	0	3.8	3.8	3.8	25.349	237	237	5					1				0.01005	1.3227	3.8	0	4615000	4615000	0	1				463	196	True	214	947	1103
P97290;CON__P50448	P97290	13;1	13;1	13;1	Plasma protease C1 inhibitor	Serping1		2	13	13	13	12	13	12	13	12	13	29.4	29.4	29.4	55.584	504	504;468	4	3	15	37	10	17	4	13	3	0	104.07	27.8	29.4	1630400000	506540000	1123900000	113				464	216;596;1351;1393;1772;2761;2892;2969;3773;3838;4503;4584;4901	True;True;True;True;True;True;True;True;True;True;True;True;True	234;650;1477;1524;1525;1930;2988;3127;3234;3235;3236;4137;4204;4205;4206;4940;5032;5381	1013;1014;1015;1016;1017;1018;1019;1020;1021;1022;1023;1024;2865;2866;2867;2868;2869;2870;2871;2872;2873;2874;6697;6698;6699;6700;6701;6702;6843;6844;6845;6846;6847;6848;6849;8674;8675;8676;8677;8678;8679;8680;13874;13875;13876;13877;13878;13879;13880;13881;13882;14559;14560;14561;14562;14563;14564;14565;14566;14567;14568;14914;14915;14916;14917;14918;14919;14920;19307;19308;19309;19310;19311;193…	1170;1171;1172;1173;1174;1175;1176;1177;1178;1179;1180;1181;3422;3423;3424;3425;3426;3427;3428;3429;3430;3431;8308;8309;8310;8311;8312;8313;8590;8591;8592;8593;8594;8595;8596;8597;8598;8599;8600;8601;10715;10716;10717;10718;10719;10720;10721;10722;17092;17093;17094;17095;17096;17097;17098;17099;17100;17101;18124;18125;18126;18127;18128;18129;18130;18131;18132;18133;18591;18592;18593;18594;18595;1…
P97298;CON__Q95121	P97298	8;1	8;1	8;1	Pigment epithelium-derived factor	Serpinf1		2	8	8	8	6	7	6	7	6	7	23.3	23.3	23.3	46.233	417	417;416	5.74	1	1	2		11	4	6	6	0	37.73	17	20.4	130260000	47338000	82920000	28				465	242;815;1042;2376;2747;2767;4078;4224	True;True;True;True;True;True;True;True	260;892;1140;2585;2974;2994;4464;4629	1141;4156;4157;4158;4159;4160;4161;5288;5289;5290;11866;11867;13671;13672;13673;13674;13675;13676;13677;13678;13679;13892;20689;20690;20691;20692;20693;20694;20695;20696;21452	1315;5132;5133;5134;5135;5136;5137;6551;6552;6553;14621;14622;16828;16829;16830;16831;16832;16833;16834;16835;16836;17111;25905;25906;25907;25908;25909;25910;25911;25912;26874
P97333	P97333	4	4	4	Neuropilin-1	Nrp1		1	4	4	4	3	4	3	4	3	4	6.5	6.5	6.5	103	923	923	2		7							0	30.465	5.6	6.5	20304000	9630500	10673000	7				466	3623;4022;4044;4792	True;True;True;True	3979;4404;4426;5259	18529;18530;20498;20574;20575;24427;24428	23241;23242;25691;25774;25775;30662;30663
P97371	P97371	3	3	3	Proteasome activator complex subunit 1	Psme1		1	3	3	3	1	3	1	3	1	3	11.2	11.2	11.2	28.673	249	249	7.2							4	1	0	3.7117	2.8	11.2	11686000	3858200	7828200	5				467	2203;2464;4000	True;True;True	2400;2680;4382	10800;10801;10802;12318;20404	13331;13332;13333;15163;25573
P97425	P97425	2	2	2	Eosinophil cationic protein 2	Ear2		1	2	2	2	1	2	1	2	1	2	13.5	13.5	13.5	17.62	156	156	7.57							3	4	0	12.185	7.7	13.5	55160000	20416000	34744000	7				468	2180;3717	True;True	2376;4076	10699;18982;18983;18984;18985;18986;18987	13219;23762;23763;23764;23765;23766;23767
P97429	P97429	7	7	7	Annexin A4	Anxa4		1	7	7	7	7	6	7	6	7	6	24.1	24.1	24.1	35.915	319	319	6						13			0	75.012	24.1	21.3	130580000	71076000	59501000	13				469	22;83;1354;1630;2082;3299;4535	True;True;True;True;True;True;True	25;92;1480;1781;2273;3626;4973	137;138;404;6706;6707;7922;7923;10251;10252;16686;16687;23104;23105	165;166;482;8317;8318;9828;9829;12678;12679;20764;20765;29086;29087
P97449	P97449	20	20	20	Aminopeptidase N	Anpep		1	20	20	20	19	13	19	13	19	13	20.9	20.9	20.9	109.65	966	966	1.77	28	29	6		1	1			0	83.923	18.7	15.1	379500000	241010000	138490000	66				470	59;190;256;300;420;709;849;1165;1815;2368;2968;3620;3621;3628;4102;4103;4116;4538;4653;4881	True;True;True;True;True;True;True;True;True;True;True;True;True;True;True;True;True;True;True;True	65;207;278;327;457;773;931;1275;1976;2577;3233;3976;3977;3984;4490;4491;4504;4976;5108;5109;5356	286;287;288;289;932;933;934;935;936;937;1176;1177;1431;1432;1928;1929;1930;1931;1932;1933;1934;1935;3459;3460;4307;5881;5882;5883;8913;8914;8915;8916;8917;11836;11837;11838;11839;14913;18516;18517;18544;20835;20836;20837;20838;20839;20840;20841;20884;20885;20886;20887;23122;23820;23821;23822;23823;23824;23825;23826;24874;24875;24876;24877;24878	350;351;352;353;1087;1088;1089;1090;1091;1092;1351;1352;1719;1720;2287;2288;2289;2290;2291;2292;2293;2294;2295;4283;4284;4285;5317;7391;7392;7393;10984;10985;10986;10987;10988;14588;14589;14590;14591;18590;23228;23229;23259;26081;26082;26083;26084;26085;26086;26087;26135;26136;26137;26138;29110;29966;29967;29968;29969;29970;29971;29972;31158;31159;31160;31161;31162
P97467	P97467	2	2	2	Peptidyl-glycine alpha-amidating monooxygenase;Peptidylglycine alpha-hydroxylating monooxygenase;Peptidyl-alpha-hydroxyglycine alpha-amidating lyase	Pam		1	2	2	2	2	1	2	1	2	1	2.5	2.5	2.5	108.96	979	979	5.25			1			3			0	1.9771	2.5	1.3	12432000	5553900	6878400	4				471	4075;4677	True;True	4461;5139	20684;20685;20686;23919	25900;25901;25902;30074
P97494	P97494	2	2	2	Glutamate--cysteine ligase catalytic subunit	Gclc		1	2	2	2	0	2	0	2	0	2	3.1	3.1	3.1	72.571	637	637	3			2						0.0026178	1.5852	0	3.1	2296800	0	2296800	2				472	759;3718	True;True	831;4077	3780;18988	4658;23768
P97792	P97792	3	3	3	Coxsackievirus and adenovirus receptor homolog	Cxadr		1	3	3	3	3	3	3	3	3	3	8.2	8.2	8.2	39.947	365	365	7.35						3	5	9	0	5.3422	8.2	8.2	51248000	30387000	20861000	17				473	165;2211;4437	True;True;True	182;2409;4866	855;856;857;10837;10838;10839;10840;10841;10842;22668;22669;22670;22671;22672;22673;22674;22675	1008;1009;1010;13374;13375;13376;13377;13378;13379;28599;28600;28601;28602;28603;28604;28605;28606
P97805;Q9D8T0	P97805	3;1	3;1	3;1	Protein FAM3D	Fam3d		2	3	3	3	2	2	2	2	2	2	13	13	13	24.988	223	223;230	7							4		0	8.379	9.4	9	24764000	10062000	14702000	4				474	808;3800;4108	True;True;True	885;4165;4496	4080;19398;20859;20860	5035;24376;26109;26110
P97821	P97821	1	1	1	Dipeptidyl peptidase 1;Dipeptidyl peptidase 1 exclusion domain chain;Dipeptidyl peptidase 1 heavy chain;Dipeptidyl peptidase 1 light chain	Ctsc		1	1	1	1	1	1	1	1	1	1	2.6	2.6	2.6	52.376	462	462	5	1						2		0	8.1649	2.6	2.6	17639000	7789100	9850000	3				475	3199	True	3518	16346;16347;16348	20390;20391;20392
P98063	P98063	4	4	4	Bone morphogenetic protein 1	Bmp1		1	4	4	4	3	2	3	2	3	2	4.7	4.7	4.7	111.67	991	991	2		5							0	4.1453	3.5	2.3	9858700	5569600	4289100	5				476	628;1463;1549;2699	True;True;True;True	685;1600;1692;2923	3088;7214;7610;13498;13499	3817;9050;9492;16637;16638
P98086	P98086	3	3	3	Complement C1q subcomponent subunit A	C1qa		1	3	3	3	3	1	3	1	3	1	13.9	13.9	13.9	25.974	245	245	6.5					2	3	3	2	0	10.622	13.9	5.7	68906000	60983000	7923200	10				477	3219;3394;3478	True;True;True	3539;3736;3825	16406;16407;16408;16409;17229;17230;17231;17232;17233;17725	20456;20457;20458;20459;21429;21430;21431;21432;21433;22076
P99024;Q9CWF2;Q7TMM9	P99024;Q9CWF2;Q7TMM9	13;8;7	13;8;7	3;0;0	Tubulin beta-5 chain;Tubulin beta-2B chain;Tubulin beta-2A chain	Tubb5;Tubb2b;Tubb2a	;;	3	13	13	3	11	10	11	10	2	2	44.4	44.4	12.2	49.67	444	444;445;445	5.51	3			2	19	3		10	0	46.625	39	27.3	120440000	47614000	72828000	38				478	154;231;1194;1385;1455;2068;2121;2148;2415;2550;3165;4612;4883	True;True;True;True;True;True;True;True;True;True;True;True;True	169;170;249;1308;1309;1516;1591;2257;2258;2314;2341;2625;2626;2771;2772;3480;5061;5358	800;801;802;803;1074;5998;5999;6000;6001;6002;6003;6824;7137;10219;10220;10221;10429;10430;10431;10432;10588;10589;12041;12042;12043;12044;12045;12046;12757;12758;12759;12760;16152;16153;23605;23606;24880	950;951;952;953;1234;7515;7516;7517;7518;7519;7520;8567;8568;8935;12645;12646;12647;12917;12918;12919;12920;13105;13106;14820;14821;14822;14823;14824;14825;15819;15820;15821;15822;20144;20145;29673;29674;31164
P99026	P99026	2	2	2	Proteasome subunit beta type-4	Psmb4		1	2	2	2	2	1	2	1	2	1	7.2	7.2	7.2	29.116	264	264	7							3		0	2.5311	7.2	3.8	15294000	9453100	5840500	3				479	1396;3400	True;True	1528;3742	6852;17255;17256	8604;21459;21460
P99027	P99027	1	1	1	60S acidic ribosomal protein P2	Rplp2		1	1	1	1	0	1	0	1	0	1	10.4	10.4	10.4	11.651	115	115	8								1	0	3.7527	0	10.4	2753600	0	2753600	1				480	3060	True	3363	15607	19526
P99029	P99029	5	5	5	Peroxiredoxin-5, mitochondrial	Prdx5		1	5	5	5	2	5	2	5	2	5	25.7	25.7	25.7	21.897	210	210	8								8	0	13.362	13.3	25.7	57374000	5571400	51802000	9				481	1422;2600;4052;4413;4414	True;True;True;True;True	1555;1556;2822;4434;4840;4841	6983;6984;6985;13014;20589;22579;22580;22581	8749;8750;8751;8752;16099;25792;28493;28494;28495
Q00519;G3X982;Q3TYQ9	Q00519	5;1;1	5;1;1	5;1;1	Xanthine dehydrogenase/oxidase;Xanthine dehydrogenase;Xanthine oxidase	Xdh		3	5	5	5	4	4	4	4	4	4	3.3	3.3	3.3	146.56	1335	1335;1335;1336	1.45	6	5							0	4.2524	2.7	2.7	16239000	9979800	6259200	11				482	2465;2956;3117;4149;4806	True;True;True;True;True	2681;3217;3429;4546;5274	12319;14891;15909;15910;15911;21123;21124;21125;24495;24496;24497	15164;18568;19867;19868;19869;26490;26491;26492;30733;30734;30735
Q00612	Q00612	3	3	2	Glucose-6-phosphate 1-dehydrogenase X	G6pdx		1	3	3	2	3	0	3	0	2	0	6.2	6.2	4.1	59.262	515	515	7					1			2	0	2.923	6.2	0	11528000	11528000	0	3				483	92;1016;1578	True;True;True	102;1113;1722	423;5158;7732	503;6318;9621
Q00623;CON__P15497	Q00623	19;2	19;2	19;2	Apolipoprotein A-I;Proapolipoprotein A-I;Truncated apolipoprotein A-I	Apoa1		2	19	19	19	19	19	19	19	19	19	51.5	51.5	51.5	30.615	264	264;265	6.68	1	5	2	3	18	11	74	44	0	183.31	51.5	51.5	8016200000	3349000000	4667300000	186				484	325;597;617;933;1879;2369;2789;2790;3221;3317;3356;3775;4185;4192;4308;4475;4603;4604;4741	True;True;True;True;True;True;True;True;True;True;True;True;True;True;True;True;True;True;True	355;651;673;1023;2048;2049;2050;2578;3020;3021;3541;3646;3647;3692;4139;4587;4588;4595;4725;4910;5052;5053;5207	1539;1540;1541;1542;1543;1544;1545;1546;1547;1548;1549;1550;1551;1552;1553;2875;2876;2877;2878;2879;2880;2881;2882;3033;3034;3035;3036;4765;4766;4767;9276;9277;9278;9279;9280;9281;9282;9283;9284;9285;9286;9287;9288;9289;9290;9291;9292;11840;11841;14014;14015;14016;14017;14018;14019;14020;14021;14022;14023;14024;14025;14026;14027;16414;16415;16784;16785;16786;16787;16788;16789;16790;16791;16792;16…	1834;1835;1836;1837;1838;1839;1840;1841;1842;1843;1844;1845;1846;1847;1848;1849;1850;3432;3433;3434;3435;3436;3437;3438;3439;3440;3441;3745;3746;3747;3748;3749;5861;5862;5863;11446;11447;11448;11449;11450;11451;11452;11453;11454;11455;11456;11457;11458;11459;11460;11461;11462;11463;11464;11465;11466;11467;11468;11469;14592;14593;17255;17256;17257;17258;17259;17260;17261;17262;17263;17264;17265;17…
Q00724	Q00724	5	5	5	Retinol-binding protein 4	Rbp4		1	5	5	5	5	5	5	5	5	5	20.4	20.4	20.4	23.206	201	201	7.3							14	6	0	18.324	20.4	20.4	334770000	170110000	164660000	20				485	761;1409;3310;3411;4733	True;True;True;True;True	833;1542;3638;3754;5199	3783;3784;6935;6936;16763;16764;16765;16766;17417;17418;17419;17420;17421;17422;17423;17424;24213;24214;24215;24216	4661;4662;8695;8696;20856;20857;20858;20859;21713;21714;21715;21716;21717;21718;21719;21720;30420;30421;30422;30423
Q00897	Q00897	19	19	8	Alpha-1-antitrypsin 1-4	Serpina1d		1	19	19	8	19	17	19	17	8	7	47.2	47.2	24.9	45.998	413	413	4.62	18	33	37	28	64	38	31	23	0	323.31	47.2	40	67345000000	37763000000	29581000000	454				486	415;773;1040;1965;1966;2300;2360;2443;2782;2979;3056;3057;3398;3526;3578;4123;4459;4460;4747	True;True;True;True;True;True;True;True;True;True;True;True;True;True;True;True;True;True;True	451;845;1138;2141;2142;2505;2568;2656;3012;3251;3252;3359;3360;3740;3875;3933;4511;4512;4893;4894;5213	1915;3823;3824;3825;3826;3827;3828;3829;3830;3831;3832;3833;3834;3835;3836;5278;5279;5280;5281;5282;5283;5284;5285;5286;9722;9723;9724;9725;9726;9727;9728;9729;9730;9731;9732;9733;9734;9735;9736;9737;9738;9739;9740;11352;11353;11768;11769;11770;11771;11772;11773;11774;11775;11776;11777;11778;11779;11780;11781;11782;11783;12197;13980;13981;13982;13983;13984;13985;13986;13987;13988;13989;13990;1399…	2273;4703;4704;4705;4706;4707;4708;4709;4710;4711;4712;4713;4714;4715;4716;4717;4718;4719;6533;6534;6535;6536;6537;6538;6539;6540;6541;6542;6543;6544;6545;6546;6547;6548;6549;12069;12070;12071;12072;12073;12074;12075;12076;12077;12078;12079;12080;12081;12082;12083;12084;12085;12086;12087;12088;12089;12090;12091;12092;12093;12094;13974;13975;14506;14507;14508;14509;14510;14511;14512;14513;14514;14…
Q00898	Q00898	16	9	9	Alpha-1-antitrypsin 1-5	Serpina1e		1	16	9	9	15	14	8	7	8	7	39	23.2	23.2	45.891	413	413	5.09	1	8	11	5	29	20	11	7	0	286.75	37.3	30	10587000000	5981700000	4605000000	112				487	772;1968;1969;2303;2324;2360;2407;2781;2979;3056;3057;3283;3499;4459;4460;4745	False;True;True;True;True;False;True;True;False;False;False;True;True;False;False;True	844;2144;2145;2508;2531;2568;2617;3010;3011;3251;3252;3359;3360;3609;3848;4893;4894;5211	3814;3815;3816;3817;3818;3819;3820;3821;3822;9743;9744;9745;9746;9747;9748;9749;9750;9751;9752;9753;9754;9755;9756;9757;9758;9759;9760;9761;9762;9763;9764;11364;11499;11500;11501;11502;11503;11504;11505;11506;11768;11769;11770;11771;11772;11773;11774;11775;11776;11777;11778;11779;11780;11781;11782;11783;11972;11973;11974;11975;11976;11977;11978;11979;11980;11981;11982;11983;11984;11985;11986;1198…	4693;4694;4695;4696;4697;4698;4699;4700;4701;4702;12097;12098;12099;12100;12101;12102;12103;12104;12105;12106;12107;12108;12109;12110;12111;12112;12113;12114;12115;12116;12117;12118;12119;12120;12121;12122;13988;14166;14167;14168;14169;14170;14171;14172;14173;14506;14507;14508;14509;14510;14511;14512;14513;14514;14515;14516;14517;14518;14519;14520;14521;14522;14523;14524;14525;14526;14527;14528;1…
Q01279	Q01279	10	10	10	Epidermal growth factor receptor	Egfr		1	10	10	10	8	10	8	10	8	10	8.7	8.7	8.7	134.85	1210	1210	2.88		12	17		1	2			0	40.216	6.9	8.7	128890000	50905000	77981000	32				488	36;37;999;2093;2496;3101;3210;3217;3796;4915	True;True;True;True;True;True;True;True;True;True	39;40;1093;2286;2713;3407;3529;3537;4160;5395	228;229;230;231;232;233;5064;10272;10273;10274;12458;12459;12460;12461;15799;15800;15801;16371;16394;16395;16396;16397;16398;16399;16400;16401;19384;19385;19386;19387;25150;25151	287;288;289;290;291;292;6193;12699;12700;12701;15390;15391;15392;15393;19741;19742;19743;20420;20444;20445;20446;20447;20448;20449;20450;20451;24362;24363;24364;24365;31571;31572
Q01339;CON__P17690	Q01339	24;1	24;1	24;1	Beta-2-glycoprotein 1	Apoh		2	24	24	24	21	22	21	22	21	22	56.2	56.2	56.2	38.618	345	345;345	5.27			1	4	64	15	5	2	0	184.25	51.6	53.6	2943100000	1387700000	1555400000	105				489	369;370;381;518;633;684;685;979;1436;1923;2153;2239;2242;2436;2696;3235;3962;4048;4209;4210;4333;4479;4759;4938	True;True;True;True;True;True;True;True;True;True;True;True;True;True;True;True;True;True;True;True;True;True;True;True	404;405;416;417;563;690;746;747;1072;1570;1571;2096;2346;2438;2439;2442;2649;2920;3557;4341;4430;4613;4614;4751;4914;5225;5420	1702;1703;1704;1705;1706;1707;1708;1709;1710;1711;1742;1743;1744;1745;1746;1747;1748;1749;2471;2472;2473;2474;2475;2476;3097;3098;3099;3100;3101;3102;3103;3104;3327;3328;3329;3330;3331;4956;4957;4958;4959;7049;7050;7051;9470;9471;9472;9473;9474;9475;10596;10597;10598;11012;11013;11014;11015;11016;11022;11023;11024;11025;12155;12156;12157;13475;13476;13477;13478;16485;20235;20580;20581;20582;21384…	2031;2032;2033;2034;2035;2036;2037;2038;2039;2040;2072;2073;2074;2075;2076;2077;2078;2079;2080;2081;2082;2931;2932;2933;2934;2935;2936;3826;3827;3828;3829;3830;3831;3832;3833;3834;4095;4096;4097;4098;4099;6066;6067;6068;6069;8823;8824;8825;8826;8827;8828;11683;11684;11685;11686;11687;11688;11689;11690;13113;13114;13115;13116;13117;13600;13601;13602;13603;13604;13610;13611;13612;13613;14970;14971;…
Q01768	Q01768	7	7	4	Nucleoside diphosphate kinase B	Nme2		1	7	7	4	4	7	4	7	2	4	51.3	51.3	26.3	17.363	152	152	7.88						1		15	0	38.258	32.9	51.3	135450000	23596000	111860000	15				490	781;1499;3069;3343;3566;4017;4542	True;True;True;True;True;True;True	854;1639;3374;3679;3920;4399;4981;4982	3883;7349;15645;15646;15647;16973;16974;18254;20483;20484;20485;20486;20487;23133;23134;23135	4777;9202;19566;19567;19568;21136;21137;22945;25676;25677;25678;25679;25680;29121;29122;29123
Q01853	Q01853	13	13	13	Transitional endoplasmic reticulum ATPase	Vcp		1	13	13	13	6	12	6	12	6	12	16	16	16	89.321	806	806	2.67	3	1	17						0	25.483	8.4	14.4	103880000	24219000	79659000	21				491	336;829;1062;1082;1155;1156;1196;2199;2390;2391;2469;2518;4704	True;True;True;True;True;True;True;True;True;True;True;True;True	366;907;1160;1183;1265;1266;1311;2396;2599;2600;2685;2737;5169	1582;4219;4220;5359;5360;5436;5824;5825;6005;6006;6007;6008;10764;11896;11897;11898;11899;12325;12326;12557;24043	1888;5204;5205;6668;6669;6759;7321;7322;7522;7523;7524;7525;13292;14652;14653;14654;14655;15170;15171;15543;30216
Q02053	Q02053	2	2	2	Ubiquitin-like modifier-activating enzyme 1	Uba1		1	2	2	2	0	2	0	2	0	2	2.3	2.3	2.3	117.81	1058	1058	2		2							0	4.2181	0	2.3	3419500	0	3419500	2				492	87;749	True;True	96;820	410;3752	488;4629
Q02105	Q02105	5	5	5	Complement C1q subcomponent subunit C	C1qc		1	5	5	5	5	4	5	4	5	4	25.2	25.2	25.2	25.991	246	246	6.58		1			2	3	9	4	0	21.433	25.2	19.9	121190000	100630000	20561000	19				493	1378;1737;1870;3431;3447	True;True;True;True;True	1509;1895;2039;3776;3793	6804;6805;6806;6807;6808;6809;8502;8503;9169;9170;9171;9172;9173;17533;17534;17587;17588;17589;17590	8545;8546;8547;8548;8549;8550;10532;10533;11314;11315;11316;11317;11318;21860;21861;21915;21916;21917;21918
Q02357	Q02357	1	1	1	Ankyrin-1	Ank1		1	1	1	1	0	1	0	1	0	1	0.6	0.6	0.6	204.22	1862	1862	8								1	0	2.1095	0	0.6	1523300	0	1523300	1				494	1064	True	1163	5367	6676
Q02496	Q02496	3	3	3	Mucin-1;Mucin-1 subunit alpha;Mucin-1 subunit beta	Muc1		1	3	3	3	3	2	3	2	3	2	3.8	3.8	3.8	64.538	630	630	5.63	2	2			2	4	5	4	0	8.4663	3.8	3.7	180660000	87390000	93272000	19				495	878;973;2250	True;True;True	964;1066;2451	4424;4425;4426;4427;4428;4429;4932;4933;4934;4935;4936;4937;4938;4939;4940;4941;4942;4943;11055	5437;5438;5439;5440;5441;5442;6042;6043;6044;6045;6046;6047;6048;6049;6050;6051;6052;6053;13646
Q02819	Q02819	8	8	8	Nucleobindin-1	Nucb1		1	8	8	8	6	6	6	6	6	6	19.6	19.6	19.6	53.408	459	459	5.54				1	8		4		0	15.777	15.7	14.2	77179000	26889000	50291000	13				496	694;2720;2792;2793;2876;4094;4570;4869	True;True;True;True;True;True;True;True	757;2946;3024;3025;3111;4481;5016;5340	3368;13572;13573;14031;14032;14033;14034;14484;14485;20780;23409;23410;24754	4140;16719;16720;17273;17274;17275;17276;18031;18032;26020;29459;29460;31003
Q03146	Q03146	2	2	2	Epithelial discoidin domain-containing receptor 1	Ddr1		1	2	2	2	2	1	2	1	2	1	3.3	3.3	3.3	101.16	911	911	5					3				0	6.6231	3.3	1.3	25555000	15940000	9615400	3				497	162;4729	True;True	179;5195	850;851;24207	1003;1004;30414
Q03265	Q03265	3	3	3	ATP synthase subunit alpha, mitochondrial	Atp5a1		1	3	3	3	0	3	0	3	0	3	6.5	6.5	6.5	59.752	553	553	5					3				0	7.4019	0	6.5	17603000	0	17603000	3				498	389;4030;4528	True;True;True	425;4412;4966	1772;20528;23094	2106;25727;29075
Q03311	Q03311	4	4	4	Cholinesterase	Bche		1	4	4	4	3	3	3	3	3	3	6.5	6.5	6.5	68.461	603	603	2.75	1		7						0	21.445	5.1	4	2524200000	661310000	1862800000	8				499	72;150;3693;4882	True;True;True;True	80;165;4051;5357	365;366;796;18851;18852;18853;18854;24879	438;439;946;23620;23621;23622;23623;31163
Q03404	Q03404	2	2	2	Trefoil factor 2	Tff2		1	2	2	2	2	2	2	2	2	2	12.4	12.4	12.4	14.172	129	129	7.75							2	6	0	30.475	12.4	12.4	293060000	116440000	176620000	9				500	2316;3023	True;True	2522;3322	11437;11438;11439;11440;11441;11442;15395;15396	14092;14093;14094;14095;14096;14097;14098;19224;19225
Q03734;P29621	Q03734	18;3	11;1	10;1	Serine protease inhibitor A3M	Serpina3m		2	18	11	10	18	15	11	9	10	8	45.7	31.3	28.5	47.064	418	418;417	4.91	1			2	28			1	0	262.98	45.7	38.3	634570000	333090000	301480000	33				501	241;589;660;715;722;1419;1662;1817;1974;2132;2133;2291;2305;2796;2982;2983;3078;3282	True;False;True;False;True;True;True;False;True;False;False;True;True;True;False;False;True;True	259;643;719;780;788;1552;1815;1978;2151;2325;2326;2495;2510;3028;3029;3256;3257;3258;3259;3384;3608	1137;1138;1139;1140;2838;2839;2840;2841;2842;2843;2844;2845;2846;2847;2848;2849;3252;3253;3499;3500;3501;3502;3503;3504;3505;3506;3507;3508;3509;3510;3511;3512;3513;3546;3547;3548;3549;6972;6973;8042;8043;8923;8924;8925;8926;8927;8928;8929;8930;8931;8932;8933;8934;8935;8936;8937;8938;8939;8940;9800;9801;10463;10464;10465;10466;11314;11315;11316;11317;11368;11369;14040;14041;14042;14043;14044;1510…	1311;1312;1313;1314;3395;3396;3397;3398;3399;3400;3401;3402;3403;3404;3405;3406;4007;4008;4327;4328;4329;4330;4331;4332;4333;4334;4335;4336;4337;4338;4339;4340;4341;4342;4343;4344;4345;4385;4386;4387;4388;8737;8738;9983;9984;10996;10997;10998;10999;11000;11001;11002;11003;11004;11005;11006;11007;11008;11009;11010;11011;11012;11013;11014;11015;11016;11017;11018;11019;11020;11021;11022;11023;11024;…
Q05144	Q05144	7	2	2	Ras-related C3 botulinum toxin substrate 2	Rac2		1	7	2	2	7	5	2	1	2	1	44.8	14.6	14.6	21.441	192	192	7							3		0	3.5067	44.8	28.6	14860000	11634000	3225900	3				502	534;1833;2403;2440;3275;4242;4868	False;True;True;False;False;False;False	580;1996;2613;2653;3601;4652;5339	2532;2533;2534;2535;8995;11939;11940;12173;12174;12175;12176;12177;12178;12179;16615;21551;21552;21553;21554;24749;24750;24751;24752;24753	2994;2995;2996;2997;11087;14695;14696;14988;14989;14990;14991;14992;14993;14994;20680;27022;27023;27024;27025;30998;30999;31000;31001;31002
Q05793	Q05793	17	17	17	Basement membrane-specific heparan sulfate proteoglycan core protein;Endorepellin;LG3 peptide	Hspg2		1	17	17	17	14	13	14	13	14	13	5.1	5.1	5.1	398.29	3707	3707	1.66	25	1					3		0	29.138	4.1	3.8	54469000	20236000	34233000	29				503	193;514;659;1202;1279;1706;1946;2476;2546;2766;2832;3675;3783;3905;3947;4354;4644	True;True;True;True;True;True;True;True;True;True;True;True;True;True;True;True;True	211;559;718;1317;1399;1862;2120;2692;2767;2993;3067;4033;4147;4280;4326;4776;5098	942;943;2453;3251;6021;6022;6399;6400;8301;9653;9654;9655;12359;12737;12738;13890;13891;14241;14242;18757;18758;19342;19343;19344;19914;20169;22267;23800;23801	1097;1098;2912;4006;7538;7539;7969;7970;10279;12000;12001;12002;15210;15794;15795;17109;17110;17552;17553;23502;23503;24320;24321;24322;24975;25323;28129;29946;29947
Q05816	Q05816	2	2	2	Fatty acid-binding protein, epidermal	Fabp5		1	2	2	2	2	2	2	2	2	2	14.8	14.8	14.8	15.137	135	135	8								4	0	8.8677	14.8	14.8	48129000	5846400	42283000	4				504	1036;4229	True;True	1134;4634	5230;5231;21475;21476	6415;6416;26902;26903
Q06138;Q9DB16	Q06138	4;1	4;1	4;1	Calcium-binding protein 39	Cab39		2	4	4	4	3	1	3	1	3	1	13.8	13.8	13.8	39.842	341	341;337	6						4			0	5.293	10	3.8	10503000	6813900	3689400	3				505	1398;2623;2650;4846	True;True;True;True	1530;2845;2872;5317	6857;13138;13224;24679	8610;16249;16340;30926
Q06185	Q06185	2	2	2	ATP synthase subunit e, mitochondrial	Atp5i		1	2	2	2	0	2	0	2	0	2	22.5	22.5	22.5	8.2355	71	71	5.5			1					1	0	1.842	0	22.5	14815000	0	14815000	2				506	1019;3492	True;True	1116;3839	5164;17839	6324;22319
Q06318	Q06318	1	1	1	Uteroglobin	Scgb1a1		1	1	1	1	1	1	1	1	1	1	10.4	10.4	10.4	10.519	96	96	8								2	0	1.8178	10.4	10.4	11095000	4682300	6413100	2				507	2842	True	3077	14294;14295	17624;17625
Q06770	Q06770	9	9	9	Corticosteroid-binding globulin	Serpina6		1	9	9	9	6	7	6	7	6	7	21.7	21.7	21.7	44.769	397	397	4			1	15	1				0	30.861	15.6	19.1	166030000	87268000	78762000	17				508	789;822;1421;1904;1905;2587;2701;3385;4895	True;True;True;True;True;True;True;True;True	863;900;1554;2077;2078;2809;2925;3723;5374	3949;4180;4181;4182;4183;6981;6982;9429;9430;9431;9432;12934;12935;13502;13503;17180;25048	4878;5157;5158;5159;5160;8747;8748;11641;11642;11643;11644;16019;16020;16641;16642;21362;31458
Q06890	Q06890	29	29	29	Clusterin;Clusterin beta chain;Clusterin alpha chain	Clu		1	29	29	29	28	28	28	28	28	28	47.5	47.5	47.5	51.655	448	448	5.05	44	67	100	68	105	205	144	65	0	323.31	47.5	47.5	224530000000	95851000000	128680000000	1542				509	337;510;916;995;996;1037;1047;1365;1837;1937;1938;2251;2296;2341;2342;2489;2490;2818;3248;3315;3407;3513;3732;3733;4115;4623;4624;4633;4844	True;True;True;True;True;True;True;True;True;True;True;True;True;True;True;True;True;True;True;True;True;True;True;True;True;True;True;True;True	367;555;1004;1005;1089;1090;1135;1145;1493;1494;2000;2110;2111;2112;2452;2453;2500;2548;2549;2706;2707;3051;3571;3644;3749;3750;3862;4092;4093;4503;5073;5074;5085;5315	1583;1584;1585;1586;1587;1588;1589;1590;1591;1592;1593;1594;1595;1596;1597;1598;1599;1600;1601;1602;1603;1604;1605;1606;1607;1608;1609;1610;2419;2420;2421;2422;2423;2424;2425;2426;2427;2428;2429;2430;2431;2432;2433;2434;2435;2436;2437;2438;2439;2440;2441;2442;2443;2444;2445;2446;2447;4613;4614;4615;4616;4617;4618;4619;4620;4621;4622;4623;4624;4625;4626;4627;4628;4629;4630;4631;4632;4633;4634;4635…	1889;1890;1891;1892;1893;1894;1895;1896;1897;1898;1899;1900;1901;1902;1903;1904;1905;1906;1907;1908;1909;1910;1911;1912;1913;1914;1915;1916;1917;1918;1919;1920;1921;1922;1923;1924;1925;1926;1927;1928;1929;1930;1931;1932;1933;1934;1935;2871;2872;2873;2874;2875;2876;2877;2878;2879;2880;2881;2882;2883;2884;2885;2886;2887;2888;2889;2890;2891;2892;2893;2894;2895;2896;2897;2898;2899;2900;2901;2902;2903…
Q07456;CON__P00978	Q07456	15;1	15;1	15;1	Protein AMBP;Alpha-1-microglobulin;Inter-alpha-trypsin inhibitor light chain;Trypstatin	Ambp		2	15	15	15	15	15	15	15	15	15	39.5	39.5	39.5	39.029	349	349;352	5.73	5	22	11	4	21	61	70	23	0	323.31	39.5	39.5	17591000000	8314500000	9276800000	312				510	480;793;929;1201;1238;1239;1746;2252;2344;2885;2891;3484;3831;4062;4765	True;True;True;True;True;True;True;True;True;True;True;True;True;True;True	523;867;1018;1019;1316;1355;1356;1904;2454;2455;2551;3120;3126;3831;4197;4447;5231	2282;2283;2284;2285;2286;2287;2288;2289;2290;2291;2292;2293;2294;2295;2296;2297;2298;2299;2300;2301;2302;3954;3955;3956;3957;3958;3959;3960;3961;3962;3963;3964;3965;3966;3967;3968;3969;3970;3971;3972;3973;3974;3975;3976;3977;4727;4728;4729;4730;4731;4732;4733;4734;4735;4736;4737;4738;4739;4740;4741;4742;4743;4744;4745;4746;4747;4748;4749;4750;6019;6020;6165;6166;6167;6168;6169;6170;6171;6172;6173…	2706;2707;2708;2709;2710;2711;2712;2713;2714;2715;2716;2717;2718;2719;2720;2721;2722;2723;2724;2725;2726;2727;2728;2729;2730;2731;2732;2733;4883;4884;4885;4886;4887;4888;4889;4890;4891;4892;4893;4894;4895;4896;4897;4898;4899;4900;4901;4902;4903;4904;4905;4906;4907;4908;4909;4910;4911;4912;4913;4914;4915;4916;4917;4918;4919;4920;4921;4922;4923;5818;5819;5820;5821;5822;5823;5824;5825;5826;5827;5828…
Q07797	Q07797	13	13	13	Galectin-3-binding protein	Lgals3bp		1	13	13	13	13	13	13	13	13	13	28.1	28.1	28.1	64.49	577	577	3.32	4	13	53	8	11	6	1		0	323.31	28.1	28.1	2700000000	1132800000	1567200000	104				511	388;1676;1960;2347;2409;3493;3607;3724;4139;4173;4335;4894;4896	True;True;True;True;True;True;True;True;True;True;True;True;True	424;1829;1830;2135;2136;2554;2555;2619;3840;3841;3963;4083;4084;4531;4532;4573;4753;4754;5373;5375	1763;1764;1765;1766;1767;1768;1769;1770;1771;8110;8111;8112;8113;8114;8115;8116;8117;8118;8119;8120;8121;9712;9713;9714;9715;9716;11708;11709;11710;11711;11712;12007;12008;12009;12010;12011;12012;12013;12014;12015;12016;12017;17840;17841;17842;17843;17844;17845;17846;17847;17848;17849;17850;18469;18470;18471;18998;18999;19000;19001;19002;21067;21068;21069;21070;21071;21072;21073;21230;21231;21232…	2096;2097;2098;2099;2100;2101;2102;2103;2104;2105;10059;10060;10061;10062;10063;10064;10065;10066;10067;10068;10069;10070;10071;12059;12060;12061;12062;12063;14443;14444;14445;14446;14447;14785;14786;14787;14788;14789;14790;14791;14792;14793;14794;14795;22320;22321;22322;22323;22324;22325;22326;22327;22328;22329;22330;23173;23174;23175;23778;23779;23780;23781;23782;23783;26431;26432;26433;26434;2…
Q08761	Q08761	5	5	5	Vitamin K-dependent protein S	Pros1		1	5	5	5	3	5	3	5	3	5	8.7	8.7	8.7	74.934	675	675	4			1	8	1				0	7.5717	5.3	8.7	39744000	19216000	20528000	10				512	1403;2212;2355;2457;2542	True;True;True;True;True	1535;2410;2563;2671;2763	6894;10843;10844;10845;10846;11747;11748;12226;12729;12730	8652;13380;13381;13382;13383;14483;14484;15041;15786;15787
Q09200	Q09200	3	3	3	Beta-1,4 N-acetylgalactosaminyltransferase 1	B4galnt1		1	3	3	3	2	3	2	3	2	3	6.2	6.2	6.2	59.211	533	533	3.29			5	2					0	4.1637	4.1	6.2	8693600	2852200	5841400	7				513	2439;3917;4166	True;True;True	2652;4293;4565	12169;12170;12171;12172;19979;19980;21180	14984;14985;14986;14987;25048;25049;26553
Q10738	Q10738	11	11	11	Matrilysin	Mmp7		1	11	11	11	11	11	11	11	11	11	36.7	36.7	36.7	29.755	264	264	5.42	7	7	10	5	8	11	30	14	0	44.357	36.7	36.7	2102100000	1008000000	1094100000	98				514	475;868;869;1303;2200;2201;2202;2366;2791;3012;4566	True;True;True;True;True;True;True;True;True;True;True	517;518;954;955;1424;1425;2397;2398;2399;2575;3022;3023;3306;3307;5012	2263;2264;2265;2266;2267;2268;2269;2270;2271;4385;4386;4387;4388;4389;4390;4391;4392;4393;4394;4395;4396;4397;4398;4399;4400;4401;4402;4403;4404;6509;6510;6511;6512;6513;6514;6515;6516;6517;6518;10765;10766;10767;10768;10769;10770;10771;10772;10773;10774;10775;10776;10777;10778;10779;10780;10781;10782;10783;10784;10785;10786;10787;10788;10789;10790;10791;10792;10793;10794;10795;10796;10797;10798;…	2687;2688;2689;2690;2691;2692;2693;2694;2695;5396;5397;5398;5399;5400;5401;5402;5403;5404;5405;5406;5407;5408;5409;5410;5411;5412;5413;5414;5415;5416;5417;8102;8103;8104;8105;8106;8107;8108;8109;8110;8111;13293;13294;13295;13296;13297;13298;13299;13300;13301;13302;13303;13304;13305;13306;13307;13308;13309;13310;13311;13312;13313;13314;13315;13316;13317;13318;13319;13320;13321;13322;13323;13324;13…
Q3THE2;Q9CQ19	Q3THE2	5;2	5;2	5;2	Myosin regulatory light chain 12B	Myl12b		2	5	5	5	4	2	4	2	4	2	34.9	34.9	34.9	19.779	172	172;172	6.55	1	1					3	6	0	15.993	29.1	12.2	25320000	10669000	14652000	10				515	880;1048;1437;1653;3017	True;True;True;True;True	966;967;1146;1572;1805;3315	4431;4432;4433;5329;7052;7053;7054;8002;8003;15373;15374	5444;5445;5446;6633;8829;8830;8831;9929;9930;19199;19200
Q3U0B3	Q3U0B3	2	2	2	Dehydrogenase/reductase SDR family member 11	Dhrs11		1	2	2	2	0	2	0	2	0	2	9.6	9.6	9.6	28.274	260	260	7							2		0	3.8971	0	9.6	4368500	0	4368500	2				516	3555;4245	True;True	3906;4655	18221;21557	22910;27028
Q9D3R6;Q3UMC0	Q9D3R6;Q3UMC0	1;1	1;1	1;1	Katanin p60 ATPase-containing subunit A-like 2;Spermatogenesis-associated protein 5	Katnal2;Spata5	;	2	1	1	1	1	1	1	1	1	1	2.2	2.2	2.2	61.152	539	539;893	3			2						0	2.83	2.2	2.2	13942000	4195100	9747300	2				517	1635	True	1786	7941;7942	9848;9849
Q3UP87	Q3UP87	2	2	2	Neutrophil elastase	Elane		1	2	2	2	2	0	2	0	2	0	7.9	7.9	7.9	28.648	265	265	7.33							2	1	0.0026455	1.6356	7.9	0	5932000	5932000	0	3				518	3898;4568	True;True	4272;5014	19895;23406;23407	24955;29456;29457
Q3UQ28	Q3UQ28	3	3	3	Peroxidasin homolog	Pxdn		1	3	3	3	3	2	3	2	3	2	3	3	3	165.1	1475	1475	3.67	2	2	2				3		0	6.4723	3	2.1	17394000	12315000	5079200	9				519	2097;2196;2807	True;True;True	2290;2393;3040	10318;10319;10752;10753;10754;10755;14136;14137;14138	12785;12786;13280;13281;13282;13283;17434;17435;17436
Q3UR85	Q3UR85	1	1	1	Myelin regulatory factor;Myelin regulatory factor, N-terminal;Myelin regulatory factor, C-terminal	Myrf		1	1	1	1	1	1	1	1	1	1	0.6	0.6	0.6	123.29	1138	1138	6						4			0	2.0818	0.6	0.6	40135000	21089000	19046000	4				520	960	True	1051	4870;4871;4872;4873	5980;5981;5982;5983
Q3UV17	Q3UV17	3	1	1	Keratin, type II cytoskeletal 2 oral	Krt76		1	3	1	1	3	2	1	1	1	1	4.2	1.5	1.5	62.844	594	594	5.17	2			2	2	2	2	2	0	2.1985	4.2	2.7	151820000	95449000	56368000	12				521	320;1245;1270	True;False;False	350;1362;1390	1511;1512;1513;1514;1515;1516;1517;1518;1519;1520;1521;1522;6213;6357;6358	1806;1807;1808;1809;1810;1811;1812;1813;1814;1815;1816;1817;7753;7927;7928
Q3UZZ4	Q3UZZ4	5	5	5	Olfactomedin-4	Olfm4		1	5	5	5	5	3	5	3	5	3	12.5	12.5	12.5	57.298	505	505	3			8						0	26.501	12.5	7.5	45720000	30694000	15025000	8				522	1252;2117;2480;3987;4136	True;True;True;True;True	1369;2310;2697;4367;4525	6274;10415;10416;12371;12372;20358;21007;21008	7833;12903;12904;15222;15223;25525;26338;26339
Q61656;Q501J6	Q61656;Q501J6	1;1	1;1	1;1	Probable ATP-dependent RNA helicase DDX5;Probable ATP-dependent RNA helicase DDX17	Ddx5;Ddx17	;	2	1	1	1	1	0	1	0	1	0	2	2	2	69.289	614	614;650	8								1	0.008872	1.3616	2	0	658380	658380	0	1				523	276	True	299	1262	1451
Q5BKQ4	Q5BKQ4	1	1	1	Inactive pancreatic lipase-related protein 1	Pnliprp1		1	1	1	1	0	1	0	1	0	1	4	4	4	52.695	473	473	5					1				0	13.903	0	4	4458800	0	4458800	1				524	2160	True	2354	10629	13148
Q5FW60	Q5FW60	7	6	4	Major urinary protein 20	Mup20		1	7	6	4	4	6	3	5	2	4	34.3	34.3	20.4	20.93	181	181	7.83							2	10	0	41.855	18.8	33.1	623040000	257970000	365070000	16				525	622;1088;1104;1105;1269;2243;3981	True;True;False;True;True;True;True	678;1189;1209;1210;1389;2443;4361	3047;5473;5474;5475;5629;5630;5631;5632;5633;6352;6353;6354;6355;6356;11026;20342	3760;6801;6802;6803;6804;6805;7103;7104;7105;7106;7107;7108;7109;7110;7111;7112;7113;7114;7920;7921;7922;7923;7924;7925;7926;13614;25509
Q5STE3	Q5STE3	5	5	5	Follistatin-related protein 4	Fstl4		1	5	5	5	4	4	4	4	4	4	6.4	6.4	6.4	92.578	841	841	2.4		6	4						0	6.5139	5.1	4.9	12786000	6028900	6757500	9				526	2658;3523;4525;4797;4854	True;True;True;True;True	2880;3872;4963;5264;5325	13261;13262;18108;18109;18110;18111;23085;24447;24448;24701	16382;16383;22779;22780;22781;22782;29066;30683;30684;30949
Q5SYD0	Q5SYD0	5	5	5	Unconventional myosin-Id	Myo1d		1	5	5	5	4	2	4	2	4	2	4.3	4.3	4.3	116.08	1006	1006	1	6								0	3.1287	3.4	1.7	5046900	3393100	1653800	6				527	91;2075;3792;4471;4513	True;True;True;True;True	101;2266;4156;4906;4951	422;10241;10242;19373;22833;23023	502;12668;12669;24351;28796;29001
Q60590;Q63805	Q60590	7;1	7;1	5;0	Alpha-1-acid glycoprotein 1	Orm1		2	7	7	5	7	7	7	7	5	5	35.3	35.3	22.2	23.895	207	207;206	5.28					19	5	1		0	60.191	35.3	35.3	2080800000	957040000	1123700000	35				528	429;1641;1821;3482;3510;4722;4803	True;True;True;True;True;True;True	466;1792;1982;1983;3829;3859;5187;5188;5270	1991;1992;7955;7956;7957;7958;8951;8952;8953;8954;17737;17738;17973;17974;17975;17976;17977;17978;17979;17980;24187;24188;24189;24481;24482	2364;2365;9862;9863;9864;9865;9866;9867;11040;11041;11042;11043;22089;22090;22545;22546;22547;22548;22549;22550;22551;22552;22553;22554;22555;22556;22557;22558;30391;30392;30393;30394;30395;30719;30720
Q60605;Q8CI43	Q60605	7;1	7;1	7;1	Myosin light polypeptide 6	Myl6		2	7	7	7	7	6	7	6	7	6	45	45	45	16.93	151	151;207	8								13	0	24.068	45	45	69824000	29573000	40250000	13				529	201;465;769;883;1897;2065;3080	True;True;True;True;True;True;True	219;507;841;970;2069;2252;3386	970;971;2220;2221;3809;4437;4438;9385;9386;10207;10208;15674;15675	1127;1128;2643;2644;4688;5451;5452;11593;11594;12633;12634;19596;19597
Q60631	Q60631	3	3	3	Growth factor receptor-bound protein 2	Grb2		1	3	3	3	3	1	3	1	3	1	15.2	15.2	15.2	25.238	217	217	7							4		0	2.3209	15.2	4.6	13889000	10575000	3314100	4				530	359;1150;1315	True;True;True	390;1260;1439	1659;1660;5811;6554	1985;1986;7308;8153
Q60634	Q60634	1	1	1	Flotillin-2	Flot2		1	1	1	1	1	0	1	0	1	0	2.8	2.8	2.8	47.037	428	428	5					1				0	1.7966	2.8	0	1851000	1851000	0	1				531	3202	True	3521	16352	20396
Q60648	Q60648	6	6	6	Ganglioside GM2 activator	Gm2a		1	6	6	6	5	5	5	5	5	5	30.1	30.1	30.1	20.824	193	193	7.15							11	2	0	10.02	26.4	18.7	150190000	74109000	76085000	12				532	1188;2115;2116;2794;4207;4372	True;True;True;True;True;True	1300;2308;2309;3026;4611;4795	5967;5968;10409;10410;10411;10412;10413;10414;14035;21381;21382;22396;22397	7484;7485;12897;12898;12899;12900;12901;12902;17277;26794;26795;28287;28288
Q60692	Q60692	3	3	3	Proteasome subunit beta type-6	Psmb6		1	3	3	3	1	3	1	3	1	3	13	13	13	25.378	238	238	7							4		0	5.0869	4.6	13	13275000	2486900	10789000	4				533	2378;3439;4227	True;True;True	2587;3785;4632	11878;11879;17559;21472	14633;14634;21886;26899
Q60854	Q60854	2	2	2	Serpin B6	Serpinb6		1	2	2	2	0	2	0	2	0	2	6.6	6.6	6.6	42.598	378	378	5					2				0	2.2815	0	6.6	7429900	0	7429900	2				534	1739;3005	True;True	1897;3295	8509;15317	10539;19129
Q60928	Q60928	1	1	1	Gamma-glutamyltranspeptidase 1;Gamma-glutamyltranspeptidase 1 heavy chain;Gamma-glutamyltranspeptidase 1 light chain	Ggt1		1	1	1	1	0	1	0	1	0	1	1.8	1.8	1.8	61.562	568	568	5					1				0	1.867	0	1.8	3058800	0	3058800	0				535	2501	True	2718	12473	15419
Q60963	Q60963	1	1	1	Platelet-activating factor acetylhydrolase	Pla2g7		1	1	1	1	1	1	1	1	1	1	2.5	2.5	2.5	49.258	440	440	5					2				0.0088496	1.3286	2.5	2.5	6286200	3025800	3260400	2				536	1100	True	1204	5575;5576	7036;7037
Q60994	Q60994	2	2	2	Adiponectin	Adipoq		1	2	2	2	0	2	0	2	0	2	8.5	8.5	8.5	26.809	247	247	6						2			0	3.2267	0	8.5	5930700	0	5930700	2				537	412;4647	True;True	448;5101	1900;23807	2258;29953
Q60997	Q60997	12	12	12	Deleted in malignant brain tumors 1 protein	Dmbt1		1	12	12	12	12	11	12	11	12	11	7.6	7.6	7.6	226.81	2085	2085	2.05	30	17	3		6			2	0	65.908	7.6	7.1	1189900000	508570000	681280000	70				538	430;582;710;1207;1330;1391;1425;2194;3368;3369;3640;3915	True;True;True;True;True;True;True;True;True;True;True;True	467;635;774;1322;1456;1522;1559;2390;2391;3705;3706;3997;4290;4291	1993;1994;1995;2815;2816;2817;2818;2819;2820;2821;3461;3462;3463;6045;6046;6607;6608;6609;6610;6611;6612;6613;6614;6615;6616;6835;6836;6837;6838;6839;6995;10743;10744;10745;10746;17108;17109;17110;17111;17112;17113;17114;17115;17116;17117;17118;17119;18612;18613;18614;19968;19969;19970;19971;19972;19973;19974;19975	2366;2367;2368;3370;3371;3372;3373;3374;3375;3376;3377;3378;4286;4287;4288;7563;7564;8207;8208;8209;8210;8211;8212;8213;8214;8215;8216;8580;8581;8582;8583;8584;8762;13268;13269;13270;13271;13272;13273;13274;21277;21278;21279;21280;21281;21282;21283;21284;21285;21286;21287;21288;21289;21290;21291;21292;21293;23342;23343;23344;25034;25035;25036;25037;25038;25039;25040;25041;25042;25043;25044
Q61129	Q61129	21	21	21	Complement factor I;Complement factor I heavy chain;Complement factor I light chain	Cfi		1	21	21	21	19	20	19	20	19	20	38.1	38.1	38.1	67.26	603	603	5.57		3	4	8	39	17	20	8	0	323.31	35.7	35.8	2680400000	1155800000	1524500000	99				539	39;478;479;500;1754;2717;3227;3298;3529;3561;3622;3658;3762;3795;3916;3991;3996;4096;4305;4389;4448	True;True;True;True;True;True;True;True;True;True;True;True;True;True;True;True;True;True;True;True;True	42;521;522;543;1912;2942;3549;3625;3878;3913;3914;3915;3978;4016;4125;4159;4292;4371;4377;4483;4722;4815;4879	235;236;237;2275;2276;2277;2278;2279;2280;2281;2371;2372;8560;8561;8562;8563;8564;8565;8566;8567;13546;13547;13548;13549;13550;13551;13552;13553;16458;16459;16460;16461;16462;16684;16685;18138;18233;18234;18235;18236;18518;18519;18520;18521;18522;18523;18524;18525;18526;18527;18528;18699;18700;18701;18702;18703;18704;18705;18706;18707;19285;19286;19287;19380;19381;19382;19383;19976;19977;19978;20…	294;295;296;2699;2700;2701;2702;2703;2704;2705;2803;2804;10595;10596;10597;10598;10599;10600;10601;10602;16687;16688;16689;16690;16691;16692;16693;16694;20514;20515;20516;20517;20518;20519;20520;20762;20763;22810;22922;22923;22924;22925;23230;23231;23232;23233;23234;23235;23236;23237;23238;23239;23240;23442;23443;23444;23445;23446;23447;23448;23449;23450;24255;24256;24257;24358;24359;24360;24361;…
Q61147	Q61147	48	48	44	Ceruloplasmin	Cp		1	48	48	44	48	45	48	45	44	41	44.8	44.8	43.4	121.15	1061	1061	3.85	47	156	110	66	101	58	42	32	0	323.31	44.8	40.2	27268000000	13441000000	13827000000	814				540	46;67;124;238;567;648;657;732;741;810;928;1080;1178;1247;1248;1667;1710;1731;2217;2222;2234;2277;2306;2576;2929;2933;2934;3015;3016;3107;3280;3324;3327;3359;3463;3470;3636;3755;4003;4006;4007;4065;4280;4346;4395;4476;4520;4550	True;True;True;True;True;True;True;True;True;True;True;True;True;True;True;True;True;True;True;True;True;True;True;True;True;True;True;True;True;True;True;True;True;True;True;True;True;True;True;True;True;True;True;True;True;True;True;True	51;75;137;256;618;706;715;716;800;811;887;1017;1179;1180;1290;1364;1365;1820;1866;1888;1889;2415;2420;2433;2481;2511;2798;3175;3176;3182;3183;3184;3185;3311;3312;3313;3314;3414;3415;3606;3655;3658;3696;3810;3817;3993;4117;4118;4385;4388;4389;4450;4696;4768;4821;4911;4958;4993	254;255;256;257;333;334;335;336;337;338;339;340;341;342;343;344;345;346;347;348;349;350;351;673;674;675;676;677;678;679;680;1103;1104;1105;1106;1107;1108;1109;1110;1111;1112;1113;1114;2697;2698;2699;2700;2701;2702;2703;2704;2705;2706;2707;2708;2709;2710;2711;2712;2713;2714;2715;2716;2717;2718;2719;2720;2721;2722;2723;2724;2725;3178;3179;3180;3181;3182;3183;3184;3185;3234;3235;3236;3237;3238;3239;…	316;317;318;319;404;405;406;407;408;409;410;411;412;413;414;415;416;417;418;419;420;421;422;423;424;786;787;788;789;790;791;792;793;1267;1268;1269;1270;1271;1272;1273;1274;1275;1276;1277;1278;1279;1280;3171;3172;3173;3174;3175;3176;3177;3178;3179;3180;3181;3182;3183;3184;3185;3186;3187;3188;3189;3190;3191;3192;3193;3194;3195;3196;3197;3198;3199;3200;3201;3202;3203;3204;3205;3917;3918;3919;3920;39…
Q61171	Q61171	5	5	5	Peroxiredoxin-2	Prdx2		1	5	5	5	2	5	2	5	2	5	29.8	29.8	29.8	21.778	198	198	6.44		1			2	2	9	2	0	12.888	10.6	29.8	423730000	21531000	402200000	18				541	1625;3245;3353;3559;3753	True;True;True;True;True	1776;3568;3689;3911;4115	7911;16504;17026;17027;17028;17029;17030;17031;17032;18228;18229;18230;19212;19213;19214;19215	9817;20566;21191;21192;21193;21194;21195;21196;21197;21198;22917;22918;22919;24145;24146;24147;24148;24149
Q61176	Q61176	9	9	9	Arginase-1	Arg1		1	9	9	9	5	9	5	9	5	9	34.7	34.7	34.7	34.807	323	323	6					5	18	1	2	0	36.547	17.6	34.7	138100000	27230000	110870000	26				542	249;641;683;832;2590;3710;4039;4539;4820	True;True;True;True;True;True;True;True;True	270;699;745;911;2812;4069;4421;4977;4978;5289;5290	1166;1167;1168;3145;3326;4229;4230;4231;4232;12952;12953;12954;12955;12956;12957;18960;18961;18962;18963;20559;23123;23124;23125;23126;24561;24562	1341;1342;1343;3877;4094;5215;5216;5217;5218;16037;16038;16039;16040;16041;16042;23739;23740;23741;23742;25759;29111;29112;29113;29114;30805;30806
Q61187	Q61187	2	2	2	Tumor susceptibility gene 101 protein	Tsg101		1	2	2	2	1	1	1	1	1	1	7.2	7.2	7.2	44.123	391	391	5					2				0	21.071	3.1	4.1	13459000	4093800	9365400	2				543	1076;2444	True;True	1175;2657	5385;12198	6695;15013
Q61207	Q61207	17	17	17	Prosaposin	Psap		1	17	17	17	14	15	14	15	14	15	36.1	36.1	36.1	61.422	557	557	5.59			17	7	19	12	13	18	0	68.77	29.3	31.4	924440000	375980000	548460000	88				544	248;944;1227;1486;1642;1802;1983;2537;2630;2853;2866;3365;3948;3956;4134;4265;4652	True;True;True;True;True;True;True;True;True;True;True;True;True;True;True;True;True	269;1035;1344;1624;1793;1961;2161;2758;2852;3088;3101;3702;4327;4335;4523;4678;5106;5107	1165;4798;4799;4800;4801;4802;6120;7303;7304;7305;7306;7307;7959;7960;7961;7962;7963;7964;7965;7966;7967;7968;8860;9871;9872;9873;9874;9875;9876;12695;12696;12697;12698;12699;12700;12701;13156;13157;13158;13159;13160;13161;13162;14326;14459;14460;14461;14462;14463;14464;14465;14466;14467;14468;17096;17097;20170;20171;20209;20210;20211;20212;20213;20995;20996;20997;20998;20999;21000;21001;21002;21…	1340;5895;5896;5897;5898;5899;7643;9154;9155;9156;9157;9158;9159;9868;9869;9870;9871;9872;9873;9874;9875;9876;9877;9878;10931;12256;12257;12258;12259;12260;12261;15747;15748;15749;15750;15751;15752;15753;16269;16270;16271;16272;16273;16274;16275;17657;18006;18007;18008;18009;18010;18011;18012;18013;18014;18015;21265;21266;25324;25325;25363;25364;25365;25366;25367;26324;26325;26326;26327;26328;263…
Q61233;Q99K51;Q3V0K9	Q61233	27;3;1	27;3;1	27;3;1	Plastin-2	Lcp1		3	27	27	27	26	23	26	23	26	23	56.3	56.3	56.3	70.148	627	627;630;630	3.97			19	62	16				0	241.62	54.1	44.8	664380000	432360000	232020000	102				545	2;66;448;965;969;1004;1420;1495;1722;1896;2027;2173;2174;2301;2676;2787;2943;3034;3328;3999;4355;4692;4705;4770;4772;4897;4932	True;True;True;True;True;True;True;True;True;True;True;True;True;True;True;True;True;True;True;True;True;True;True;True;True;True;True	2;73;74;487;1056;1060;1099;1553;1635;1878;2067;2068;2211;2368;2369;2506;2900;3018;3198;3199;3335;3659;4381;4777;5156;5170;5236;5238;5376;5413	5;6;7;8;328;329;330;331;332;2038;2039;2040;2041;2042;4898;4899;4900;4901;4902;4916;4917;5104;5105;5106;5107;6974;6975;6976;6977;6978;6979;6980;7340;7341;7342;8364;8365;9383;9384;10069;10070;10674;10675;10676;10677;10678;10679;11354;11355;11356;13386;14006;14007;14008;14009;14010;14011;14840;14841;14842;14843;14844;14845;14846;15428;15429;15430;15431;15432;15433;16902;16903;16904;20397;20398;20399…	5;6;7;8;399;400;401;402;403;2411;2412;2413;2414;2415;6008;6009;6010;6011;6012;6026;6027;6248;6249;6250;6251;8739;8740;8741;8742;8743;8744;8745;8746;9193;9194;9195;10358;10359;11590;11591;11592;12481;12482;13193;13194;13195;13196;13197;13198;13976;13977;13978;16516;17245;17246;17247;17248;17249;17250;17251;17252;18511;18512;18513;18514;18515;18516;18517;18518;19271;19272;19273;19274;19275;19276;21…
Q61247	Q61247	11	11	11	Alpha-2-antiplasmin	Serpinf2		1	11	11	11	11	8	11	8	11	8	22.2	22.2	22.2	54.971	491	491	4.44			12	13	24		1	2	0	98.936	22.2	16.3	903650000	486720000	416930000	55				546	603;1285;1547;2442;2495;2705;2821;3138;3309;4092;4724	True;True;True;True;True;True;True;True;True;True;True	657;1405;1689;2655;2712;2930;3054;3451;3637;4479;5190	2938;2939;2940;2941;2942;2943;2944;6455;6456;7599;7600;7601;7602;7603;7604;7605;7606;12190;12191;12192;12193;12194;12195;12196;12457;13515;13516;13517;14208;14209;16035;16036;16037;16038;16039;16040;16041;16758;16759;16760;16761;16762;20770;20771;20772;20773;20774;20775;20776;20777;20778;24191	3587;3588;3589;3590;3591;3592;3593;8046;8047;9479;9480;9481;9482;9483;9484;9485;9486;9487;9488;15005;15006;15007;15008;15009;15010;15011;15389;16655;16656;16657;17516;17517;20015;20016;20017;20018;20019;20020;20021;20022;20851;20852;20853;20854;20855;26010;26011;26012;26013;26014;26015;26016;26017;26018;30397
Q61268	Q61268	1	1	1	Apolipoprotein C-IV	Apoc4		1	1	1	1	0	1	0	1	0	1	8.9	8.9	8.9	14.288	124	124	8								2	1	-2	0	8.9	2581600	0	2581600	2	+			547	4498	True	4934;4935	22944;22945	28913;28914
Q61316	Q61316	2	2	2	Heat shock 70 kDa protein 4	Hspa4		1	2	2	2	1	1	1	1	1	1	3.4	3.4	3.4	94.132	841	841	2	1	2	1						0	9.8703	2.1	1.3	3722200	2414400	1307800	5				548	113;3903	True;True	123;4278	597;19909;19910;19911	701;24969;24970;24971;24972
Q61362	Q61362	6	6	6	Chitinase-3-like protein 1	Chi3l1		1	6	6	6	6	3	6	3	6	3	19	19	19	43.893	389	389	5					9				0	12.908	19	6.9	38989000	31371000	7618100	9				549	885;953;2640;3633;3881;4121	True;True;True;True;True;True	972;1044;2862;3990;4253;4509	4440;4840;4841;13196;13197;18577;19818;19819;20920	5454;5942;5943;16311;16312;23305;24865;24866;26172
Q61391	Q61391	17	17	17	Neprilysin	Mme		1	17	17	17	17	14	17	14	17	14	24	24	24	85.701	750	750	3.67	2	25	28	3	6		4	10	0	88.561	24	20.7	653840000	271480000	382360000	76				550	239;445;717;870;1326;1986;2572;2595;2642;2902;3031;3192;3321;3978;3985;4768;4919	True;True;True;True;True;True;True;True;True;True;True;True;True;True;True;True;True	257;484;782;783;956;1452;2164;2794;2817;2864;3137;3331;3332;3511;3651;3652;4357;4365;5234;5399	1115;1116;1117;1118;1119;2034;2035;3515;3516;3517;3518;3519;3520;3521;4405;4406;6596;6597;6598;6599;9886;9887;9888;9889;9890;9891;9892;9893;12871;12872;12966;12967;13199;13200;13201;13202;13203;14625;14626;14627;15420;15421;15422;15423;16276;16277;16278;16841;16842;16843;16844;16845;16846;16847;16848;16849;16850;16851;20323;20324;20325;20326;20327;20328;20329;20330;20347;20348;20349;20350;20351;2…	1281;1282;1283;1284;1285;2407;2408;4347;4348;4349;4350;4351;4352;4353;5418;5419;8196;8197;8198;8199;12272;12273;12274;12275;12276;12277;12278;12279;15952;15953;16051;16052;16314;16315;16316;16317;16318;18233;18234;18235;19262;19263;19264;19265;19266;20289;20290;20291;20988;20989;20990;20991;20992;20993;20994;20995;20996;20997;20998;25488;25489;25490;25491;25492;25493;25494;25495;25514;25515;25516…
Q61398	Q61398	5	5	5	Procollagen C-endopeptidase enhancer 1	Pcolce		1	5	5	5	5	5	5	5	5	5	13.7	13.7	13.7	50.167	468	468	6.42					1	7	2	2	0	34.183	13.7	13.7	62432000	15918000	46514000	12				551	1144;1287;3229;3777;4784	True;True;True;True;True	1254;1407;3551;4141;5250	5777;5778;5779;6458;6459;16464;16465;19329;19330;19331;24408;24409	7272;7273;7274;8049;8050;20522;20523;24307;24308;24309;30643;30644
Q61468	Q61468	16	16	16	Mesothelin;Megakaryocyte-potentiating factor;Mesothelin, cleaved form	Msln		1	16	16	16	13	15	13	15	13	15	30.1	30.1	30.1	69.422	625	625	5.96			2	1	27	21	18	7	0	144.77	23.2	27.5	2398600000	944520000	1454100000	91				552	100;200;266;511;1563;1612;1845;2620;2639;2750;2831;2971;3384;3828;3986;4019	True;True;True;True;True;True;True;True;True;True;True;True;True;True;True;True	110;218;289;556;1706;1707;1762;1763;2008;2842;2861;2977;3066;3238;3239;3722;4193;4366;4401	516;517;518;519;520;521;522;964;965;966;967;968;969;1212;1213;1214;1215;1216;1217;2448;2449;2450;7667;7668;7669;7670;7671;7672;7673;7674;7675;7676;7677;7678;7863;7864;7865;7866;7867;9018;9019;9020;9021;9022;9023;9024;13124;13125;13126;13127;13128;13129;13130;13131;13132;13133;13195;13790;14237;14238;14239;14240;14922;14923;14924;14925;14926;14927;17177;17178;17179;19535;20356;20357;20490;20491	617;618;619;620;621;622;623;624;1120;1121;1122;1123;1124;1125;1126;1394;1395;1396;1397;1398;1399;1400;1401;2907;2908;2909;9550;9551;9552;9553;9554;9555;9556;9557;9558;9559;9560;9561;9562;9767;9768;9769;9770;9771;9772;9773;11115;11116;11117;11118;11119;11120;11121;11122;11123;11124;11125;11126;16233;16234;16235;16236;16237;16238;16239;16240;16241;16242;16243;16244;16310;16996;17548;17549;17550;175…
Q61508	Q61508	10	10	10	Extracellular matrix protein 1	Ecm1		1	10	10	10	7	8	7	8	7	8	21.1	21.1	21.1	62.832	559	559	5.87	1					12	1	1	0	16.046	14.1	16.5	46775000	21401000	25375000	16				553	432;584;661;2389;2482;3099;3333;3348;4055;4640	True;True;True;True;True;True;True;True;True;True	469;637;720;2598;2699;3405;3667;3684;4438;5093	1997;1998;2823;3254;3255;11894;11895;12374;12375;15796;16945;16946;17001;20596;23787	2370;2371;3380;4009;4010;14649;14650;14651;15225;15226;19737;21105;21106;21166;25799;29930
Q61543	Q61543	2	2	2	Golgi apparatus protein 1	Glg1		1	2	2	2	2	1	2	1	2	1	2	2	2	133.73	1175	1175	1.33	2	1							0	2.7598	2	0.9	2420000	1720900	699050	3				554	2799;4288	True;True	3032;4705	14107;14108;21895	17396;17397;27649
Q61581	Q61581	14	14	14	Insulin-like growth factor-binding protein 7	Igfbp7		1	14	14	14	14	11	14	11	14	11	54.4	54.4	54.4	28.969	281	281	7					1	11	24	13	0	238.51	54.4	45.6	1188500000	698420000	490040000	58				555	117;540;913;1091;1565;1579;1726;1811;2181;2182;2514;3824;3994;3995	True;True;True;True;True;True;True;True;True;True;True;True;True;True	128;589;1001;1192;1709;1723;1724;1883;1972;2377;2378;2733;4189;4375;4376	629;630;631;632;2557;2558;4603;4604;4605;4606;4607;4608;4609;5480;7691;7733;7734;7735;7736;7737;7738;7739;8374;8375;8376;8377;8378;8900;8901;8902;10700;10701;10702;10703;10704;10705;10706;12542;12543;19520;20380;20381;20382;20383;20384;20385;20386;20387;20388	737;738;739;740;741;3022;3023;5675;5676;5677;5678;5679;5680;5681;5682;5683;6810;9580;9622;9623;9624;9625;9626;9627;9628;9629;10368;10369;10370;10371;10372;10373;10374;10971;10972;10973;13220;13221;13222;13223;13224;13225;13226;15526;15527;15528;24505;25547;25548;25549;25550;25551;25552;25553;25554;25555;25556;25557
Q61592	Q61592	22	22	22	Growth arrest-specific protein 6	Gas6		1	22	22	22	22	19	22	19	22	19	42.4	42.4	42.4	74.609	674	674	3.79	8	16	65	6	23	8	8	7	0	323.31	42.4	35.9	4144500000	2317700000	1826800000	147				556	470;531;532;964;1149;1484;1686;1699;1875;1920;2034;2179;2421;2601;2786;2932;2978;3588;3907;4009;4199;4323	True;True;True;True;True;True;True;True;True;True;True;True;True;True;True;True;True;True;True;True;True;True	512;577;578;1055;1259;1621;1622;1842;1855;2044;2093;2218;2374;2375;2632;2823;3017;3180;3181;3249;3250;3943;4282;4391;4602;4740	2252;2253;2254;2255;2525;2526;2527;2528;2529;2530;4886;4887;4888;4889;4890;4891;4892;4893;4894;4895;4896;4897;5798;5799;5800;5801;5802;5803;5804;5805;5806;5807;5808;5809;5810;7298;7299;7300;7301;8179;8180;8181;8182;8183;8184;8185;8186;8187;8188;8189;8190;8191;8192;8193;8194;8195;8251;9233;9234;9235;9236;9237;9238;9239;9240;9241;9242;9243;9244;9245;9461;9462;9463;9464;10088;10089;10090;10091;10092…	2676;2677;2678;2679;2987;2988;2989;2990;2991;2992;5996;5997;5998;5999;6000;6001;6002;6003;6004;6005;6006;6007;7293;7294;7295;7296;7297;7298;7299;7300;7301;7302;7303;7304;7305;7306;7307;9149;9150;9151;9152;10133;10134;10135;10136;10137;10138;10139;10140;10141;10142;10143;10144;10145;10146;10147;10148;10149;10219;10220;11399;11400;11401;11402;11403;11404;11405;11406;11407;11408;11409;11410;11411;11…
Q61598	Q61598	9	9	6	Rab GDP dissociation inhibitor beta	Gdi2		1	9	9	6	8	6	8	6	6	4	20.7	20.7	12.6	50.537	445	445	4.89	1	2			12		1	2	0	34.219	18.7	13.7	58925000	39461000	19463000	18				557	703;852;998;1451;2899;2962;3222;3801;4446	True;True;True;True;True;True;True;True;True	767;934;1092;1587;3134;3223;3224;3542;4166;4877	3438;3439;4311;5063;7124;7125;14616;14617;14618;14619;14898;14899;16416;16417;19399;19400;22724;22725	4259;4260;5321;6192;8917;8918;18222;18223;18224;18225;18575;18576;20467;20468;24377;24378;28666;28667
Q61599	Q61599	4	4	4	Rho GDP-dissociation inhibitor 2	Arhgdib		1	4	4	4	4	3	4	3	4	3	24.5	24.5	24.5	22.851	200	200	7.31							9	4	0	17.165	24.5	20	67185000	28058000	39127000	13				558	558;1063;2687;4549	True;True;True;True	609;1161;1162;2911;4992	2667;2668;5361;5362;5363;5364;5365;5366;13429;23199;23200;23201;23202	3141;3142;6670;6671;6672;6673;6674;6675;16559;29208;29209;29210;29211
Q61646	Q61646	16	16	16	Haptoglobin;Haptoglobin alpha chain;Haptoglobin beta chain	Hp		1	16	16	16	16	15	16	15	16	15	42.9	42.9	42.9	38.752	347	347	5.78			4	1	37	16	8	13	0	229.52	42.9	40.3	3687600000	1807100000	1880500000	91				559	78;364;676;855;1700;1829;2004;2694;2695;2754;3150;3456;3567;4435;4545;4949	True;True;True;True;True;True;True;True;True;True;True;True;True;True;True;True	87;397;398;738;937;938;1856;1991;2184;2185;2918;2919;2981;3463;3803;3921;4864;4986;4987;5431;5432	389;390;391;392;1674;1675;1676;1677;1678;3304;3305;3306;3307;3308;3309;4314;4315;4316;4317;4318;4319;8252;8253;8254;8255;8984;8985;8986;8987;9956;9957;13462;13463;13464;13465;13466;13467;13468;13469;13470;13471;13472;13473;13474;13800;13801;13802;13803;13804;16060;16061;16062;16063;16064;16065;17631;17632;17633;18255;18256;18257;18258;18259;22664;23168;23169;23170;23171;23172;23173;23174;25274;25…	464;465;466;467;468;469;470;2001;2002;2003;2004;2005;4070;4071;4072;4073;4074;4075;4076;5325;5326;5327;5328;5329;5330;10221;10222;10223;10224;11074;11075;11076;11077;11078;11079;12347;12348;16599;16600;16601;16602;16603;16604;16605;16606;16607;16608;16609;16610;16611;16612;16613;17006;17007;17008;17009;17010;17011;20042;20043;20044;20045;20046;20047;21970;21971;21972;22946;22947;22948;22949;22950…
Q61699	Q61699	1	1	1	Heat shock protein 105 kDa	Hsph1		1	1	1	1	1	0	1	0	1	0	2.1	2.1	2.1	96.406	858	858	1.5	1	1							0	5.2277	2.1	0	1278400	1278400	0	2				560	3904	True	4279	19912;19913	24973;24974
Q61702;CON__Q0VCM5	Q61702	13;1	13;1	13;1	Inter-alpha-trypsin inhibitor heavy chain H1	Itih1		2	13	13	13	6	12	6	12	6	12	15.9	15.9	15.9	101.07	907	907;906	2.35	5	16	8		1		1		0	45.184	7.7	14.4	95262000	10079000	85183000	31				561	27;363;1187;1260;1585;1590;1713;1799;2225;2667;2834;3462;3929	True;True;True;True;True;True;True;True;True;True;True;True;True	30;395;396;1299;1377;1730;1736;1869;1958;2423;2889;3069;3809;4306	199;200;201;202;1668;1669;1670;1671;1672;1673;5965;5966;6321;7747;7748;7749;7750;7774;8331;8332;8855;10944;13325;13326;13327;14248;17648;17649;20061;20062;20063	249;250;251;252;1995;1996;1997;1998;1999;2000;7482;7483;7880;9637;9638;9639;9640;9641;9675;10323;10324;10926;13502;16455;16456;16457;17562;21988;21989;25156;25157;25158
Q61703;CON__Q9TRI1	Q61703	14;5	14;5	14;5	Inter-alpha-trypsin inhibitor heavy chain H2	Itih2		2	14	14	14	13	14	13	14	13	14	17.8	17.8	17.8	105.93	946	946;946	3.49	4	24	28	2	10	4	3	5	0	136.47	15.8	17.8	990290000	353610000	636680000	81				562	138;1347;1461;2114;2214;2215;2856;2946;3058;3700;3701;3965;4070;4597	True;True;True;True;True;True;True;True;True;True;True;True;True;True	153;1473;1598;2307;2412;2413;3091;3202;3203;3361;4059;4060;4344;4455;5046	742;743;744;745;746;747;748;749;750;751;752;753;754;755;756;6686;6687;6688;7208;7209;7210;7211;7212;10398;10399;10400;10401;10402;10403;10404;10405;10406;10407;10408;10848;10849;10850;10851;10852;10853;10854;10855;10856;10857;10858;10859;10860;10861;10862;10863;14349;14350;14849;14850;14851;14852;15599;15600;15601;18921;18922;18923;18924;18925;20242;20243;20244;20245;20246;20247;20248;20249;20658…	887;888;889;890;891;892;893;894;895;896;897;898;899;900;901;902;903;904;8297;8298;8299;9044;9045;9046;9047;9048;12886;12887;12888;12889;12890;12891;12892;12893;12894;12895;12896;13385;13386;13387;13388;13389;13390;13391;13392;13393;13394;13395;13396;13397;13398;13399;13400;17681;17682;18521;18522;18523;18524;19518;19519;19520;23699;23700;23701;23702;23703;25401;25402;25403;25404;25405;25406;25407…
Q61704;CON__Q0V8M9	Q61704;CON__Q0V8M9	10;5	10;5	10;5	Inter-alpha-trypsin inhibitor heavy chain H3	Itih3	;	2	10	10	10	4	10	4	10	4	10	11.8	11.8	11.8	99.357	889	889;891	2.21	2	19	8						0	32.234	5.2	11.8	177750000	40256000	137490000	30			+	563	644;1125;1220;1258;1586;1591;1610;2275;3067;3168	True;True;True;True;True;True;True;True;True;True	702;1232;1337;1375;1731;1737;1738;1760;2479;3372;3483	3149;3150;3151;3152;3153;3154;3155;5696;5697;6099;6100;6294;6295;6296;6297;6298;6299;6300;6301;7751;7752;7753;7754;7775;7776;7860;11194;15643;16158	3881;3882;3883;3884;3885;3886;3887;3888;7187;7188;7619;7620;7853;7854;7855;7856;7857;7858;7859;7860;9642;9643;9644;9645;9676;9677;9764;13797;19564;20150
Q61730	Q61730	9	9	9	Interleukin-1 receptor accessory protein	Il1rap		1	9	9	9	8	6	8	6	8	6	15.3	15.3	15.3	65.74	570	570	4.81				3	13				0	27.394	15.3	13.2	276220000	166410000	109800000	16				564	505;697;1110;2152;3304;3349;4184;4291;4687	True;True;True;True;True;True;True;True;True	548;761;1216;2345;3632;3685;4586;4708;5151	2388;3397;5648;10594;10595;16699;17002;17003;21266;21267;21904;21905;21906;21907;23996;23997	2838;4176;7134;13111;13112;20777;21167;21168;26657;26658;27659;27660;27661;27662;30158;30159
Q61735	Q61735	1	1	1	Leukocyte surface antigen CD47	Cd47		1	1	1	1	1	1	1	1	1	1	4.3	4.3	4.3	33.097	303	303	6						3			0	3.3863	4.3	4.3	10784000	3087500	7696600	3				565	3190	True	3508;3509	16270;16271;16272	20283;20284;20285
Q61792	Q61792	1	1	1	LIM and SH3 domain protein 1	Lasp1		1	1	1	1	1	1	1	1	1	1	4.9	4.9	4.9	29.994	263	263	6.67						1	2		0	8.6593	4.9	4.9	9867800	2109600	7758200	3				566	1553	True	1696	7627;7628;7629	9509;9510;9511
Q61805	Q61805	9	9	9	Lipopolysaccharide-binding protein	Lbp		1	9	9	9	8	8	8	8	8	8	23.3	23.3	23.3	53.055	481	481	4.93	1	1	2	18	7	4	8	2	0	59.751	21.4	19.3	447370000	193350000	254020000	43				567	112;318;971;1690;1839;2169;2643;3798;4635	True;True;True;True;True;True;True;True;True	122;347;348;1062;1846;2002;2364;2865;4162;4163;5087	588;589;590;591;592;593;594;595;596;1501;1502;1503;1504;1505;1506;1507;1508;1509;4919;4920;4921;4922;4923;4924;4925;4926;4927;8202;8203;9003;9004;10662;10663;10664;10665;10666;13204;19390;19391;19392;19393;19394;23752	692;693;694;695;696;697;698;699;700;1796;1797;1798;1799;1800;1801;1802;1803;1804;6029;6030;6031;6032;6033;6034;6035;6036;6037;10156;10157;11096;11097;13181;13182;13183;13184;13185;16319;24368;24369;24370;24371;24372;29893
Q61810	Q61810	7	7	7	Latent-transforming growth factor beta-binding protein 3	Ltbp3		1	7	7	7	5	4	5	4	5	4	7.7	7.7	7.7	135.7	1268	1268	1.8	2	8							0	9.4469	5.2	4.2	15693000	10302000	5390700	10				568	356;477;1536;2871;4438;4660;4783	True;True;True;True;True;True;True	387;520;1677;3106;4867;5121;5249	1656;2273;2274;7552;7553;7554;14474;22676;23847;24407	1982;2697;2698;9432;9433;9434;18021;28607;29994;30642
Q61830	Q61830	4	4	4	Macrophage mannose receptor 1	Mrc1		1	4	4	4	2	4	2	4	2	4	3.1	3.1	3.1	164.98	1456	1456	1	6								0	2.6342	1.4	3.1	6084400	2139000	3945400	6				569	443;3011;4694;4935	True;True;True;True	482;3305;5158;5417	2030;2031;15343;24012;24013;25204	2403;2404;19158;30182;30183;31625
Q61838;Q6GQT1;CON__ENSEMBL:ENSBTAP00000024146	Q61838	43;2;1	43;2;1	43;2;1	Alpha-2-macroglobulin;Alpha-2-macroglobulin 165 kDa subunit;Alpha-2-macroglobulin 35 kDa subunit	A2m		3	43	43	43	29	39	29	39	29	39	31.2	31.2	31.2	165.85	1495	1495;1474;1477	3.59	38	22	32	4	8	36	9	5	0	235.26	19.7	27.2	2957800000	546080000	2411700000	165				570	17;93;94;101;156;206;227;273;639;721;724;1521;1703;1948;1992;2020;2288;2308;2340;2354;2637;2656;2692;2727;2788;2819;3010;3040;3094;3266;3268;3276;3406;3527;3612;3889;4256;4258;4567;4576;4683;4821;4892	True;True;True;True;True;True;True;True;True;True;True;True;True;True;True;True;True;True;True;True;True;True;True;True;True;True;True;True;True;True;True;True;True;True;True;True;True;True;True;True;True;True;True	18;103;104;111;172;224;245;296;697;787;791;1661;1859;2122;2171;2172;2203;2492;2513;2547;2562;2859;2878;2916;2953;3019;3052;3303;3304;3342;3400;3590;3592;3602;3748;3876;3968;4261;4668;4670;5013;5022;5147;5291;5371	118;424;425;426;427;428;523;806;807;808;809;810;811;812;813;814;815;982;1061;1062;1063;1064;1065;1066;1067;1248;3138;3539;3540;3541;3542;3543;3544;3545;3587;7493;8270;8271;9661;9662;9663;9664;9665;9666;9667;9918;9919;9920;9921;10046;11306;11307;11308;11309;11310;11380;11381;11382;11383;11384;11385;11386;11387;11388;11389;11390;11636;11744;11745;11746;13187;13188;13189;13190;13191;13192;13257;1325…	144;504;505;506;507;508;625;956;957;958;959;960;961;962;963;964;965;1139;1220;1221;1222;1223;1224;1225;1226;1227;1437;3870;4377;4378;4379;4380;4381;4382;4383;4384;4443;9370;10239;10240;12008;12009;12010;12011;12012;12013;12014;12306;12307;12308;12309;12458;13924;13925;13926;13927;13928;14004;14005;14006;14007;14008;14009;14010;14011;14012;14013;14014;14015;14016;14338;14480;14481;14482;16301;1630…
Q61851	Q61851	4	4	4	Fibroblast growth factor receptor 3	Fgfr3		1	4	4	4	4	1	4	1	4	1	5.1	5.1	5.1	87.757	801	801	6.29					1	3	3		0	3.9528	5.1	1.2	23265000	20945000	2319600	7				571	2060;2603;3434;4431	True;True;True;True	2247;2825;3779;4859	10197;13020;13021;17540;17541;22635;22636	12623;16105;16106;21867;21868;28556;28557
Q61937	Q61937	1	1	1	Nucleophosmin	Npm1		1	1	1	1	1	1	1	1	1	1	4.5	4.5	4.5	32.56	292	292	7						1		1	0.0026212	1.5889	4.5	4.5	3274100	2005300	1268800	2				572	4349	True	4771	22251;22252	28109;28110
Q61990;P57722	Q61990	3;1	3;1	2;0	Poly(rC)-binding protein 2	Pcbp2		2	3	3	2	2	1	2	1	2	0	13.5	13.5	10.5	38.221	362	362;371	2.6	2	1	1			1			0	2.4267	10.5	3	2047300	2047300	0	5				573	2080;2916;3449	True;True;True	2271;3157;3795	10247;14668;14669;14670;17607	12674;18276;18277;18278;21937
Q62165	Q62165	5	5	5	Dystroglycan;Alpha-dystroglycan;Beta-dystroglycan	Dag1		1	5	5	5	4	4	4	4	4	4	6.8	6.8	6.8	96.904	893	893	6						9			0	21.783	5.2	5.4	63619000	28202000	35416000	9				574	1760;2488;2516;2860;2984	True;True;True;True;True	1918;2705;2735;3095;3260	8626;8627;8628;12400;12545;12546;14359;14360;15187	10665;10666;10667;15251;15531;15532;17692;17693;18970
Q62217	Q62217	4	4	4	Semaphorin-5A	Sema5a		1	4	4	4	4	1	4	1	4	1	4.5	4.5	4.5	120.83	1077	1077	2		6							0	4.1004	4.5	0.8	7816500	5874400	1942100	6				575	82;84;3723;4782	True;True;True;True	91;93;4082;5248	402;403;405;18996;18997;24406	480;481;483;23776;23777;30641
Q62351	Q62351	1	1	1	Transferrin receptor protein 1	Tfrc		1	1	1	1	0	1	0	1	0	1	1.4	1.4	1.4	85.73	763	763	3			1						0	2.6499	0	1.4	1552200	0	1552200	0				576	2683	True	2907	13425	16555
Q62395	Q62395	1	1	1	Trefoil factor 3	Tff3		1	1	1	1	0	1	0	1	0	1	19.8	19.8	19.8	8.8081	81	81	8								1	0	2.212	0	19.8	7519800	0	7519800	1				577	4336	True	4755	22194	28052
Q62426	Q62426	4	4	4	Cystatin-B	Cstb		1	4	4	4	2	3	2	3	2	3	44.9	44.9	44.9	11.045	98	98	8								5	0	6.1698	31.6	20.4	21025000	4762300	16262000	5				578	1141;1803;2970;3354	True;True;True;True	1251;1962;3237;3690	5767;8861;8862;14921;17033	7262;10932;10933;18598;21199
Q62465	Q62465	6	6	6	Synaptic vesicle membrane protein VAT-1 homolog	Vat1		1	6	6	6	3	5	3	5	3	5	18	18	18	43.096	406	406	5.9					5	3		2	0	12.22	8.9	15	34074000	9797100	24277000	9				579	35;495;1749;1940;4240;4510	True;True;True;True;True;True	38;538;1907;2114;4648;4947	227;2353;8549;9613;21536;21537;22981;22982;22983;22984	286;2784;10583;11952;27005;27006;28951;28952;28953;28954
Q64253	Q64253	1	1	1	Lymphocyte antigen 6E	Ly6e		1	1	1	1	1	1	1	1	1	1	10.8	10.8	10.8	13.8	130	130	7.6							2	3	0	23.744	10.8	10.8	117180000	21277000	95904000	5				580	3116	True	3428	15904;15905;15906;15907;15908	19862;19863;19864;19865;19866
Q64277	Q64277	2	2	2	ADP-ribosyl cyclase/cyclic ADP-ribose hydrolase 2	Bst1		1	2	2	2	1	2	1	2	1	2	6.4	6.4	6.4	34.616	311	311	5					3				0	3.1493	3.5	6.4	10862000	2742700	8119300	3				581	2837;4415	True;True	3072;4842	14252;14253;22582	17566;17567;28496
Q64302	Q64302	1	1	1	Transmembrane 4 L6 family member 1	Tm4sf1		1	1	1	1	1	1	1	1	1	1	4.5	4.5	4.5	22.243	202	202	4.85		1	3		4	3	2		0.0026846	1.71	4.5	4.5	89503000	47834000	41669000	13				582	4778	True	5244	24384;24385;24386;24387;24388;24389;24390;24391;24392;24393;24394;24395;24396	30617;30618;30619;30620;30621;30622;30623;30624;30625;30626;30627;30628;30629
Q64339	Q64339	1	1	1	Ubiquitin-like protein ISG15	Isg15		1	1	1	1	0	1	0	1	0	1	9.9	9.9	9.9	17.897	161	161	8								1	0	2.0318	0	9.9	2497900	0	2497900	1				583	1045	True	1143	5302	6568
Q64433	Q64433	3	3	3	10 kDa heat shock protein, mitochondrial	Hspe1		1	3	3	3	1	2	1	2	1	2	33.3	33.3	33.3	10.963	102	102	8								3	0	5.0791	13.7	19.6	8514000	551580	7962400	3				584	3641;4509;4523	True;True;True	3998;4946;4961	18615;22980;23075	23345;28950;29055
Q64442	Q64442	4	4	4	Sorbitol dehydrogenase	Sord		1	4	4	4	1	4	1	4	1	4	12.9	12.9	12.9	38.249	357	357	5.88					3	4		1	0	4.6075	2.5	12.9	33152000	2112900	31039000	8				585	390;2474;4125;4299	True;True;True;True	426;2690;4514;4716	1773;12347;20956;20957;20958;21937;21938;21939	2107;15194;26283;26284;26285;27692;27693;27694
Q64444	Q64444	2	2	2	Carbonic anhydrase 4	Ca4		1	2	2	2	0	2	0	2	0	2	7.9	7.9	7.9	34.351	305	305	7.25						1	1	2	0	9.9252	0	7.9	15425000	0	15425000	4				586	751;1097	True;True	822;1199	3756;3757;3758;5563	4633;4634;4635;7023
Q64455	Q64455	3	3	3	Receptor-type tyrosine-protein phosphatase eta	Ptprj		1	3	3	3	2	2	2	2	2	2	2.3	2.3	2.3	136.77	1238	1238	1	5								0	6.1624	1.6	1.4	9581900	6451800	3130200	5				587	1408;4927;4940	True;True;True	1541;5408;5422	6933;6934;25189;25226;25227	8693;8694;31610;31649;31650
Q64487;A2A8L5	Q64487	20;3	20;3	20;3	Receptor-type tyrosine-protein phosphatase delta	Ptprd		2	20	20	20	17	15	17	15	17	15	12.6	12.6	12.6	214.41	1912	1912;1898	2.3	5	28	13					1	0	133.35	10.9	9.4	237400000	150480000	86921000	47				588	734;1301;1548;1665;1674;1786;1862;2167;2581;2872;3193;3589;3791;3918;3966;4654;4796;4875;4912;4923	True;True;True;True;True;True;True;True;True;True;True;True;True;True;True;True;True;True;True;True	803;1422;1690;1691;1818;1827;1945;2029;2361;2803;3107;3512;3944;4155;4294;4345;5110;5263;5350;5392;5403	3657;6505;6506;7607;7608;7609;8046;8047;8048;8049;8108;8753;9109;10655;10656;10657;10658;12919;14475;14476;14477;16279;16280;16281;16282;18361;18362;18363;19368;19369;19370;19371;19372;19981;20250;20251;20252;23827;23828;23829;23830;24445;24446;24855;24856;25144;25169	4526;8098;8099;9489;9490;9491;9987;9988;9989;9990;10057;10798;11223;13174;13175;13176;13177;16004;18022;18023;18024;20292;20293;20294;20295;23062;23063;23064;24346;24347;24348;24349;24350;25050;25409;25410;25411;29973;29974;29975;29976;30681;30682;31139;31140;31565;31590
Q64685	Q64685	2	2	2	Beta-galactoside alpha-2,6-sialyltransferase 1	St6gal1		1	2	2	2	2	2	2	2	2	2	4.2	4.2	4.2	46.585	403	403	5.4					3	2			0	2.1649	4.2	4.2	21118000	14201000	6916900	5				589	982;1430	True;True	1075;1564	4964;4965;4966;7019;7020	6074;6075;6076;8789;8790
Q64726	Q64726	18	18	18	Zinc-alpha-2-glycoprotein	Azgp1		1	18	18	18	16	16	16	16	16	16	52.1	52.1	52.1	35.332	307	307	5.26					46	8	2	1	0	101.79	47.9	43	1524100000	637770000	886300000	62				590	90;324;438;439;483;663;943;994;1394;1934;2139;2297;2362;2388;2598;3666;4474;4780	True;True;True;True;True;True;True;True;True;True;True;True;True;True;True;True;True;True	99;100;354;475;476;477;478;526;722;1034;1088;1526;2107;2332;2501;2570;2597;2820;4024;4909;5246	415;416;417;418;419;420;421;1533;1534;1535;1536;1537;1538;2009;2010;2011;2012;2013;2014;2015;2016;2310;2311;2312;2313;2314;3257;4796;4797;5007;5008;5009;6850;9504;9505;9506;9507;9508;10553;10554;11338;11339;11340;11341;11790;11892;11893;12990;12991;12992;12993;18732;18733;22867;24400;24401;24402	493;494;495;496;497;498;499;500;501;1828;1829;1830;1831;1832;1833;2382;2383;2384;2385;2386;2387;2388;2389;2741;2742;2743;2744;2745;4012;5893;5894;6117;6118;6119;6120;8602;11719;11720;11721;11722;11723;11724;11725;13069;13070;13956;13957;13958;13959;14538;14647;14648;16075;16076;16077;16078;23475;23476;28831;30633;30634;30635;30636;30637
Q64727	Q64727	29	29	29	Vinculin	Vcl		1	29	29	29	27	21	27	21	27	21	30.5	30.5	30.5	116.72	1066	1066	2		57							0	88.118	28.4	21.1	280490000	165450000	115040000	55				591	118;174;314;384;760;863;1072;1185;1650;1908;2098;2399;2861;2955;2986;2999;3134;3144;3155;3435;3624;3720;3728;3875;3961;4080;4148;4543;4732	True;True;True;True;True;True;True;True;True;True;True;True;True;True;True;True;True;True;True;True;True;True;True;True;True;True;True;True;True	129;130;191;342;420;832;946;1171;1297;1802;2081;2291;2608;2609;3096;3215;3216;3262;3263;3282;3446;3447;3457;3469;3780;3980;4079;4088;4247;4340;4466;4545;4983;5198	633;634;883;1483;1484;1757;1758;3781;3782;4358;4359;5380;5961;7993;9435;10320;10321;11915;11916;11917;14361;14362;14888;14889;14890;15190;15191;15192;15229;15230;15231;16018;16019;16051;16052;16113;17542;18531;18532;18991;18992;19056;19057;19058;19059;19804;19805;20233;20234;20699;20700;21121;21122;23136;23137;24211;24212	742;743;1036;1771;1772;2090;2091;4659;4660;5369;5370;6690;7478;9920;11647;12787;12788;14671;14672;14673;17694;17695;18565;18566;18567;18973;18974;18975;19027;19028;19029;19996;19997;20033;20034;20105;21869;23243;23244;23771;23772;23935;23936;23937;23938;24851;24852;25392;25393;25915;25916;26488;26489;29124;29125;30418;30419
Q68FD5	Q68FD5	6	6	6	Clathrin heavy chain 1	Cltc		1	6	6	6	6	3	6	3	6	3	3.5	3.5	3.5	191.55	1675	1675	1.7	9							1	0	7.5966	3.5	1.6	12925000	7386800	5538300	7				592	301;886;2218;4304;4347;4465	True;True;True;True;True;True	328;973;2416;4721;4769;4900	1433;1434;1435;4441;10893;10894;21970;21971;22249;22800	1721;1722;1723;5455;13440;13441;27728;27729;28107;28758
Q80SW1;Q68FL4	Q80SW1;Q68FL4	1;1	1;1	1;1	Putative adenosylhomocysteinase 2;Putative adenosylhomocysteinase 3	Ahcyl1;Ahcyl2	;	2	1	1	1	1	0	1	0	1	0	6.6	6.6	6.6	58.951	530	530;613	1	1								0	10.569	6.6	0	3969700	3969700	0	1				593	2641	True	2863	13198	16313
Q6DYE8	Q6DYE8	7	7	7	Ectonucleotide pyrophosphatase/phosphodiesterase family member 3;Alkaline phosphodiesterase I;Nucleotide pyrophosphatase	Enpp3		1	7	7	7	6	2	6	2	6	2	9.2	9.2	9.2	98.661	874	874	2		10							0	9.7907	7.8	2.6	26590000	23824000	2766100	10				594	261;309;862;1718;2077;2481;4383	True;True;True;True;True;True;True	284;337;945;1874;2268;2698;4808;4809	1198;1451;1452;4357;8352;8353;10244;12373;22429;22430	1377;1739;1740;5368;10346;10347;12671;15224;28337;28338
Q6F3F9	Q6F3F9	4	4	4	G-protein coupled receptor 126	Gpr126		1	4	4	4	4	2	4	2	4	2	3.8	3.8	3.8	129.72	1165	1165	3			8						0	16.911	3.8	2.2	89615000	63017000	26599000	8				595	487;1707;4038;4456	True;True;True;True	530;1863;4420;4889	2322;2323;8302;20558;22763;22764;22765;22766	2753;2754;10280;25758;28705;28706;28707;28708
Q6IRU2	Q6IRU2	2	2	2	Tropomyosin alpha-4 chain	Tpm4		1	2	2	2	0	2	0	2	0	2	7.7	7.7	7.7	28.467	248	248	6.33						2	1		0	2.2706	0	7.7	6662400	0	6662400	3				596	123;2848	True;True	136;3083	671;672;14319	784;785;17650
Q6NVF9	Q6NVF9	1	1	1	Cleavage and polyadenylation specificity factor subunit 6	Cpsf6		1	1	1	1	1	0	1	0	1	0	6	6	6	59.152	551	551	1	1								0	2.7338	6	0	3399200	3399200	0	1				597	1911	True	2084	9439	11651
Q6P8U6	Q6P8U6	3	3	3	Pancreatic triacylglycerol lipase	Pnlip		1	3	3	3	0	3	0	3	0	3	11.8	11.8	11.8	51.427	465	465	5					3				0	52.005	0	11.8	38184000	0	38184000	3				598	220;1712;2158	True;True;True	238;1868;2352	1044;8330;10618	1203;10322;13137
Q6XQH0	Q6XQH0	11	11	11	Galactose-3-O-sulfotransferase 2	Gal3st2		1	11	11	11	9	10	9	10	9	10	29.9	29.9	29.9	46.908	394	394	4.31	3	2	1		18	2			0	43.071	24.6	27.4	125410000	49851000	75554000	26				599	257;816;856;1049;1380;1828;3380;3704;3819;3940;4756	True;True;True;True;True;True;True;True;True;True;True	279;893;939;1147;1511;1990;3718;4063;4184;4319;5222	1178;1179;1180;4162;4163;4320;5330;6813;6814;6815;8982;8983;17146;17147;17148;17149;18936;18937;19465;19466;19467;19468;19469;20147;20148;24322	1353;1354;1355;5138;5139;5331;6634;8554;8555;8556;11072;11073;21320;21321;21322;21323;23714;23715;24450;24451;24452;24453;24454;25301;25302;30548
Q6ZPJ0	Q6ZPJ0	1	1	1	Testis-expressed sequence 2 protein	Tex2		1	1	1	1	0	1	0	1	0	1	1	1	1	125.22	1128	1128	8								1	0.0051216	1.4247	0	1	0	0	0	1				600	2958	True	3219	14893	18570
Q6ZWX6	Q6ZWX6	1	1	1	Eukaryotic translation initiation factor 2 subunit 1	Eif2s1		1	1	1	1	0	1	0	1	0	1	3.8	3.8	3.8	36.108	315	315	6						1			0.0013477	1.7345	0	3.8	2718100	0	2718100	1				601	4685	True	5149	23994	30156
Q71KU9	Q71KU9	4	4	4	Fibrinogen-like protein 1	Fgl1		1	4	4	4	3	4	3	4	3	4	13.1	13.1	13.1	36.439	314	314	6.62						5	1	2	0	13.982	10.8	13.1	40309000	11616000	28693000	8				602	1214;1698;1933;3457	True;True;True;True	1330;1854;2106;3804	6068;8248;8249;8250;9502;9503;17634;17635	7586;10216;10217;10218;11717;11718;21973;21974
Q78IQ7	Q78IQ7	3	3	3	Zinc transporter ZIP4	Slc39a4		1	3	3	3	3	2	3	2	3	2	6.1	6.1	6.1	71.062	660	660	4.89	1	1	4	1	4	4	2	2	0	94.29	6.1	4.1	299010000	171350000	127660000	21				603	1943;2104;3584	True;True;True	2117;2297;3939	9626;10361;10362;10363;10364;10365;10366;10367;10368;10369;10370;18347;18348;18349;18350;18351;18352;18353;18354	11966;12849;12850;12851;12852;12853;12854;12855;12856;12857;12858;23046;23047;23048;23049;23050;23051;23052;23053;23054;23055
Q7TNC4	Q7TNC4	2	2	2	Putative RNA-binding protein Luc7-like 2	Luc7l2		1	2	2	2	2	0	2	0	2	0	9.9	9.9	9.9	46.582	392	392	1	2								0	6.047	9.9	0	1902300	1902300	0	2				604	1121;2387	True;True	1228;2596	5690;11891	7181;14646
Q7TPR4;O88990	Q7TPR4	27;5	27;5	16;0	Alpha-actinin-1	Actn1		2	27	27	16	26	19	26	19	15	11	31.6	31.6	19.1	103.07	892	892;900	2.33		53	15			2			0	96.746	30.9	23.9	316830000	207720000	109110000	76				605	177;335;345;375;646;706;859;1056;1173;1261;1602;1805;1873;1887;2028;2070;2285;2392;2783;2948;3213;3355;3469;3689;4072;4077;4486	True;True;True;True;True;True;True;True;True;True;True;True;True;True;True;True;True;True;True;True;True;True;True;True;True;True;True	194;365;376;410;704;770;942;1154;1283;1284;1378;1750;1965;2042;2058;2212;2260;2261;2489;2601;3013;3014;3206;3532;3691;3816;4047;4458;4463;4921	889;890;1579;1580;1581;1633;1634;1635;1636;1637;1732;3158;3159;3160;3456;4332;4333;5343;5344;5917;5918;5919;5920;6322;6323;6324;6325;7825;7826;8865;8866;9228;9229;9230;9323;9324;9325;10071;10223;10224;10225;11295;11296;11297;11298;11299;11300;11301;11302;11900;11901;13996;13997;13998;13999;14859;14860;16376;16377;17034;17035;17693;18793;20670;20671;20672;20673;20688;22897;22898	1042;1043;1885;1886;1887;1959;1960;1961;1962;1963;2062;3891;3892;3893;4280;5343;5344;6647;6648;6649;6650;6651;6652;6653;7427;7428;7429;7430;7881;7882;7883;7884;9728;9729;9730;10936;10937;11394;11395;11396;11504;11505;11506;12483;12649;12650;12651;13913;13914;13915;13916;13917;13918;13919;13920;14656;14657;17235;17236;17237;17238;18531;18532;20425;20426;21200;21201;22037;23538;25886;25887;25888;25…
Q7TPZ8	Q7TPZ8	3	3	3	Carboxypeptidase A1	Cpa1		1	3	3	3	0	3	0	3	0	3	8.8	8.8	8.8	47.384	419	419	5					3				0	4.4471	0	8.8	20477000	0	20477000	3				606	2108;2126;4580	True;True;True	2301;2319;5028	10379;10445;23450	12867;12934;29507
Q80V42	Q80V42	10	10	10	Carboxypeptidase M	Cpm		1	10	10	10	9	7	9	7	9	7	27.1	27.1	27.1	50.555	443	443	5.48					17	2	3	1	0	20.67	24.4	18.7	121330000	76899000	44433000	22				607	348;757;1102;1688;2704;3106;3756;3815;4425;4943	True;True;True;True;True;True;True;True;True;True	379;829;1206;1844;2929;3413;4119;4180;4853;5425	1641;1642;1643;3777;5620;5621;8197;13513;13514;15819;15820;19249;19250;19452;22610;22611;25246;25247;25248;25249;25250;25251;25252	1967;1968;1969;4654;7094;7095;10151;16652;16653;16654;19761;19762;24219;24220;24437;28530;28531;31669;31670;31671;31672;31673;31674;31675
Q80YC5	Q80YC5	9	9	9	Coagulation factor XII;Coagulation factor XIIa heavy chain;Coagulation factor XIIa light chain	F12		1	9	9	9	8	7	8	7	8	7	14.4	14.4	14.4	65.701	597	597	3			18						0	33.711	14.1	10.9	213270000	123130000	90149000	18				608	471;554;1305;1333;1643;1761;2425;3228;4761	True;True;True;True;True;True;True;True;True	513;605;1427;1459;1794;1795;1919;2636;3550;5227	2256;2257;2660;2661;6523;6524;6620;7969;7970;8629;8630;12096;12097;12098;12099;16463;24338;24339	2680;2681;3134;3135;8118;8119;8220;9879;9880;10668;10669;14907;14908;14909;14910;20521;30564;30565
Q8BFR4	Q8BFR4	2	2	2	N-acetylglucosamine-6-sulfatase	Gns		1	2	2	2	2	0	2	0	2	0	3.5	3.5	3.5	61.174	544	544	5.5					1	1			0	2.7395	3.5	0	5449900	5449900	0	2				609	1340;3882	True;True	1466;4254	6662;19820	8270;24867
Q8BH35	Q8BH35	8	8	8	Complement component C8 beta chain	C8b		1	8	8	8	6	5	6	5	6	5	19.9	19.9	19.9	66.229	589	589	5.08				6	4	1		2	0	14.776	15.6	12.2	60551000	29180000	31372000	13				610	89;1058;1577;2410;3743;3890;4345;4954	True;True;True;True;True;True;True;True	98;1156;1721;2620;4104;4262;4767;5437	413;414;5347;7731;12018;12019;19176;19177;19851;22231;22232;25295;25296	491;492;6656;9620;14796;14797;24106;24107;24900;28089;28090;31727;31728
Q8BH61	Q8BH61	2	2	2	Coagulation factor XIII A chain	F13a1		1	2	2	2	0	2	0	2	0	2	2.7	2.7	2.7	83.206	732	732	3			2						0	6.7803	0	2.7	8971000	0	8971000	2				611	1151;4385	True;True	1261;4811	5812;22434	7309;28342
Q8BHL4	Q8BHL4	1	1	1	Retinoic acid-induced protein 3	Gprc5a		1	1	1	1	1	1	1	1	1	1	3.7	3.7	3.7	40.1	356	356	5.5					1	1			0	2.0976	3.7	3.7	7141300	1085700	6055500	2				612	4152	True	4549	21130;21131	26497;26498
Q8BHP7	Q8BHP7	3	3	3	Olfactomedin-like protein 2A	Olfml2a		1	3	3	3	1	2	1	2	1	2	5.3	5.3	5.3	76.547	681	681	5	1					1		1	0	2.2338	1.3	4	4149800	2372900	1776900	3				613	173;538;4409	True;True;True	190;586;4836	882;2550;22572	1035;3015;28486
Q8BJD1	Q8BJD1	3	3	3	Inter-alpha-trypsin inhibitor heavy chain H5	Itih5		1	3	3	3	2	3	2	3	2	3	3.2	3.2	3.2	106.75	952	952	4.2			3			2			0	3.6146	1.9	3.2	13809000	5747300	8061400	5				614	1374;3914;4447	True;True;True	1505;4289;4878	6791;6792;19966;19967;22726	8490;8491;25032;25033;28668
Q8BND5	Q8BND5	19	19	19	Sulfhydryl oxidase 1	Qsox1		1	19	19	19	18	17	18	17	18	17	29	29	29	82.784	748	748	4.2	4	10	25	29	14	12	8	4	0	100.91	26.3	24.1	1496300000	781740000	714590000	105				615	135;853;958;1224;1308;1321;1431;1637;2556;2670;2768;3079;3540;3635;3922;4516;4572;4594;4913	True;True;True;True;True;True;True;True;True;True;True;True;True;True;True;True;True;True;True	150;935;1049;1341;1432;1446;1565;1788;2778;2892;2995;3385;3890;3992;4298;4954;5018;5043;5393	733;734;735;736;737;738;739;4312;4861;4862;4863;4864;4865;4866;4867;6104;6105;6540;6541;6542;6543;6544;6545;6583;7021;7022;7023;7024;7025;7026;7027;7028;7029;7944;7945;7946;7947;12822;12823;12824;12825;12826;12827;12828;12829;12830;12831;12832;12833;12834;12835;12836;12837;13342;13343;13344;13345;13346;13347;13348;13893;13894;13895;13896;13897;13898;13899;13900;15672;15673;18187;18188;18189;18581…	878;879;880;881;882;883;884;5322;5970;5971;5972;5973;5974;5975;5976;7624;7625;8139;8140;8141;8142;8143;8144;8183;8791;8792;8793;8794;8795;8796;8797;8798;8799;9851;9852;9853;9854;15899;15900;15901;15902;15903;15904;15905;15906;15907;15908;15909;15910;15911;15912;15913;15914;16472;16473;16474;16475;16476;16477;16478;17112;17113;17114;17115;17116;17117;17118;17119;19594;19595;22875;22876;22877;23309…
Q8BPB5	Q8BPB5	17	17	17	EGF-containing fibulin-like extracellular matrix protein 1	Efemp1		1	17	17	17	16	17	16	17	16	17	47.7	47.7	47.7	54.952	493	493	4.67	11	14	24	27	31	37	16	12	0	318.91	45	47.7	2602300000	1204400000	1398000000	178				616	526;530;653;921;1057;1407;1533;1701;2102;2669;3119;3430;3479;3650;3767;3954;3974	True;True;True;True;True;True;True;True;True;True;True;True;True;True;True;True;True	571;572;576;711;1010;1155;1539;1540;1674;1857;2295;2891;3431;3774;3775;3826;4007;4130;4333;4353	2498;2499;2500;2501;2502;2503;2504;2505;2506;2507;2508;2509;2510;2511;2512;2520;2521;2522;2523;2524;3210;3211;3212;3213;3214;3215;3216;3217;3218;3219;3220;3221;3222;3223;3224;4698;5345;5346;6922;6923;6924;6925;6926;6927;6928;6929;6930;6931;6932;7539;7540;7541;7542;7543;8256;8257;8258;8259;8260;8261;8262;8263;8264;8265;8266;8267;8268;10342;10343;10344;10345;10346;10347;13329;13330;13331;13332;1333…	2958;2959;2960;2961;2962;2963;2964;2965;2966;2967;2968;2969;2970;2971;2972;2982;2983;2984;2985;2986;3958;3959;3960;3961;3962;3963;3964;3965;3966;3967;3968;3969;3970;3971;3972;5787;6654;6655;8682;8683;8684;8685;8686;8687;8688;8689;8690;8691;8692;9418;9419;9420;9421;9422;9423;10225;10226;10227;10228;10229;10230;10231;10232;10233;10234;10235;10236;10237;12811;12812;12813;12814;12815;12816;16459;1646…
Q8BSU2	Q8BSU2	1	1	1	C-X-C motif chemokine 16	Cxcl16		1	1	1	1	1	1	1	1	1	1	3.3	3.3	3.3	26.896	246	246	6						2			0.003866	1.5014	3.3	3.3	5066800	2564000	2502800	2				617	1075	True	1174	5383;5384	6693;6694
Q8BTM8	Q8BTM8	22	22	22	Filamin-A	Flna		1	22	22	22	17	16	17	16	17	16	11.8	11.8	11.8	281.22	2647	2647	3.91	18	2	1		3	10	8	2	0	90.552	9.6	7.7	119830000	80750000	39079000	43				618	99;104;130;262;437;901;1371;1473;1741;1912;3548;3781;3782;3802;4156;4312;4316;4358;4376;4625;4646;4827	True;True;True;True;True;True;True;True;True;True;True;True;True;True;True;True;True;True;True;True;True;True	109;114;144;285;474;989;1502;1610;1899;2085;3898;4145;4146;4167;4554;4729;4733;4780;4801;5075;5100;5297	514;515;539;540;713;714;1199;2007;2008;4485;6782;7246;8512;8513;8514;8515;8516;9440;18203;18204;18205;19337;19338;19339;19340;19341;19401;21141;22027;22048;22049;22277;22412;22413;23713;23714;23715;23716;23804;23805;23806;24594;24595;24596	615;616;641;642;834;835;1378;2380;2381;5502;8480;9085;10542;10543;10544;10545;10546;11652;22891;22892;22893;24315;24316;24317;24318;24319;24379;26508;27797;27818;27819;28139;28319;28320;29852;29853;29854;29855;29950;29951;29952;30838;30839;30840
Q8BTV2	Q8BTV2	1	1	1	Cleavage and polyadenylation specificity factor subunit 7	Cpsf7		1	1	1	1	1	0	1	0	1	0	4.7	4.7	4.7	52.01	471	471	1	1								0	1.7841	4.7	0	418050	418050	0	1				619	30	True	33	207	257
Q8BU25	Q8BU25	19	19	19	Inactive serine protease PAMR1	Pamr1		1	19	19	19	18	15	18	15	18	15	32.9	32.9	32.9	80.319	720	720	5.34	1	3	3		25	32	2	2	0	203.25	31.8	26.2	942750000	413050000	529700000	70				620	131;287;469;764;905;906;1228;1249;1275;1555;2156;2294;3038;3241;3861;4266;4602;4657;4755	True;True;True;True;True;True;True;True;True;True;True;True;True;True;True;True;True;True;True	145;313;511;836;993;994;1345;1366;1395;1698;2350;2498;3340;3564;4231;4679;5051;5117;5221	715;1392;1393;1394;1395;1396;1397;2251;3790;3791;3792;3793;3794;3795;3796;3797;4507;4508;4509;4510;4511;6121;6122;6123;6124;6243;6244;6383;6384;6385;6386;6387;7632;7633;7634;7635;10610;10611;10612;10613;10614;10615;11325;11326;11327;15491;15492;15493;15494;16495;16496;16497;16498;19718;19719;19720;19721;19722;19723;19724;21772;21773;21774;23567;23568;23569;23841;24321	836;1678;1679;1680;1681;1682;1683;2675;4669;4670;4671;4672;4673;4674;4675;4676;5528;5529;5530;5531;5532;7644;7645;7646;7647;7788;7789;7953;7954;7955;7956;7957;9514;9515;9516;9517;13129;13130;13131;13132;13133;13134;13943;13944;13945;19384;19385;19386;19387;20557;20558;20559;20560;24758;24759;24760;24761;24762;24763;24764;24765;27484;27485;27486;29632;29633;29634;29988;30546;30547
Q8BWP8	Q8BWP8	2	2	2	Beta-1,4-glucuronyltransferase 1	B4gat1		1	2	2	2	2	1	2	1	2	1	5.1	5.1	5.1	47.384	415	415	5					3				0	2.4958	5.1	2.2	9175200	5684000	3491200	3				621	765;1111	True;True	837;1217	3798;5649;5650	4677;7135;7136
Q8BWT1	Q8BWT1	1	1	1	3-ketoacyl-CoA thiolase, mitochondrial	Acaa2		1	1	1	1	0	1	0	1	0	1	3.3	3.3	3.3	41.829	397	397	5					1				0	4.0677	0	3.3	1322600	0	1322600	1				622	613	True	669	3001	3680
Q8C176	Q8C176	1	1	1	Transcription initiation factor TFIID subunit 2	Taf2		1	1	1	1	1	1	1	1	1	1	0.6	0.6	0.6	127	1104	1104	5.4					4		1		0	1.8805	0.6	0.6	221830000	150310000	71523000	5				623	4589	True	5038	23480;23481;23482;23483;23484	29538;29539;29540;29541;29542
Q8CDN6	Q8CDN6	1	1	1	Thioredoxin-like protein 1	Txnl1		1	1	1	1	0	1	0	1	0	1	2.4	2.4	2.4	32.237	289	289	6						1			0.003876	1.5171	0	2.4	4363000	0	4363000	1				624	1964	True	2140	9721	12068
Q8CG16;Q8CFG9	Q8CG16;Q8CFG9	3;2	3;2	3;2	Complement C1r-A subcomponent;Complement C1r-A subcomponent heavy chain;Complement C1r-A subcomponent light chain;Complement C1r-B subcomponent;Complement C1r-B subcomponent heavy chain;Complement C1r-B subcomponent light chain	C1ra;C1rb	;	2	3	3	3	2	2	2	2	2	2	4	4	4	80.072	707	707;706	3.17		2	3			1			0	4.1083	2.7	2.4	17880000	9234000	8646400	6				625	2714;4450;4517	True;True;True	2939;4881;4955	13542;13543;22731;22732;22733;23039	16683;16684;28673;28674;28675;29017
Q8CGC7	Q8CGC7	1	1	1	Bifunctional glutamate/proline--tRNA ligase;Glutamate--tRNA ligase;Proline--tRNA ligase	Eprs		1	1	1	1	1	0	1	0	1	0	1.9	1.9	1.9	170.08	1512	1512	1.5	1	1							0	14.078	1.9	0	1902200	1902200	0	2				626	4398	True	4824	22495;22496	28403;28404
Q8CI19	Q8CI19	3	3	3	Platelet-derived growth factor C;Platelet-derived growth factor C, latent form;Platelet-derived growth factor C, receptor-binding form	Pdgfc		1	3	3	3	3	3	3	3	3	3	7.2	7.2	7.2	38.741	345	345	6					4	4	4		0	4.2848	7.2	7.2	57061000	29662000	27399000	12				627	2110;2838;4676	True;True;True	2303;3073;5138	10384;10385;10386;10387;14254;14255;14256;14257;14258;14259;23917;23918	12872;12873;12874;12875;17568;17569;17570;17571;17572;17573;30072;30073
Q8CIF4	Q8CIF4	1	1	1	Biotinidase	Btd		1	1	1	1	1	1	1	1	1	1	2.7	2.7	2.7	58.154	520	520	3			2						0	9.1203	2.7	2.7	5834200	3388400	2445800	1				628	1644	True	1796	7971;7972	9881;9882
Q8CIG8	Q8CIG8	3	3	3	Protein arginine N-methyltransferase 5	Prmt5		1	3	3	3	3	0	3	0	3	0	10.8	10.8	10.8	72.679	637	637	1	4								0	15.864	10.8	0	6624100	6624100	0	4				629	2887;3137;3158	True;True;True	3122;3450;3472	14540;14541;16034;16122	18100;18101;20014;20114
Q8CIZ8	Q8CIZ8	2	2	2	von Willebrand factor;von Willebrand antigen 2	Vwf		1	2	2	2	0	2	0	2	0	2	0.8	0.8	0.8	309.27	2813	2813	1	2								0.001355	1.7763	0	0.8	2955000	0	2955000	2				630	2029;4950	True;True	2213;5433	10072;25282	12484;31712
Q8CJ40	Q8CJ40	1	1	1	Rootletin	Crocc		1	1	1	1	1	1	1	1	1	1	0.4	0.4	0.4	226.94	2009	2009	3.17	1	1	2		2				0	3.7684	0.4	0.4	55808000	38771000	17036000	6				631	2395	True	2604	11905;11906;11907;11908;11909;11910	14661;14662;14663;14664;14665;14666
Q8JZQ5	Q8JZQ5	2	2	2	Amiloride-sensitive amine oxidase [copper-containing]	Aoc1		1	2	2	2	2	0	2	0	2	0	2.8	2.8	2.8	85.423	751	751	2	1		1						0	2.1547	2.8	0	4343500	4343500	0	2				632	1358;1462	True;True	1484;1599	6713;7213	8324;9049
Q8K0D2	Q8K0D2	16	16	16	Hyaluronan-binding protein 2;Hyaluronan-binding protein 2 50 kDa heavy chain;Hyaluronan-binding protein 2 50 kDa heavy chain alternate form;Hyaluronan-binding protein 2 27 kDa light chain;Hyaluronan-binding protein 2 27 kDa light chain alternate form	Habp2		1	16	16	16	16	16	16	16	16	16	34.6	34.6	34.6	62.356	558	558	5.8		2	3	22	23	9	27	18	0	154.2	34.6	34.6	767930000	415260000	352670000	104				633	481;593;748;1273;1435;1513;2325;2554;2597;3122;3244;4236;4671;4672;4903;4922	True;True;True;True;True;True;True;True;True;True;True;True;True;True;True;True	524;647;819;1393;1569;1653;2532;2776;2819;3434;3567;4644;5132;5133;5383;5402	2303;2304;2305;2306;2855;2856;2857;2858;2859;3747;3748;3749;3750;3751;6373;6374;6375;6376;6377;6378;6379;6380;6381;7039;7040;7041;7042;7043;7044;7045;7046;7047;7048;7474;7475;7476;7477;7478;7479;7480;11507;11508;11509;11510;11511;11512;11513;11514;11515;11516;11517;11518;12818;12819;12820;12969;12970;12971;12972;12973;12974;12975;12976;12977;12978;12979;12980;12981;12982;12983;12984;12985;12986;1…	2734;2735;2736;2737;3412;3413;3414;3415;3416;4624;4625;4626;4627;4628;7943;7944;7945;7946;7947;7948;7949;7950;7951;8813;8814;8815;8816;8817;8818;8819;8820;8821;8822;9351;9352;9353;9354;9355;9356;9357;14174;14175;14176;14177;14178;14179;14180;14181;14182;14183;14184;14185;15895;15896;15897;16054;16055;16056;16057;16058;16059;16060;16061;16062;16063;16064;16065;16066;16067;16068;16069;16070;16071;1…
Q8K0E8;CON__P02676	Q8K0E8	24;3	24;3	24;3	Fibrinogen beta chain;Fibrinopeptide B;Fibrinogen beta chain	Fgb		2	24	24	24	16	24	16	24	16	24	48.2	48.2	48.2	54.752	481	481;495	5.11	1				53	8		1	0	323.31	37.8	48.2	1530800000	337810000	1192900000	63				634	139;740;909;922;946;1085;1543;1544;1557;1724;1830;2123;2254;2272;2273;2274;2370;2479;2939;3301;3998;4158;4781;4961	True;True;True;True;True;True;True;True;True;True;True;True;True;True;True;True;True;True;True;True;True;True;True;True	154;810;997;1011;1037;1186;1685;1686;1700;1880;1881;1992;1993;2316;2457;2475;2476;2477;2478;2579;2695;2696;3192;3193;3628;4380;4556;5247;5445	757;758;759;760;761;762;3682;3683;4584;4585;4699;4700;4804;4805;5457;5458;5459;7576;7577;7578;7579;7580;7581;7640;7641;8370;8371;8988;8989;8990;8991;10438;10439;10440;11114;11186;11187;11188;11189;11190;11191;11192;11193;11842;11843;12367;12368;12369;12370;14822;14823;14824;16694;20395;20396;21143;21144;21145;21146;24403;24404;24405;25345	905;906;907;908;909;910;4552;4553;5653;5654;5788;5789;5901;5902;6781;6782;6783;6784;9456;9457;9458;9459;9460;9461;9523;9524;10364;10365;11080;11081;11082;11083;12926;12927;12928;12929;13706;13789;13790;13791;13792;13793;13794;13795;13796;14594;14595;15218;15219;15220;15221;18493;18494;18495;20772;25564;25565;26510;26511;26512;26513;30638;30639;30640;31790
Q8K0S5	Q8K0S5	1	1	1	Reticulon-4 receptor-like 1	Rtn4rl1		1	1	1	1	1	1	1	1	1	1	2.7	2.7	2.7	49.836	445	445	5					2				0.0039113	1.5673	2.7	2.7	9186500	4143800	5042700	2				635	4100	True	4488	20831;20832	26077;26078
Q8K182	Q8K182	7	7	7	Complement component C8 alpha chain	C8a		1	7	7	7	7	6	7	6	7	6	16.5	16.5	16.5	66.08	587	587	4.36			1	16	1	4			0	79.469	16.5	14.3	77785000	38895000	38890000	22				636	12;180;1885;2162;3668;3799;4632	True;True;True;True;True;True;True	13;197;2056;2356;4026;4164;5084	106;107;108;109;896;9307;9308;9309;9310;10634;10635;10636;10637;18741;18742;18743;18744;19395;19396;19397;23736;23737	132;133;134;135;1049;11486;11487;11488;11489;13153;13154;13155;13156;23485;23486;23487;23488;24373;24374;24375;29875;29876
Q8K1B8	Q8K1B8	3	3	3	Fermitin family homolog 3	Fermt3		1	3	3	3	2	1	2	1	2	1	5.7	5.7	5.7	75.634	665	665	6.33			1					2	0	3.1934	3.8	2	4234800	3375800	859010	3				637	2828;4411;4668	True;True;True	3063;4838;5129	14233;22577;23884	17544;28491;30039
Q8K2I4	Q8K2I4	8	8	8	Beta-mannosidase	Manba		1	8	8	8	7	8	7	8	7	8	9.4	9.4	9.4	100.83	879	879	2		15							0	28.186	8.3	9.4	61687000	29451000	32236000	15				638	1370;1523;2708;3565;4187;4257;4586;4622	True;True;True;True;True;True;True;True	1501;1663;2933;3919;4590;4669;5035;5072	6780;6781;7495;7496;13530;13531;18252;18253;21287;21288;21738;23465;23466;23673;23674	8478;8479;9372;9373;16670;16671;22943;22944;26682;26683;27446;29523;29524;29754;29755
Q8K353	Q8K353	1	1	1	Cysteine-rich and transmembrane domain-containing protein 1	Cystm1		1	1	1	1	1	0	1	0	1	0	9.6	9.6	9.6	11.402	104	104	8								1	0	3.7484	9.6	0	7487000	7487000	0	1				639	4232	True	4639	21483	26910
Q8K385	Q8K385	2	2	2	Ferric-chelate reductase 1	FRRS1		1	2	2	2	2	1	2	1	2	1	2.5	2.5	2.5	66.047	592	592	8								3	0	1.8982	2.5	1.2	9211500	6484700	2726800	3				640	1337;1545	True;True	1463;1687	6646;7582;7583	8254;9462;9463
Q8K3J9	Q8K3J9	4	4	4	G-protein coupled receptor family C group 5 member C	Gprc5c		1	4	4	4	4	4	4	4	4	4	10.2	10.2	10.2	48.421	440	440	4.3	3	2			11	4			0	41.173	10.2	10.2	204820000	107270000	97555000	20				641	115;1136;1677;1759	True;True;True;True	125;126;1245;1246;1831;1917	599;600;601;5741;5742;5743;5744;5745;5746;8122;8123;8124;8125;8126;8127;8621;8622;8623;8624;8625	703;704;705;7236;7237;7238;7239;7240;7241;10072;10073;10074;10075;10076;10077;10660;10661;10662;10663;10664
Q8K426	Q8K426	2	2	2		Retnlg		1	2	2	2	2	1	2	1	2	1	23.1	23.1	23.1	12.535	117	117	8								3	0	6.6069	23.1	10.3	24472000	20066000	4406100	3				642	1041;4021	True;True	1139;4403	5287;20496;20497	6550;25689;25690
Q8QZR4	Q8QZR4	6	6	6	Out at first protein homolog	Oaf		1	6	6	6	3	6	3	6	3	6	22.7	22.7	22.7	31.524	282	282	6.87						5	7	3	0	12.544	11	22.7	66873000	27279000	39594000	15				643	189;203;1687;1753;3308;3920	True;True;True;True;True;True	206;221;1843;1911;3636;4296	927;928;929;930;931;976;977;8196;8556;8557;8558;8559;16756;16757;19984	1082;1083;1084;1085;1086;1133;1134;10150;10591;10592;10593;10594;20849;20850;25053
Q8R0I0	Q8R0I0	3	3	3	Angiotensin-converting enzyme 2;Processed angiotensin-converting enzyme 2	Ace2		1	3	3	3	1	3	1	3	1	3	4.2	4.2	4.2	92.367	805	805	2.33	1	2	3						0	15.008	1.1	4.2	25230000	7227400	18003000	6				644	188;3148;3937	True;True;True	205;3461;4316	923;924;925;926;16058;20143	1078;1079;1080;1081;20040;25297
Q8R121;CON__ENSEMBL:ENSBTAP00000013050	Q8R121	9;2	9;2	9;2	Protein Z-dependent protease inhibitor	Serpina10		2	9	9	9	8	9	8	9	8	9	18.8	18.8	18.8	51.797	448	448;452	3.18	2	4	33		2	1	1	1	0	66.117	17.2	18.8	676070000	385900000	290170000	43				645	702;1632;2314;2487;2502;2925;2961;4524;4805	True;True;True;True;True;True;True;True;True	766;1783;2519;2520;2704;2719;2720;3169;3170;3222;4962;5272;5273	3433;3434;3435;3436;3437;7933;7934;7935;7936;11429;11430;11431;11432;11433;11434;11435;12395;12396;12397;12398;12399;12474;12475;12476;14715;14716;14897;23076;23077;23078;23079;23080;23081;23082;23083;23084;24487;24488;24489;24490;24491;24492;24493;24494	4254;4255;4256;4257;4258;9839;9840;9841;9842;14084;14085;14086;14087;14088;14089;14090;15246;15247;15248;15249;15250;15420;15421;15422;18325;18326;18574;29056;29057;29058;29059;29060;29061;29062;29063;29064;29065;30725;30726;30727;30728;30729;30730;30731;30732
Q8R2Q8	Q8R2Q8	2	2	2	Bone marrow stromal antigen 2	Bst2		1	2	2	2	2	1	2	1	2	1	11	11	11	19.152	172	172	8								3	0	2.4731	11	5.8	6527100	3984800	2542300	3				646	2022;2681	True;True	2205;2905	10048;10049;13396	12460;12461;16526
Q8R2S8	Q8R2S8	11	11	11	CD177 antigen	Cd177		1	11	11	11	11	0	11	0	11	0	14.4	14.4	14.4	87.09	817	817	2.5		9	9						0	25.562	14.4	0	101010000	101010000	0	18				647	918;1489;1501;1561;2702;2707;3185;4042;4043;4067;4556	True;True;True;True;True;True;True;True;True;True;True	1007;1627;1641;1704;2926;2927;2932;3503;4424;4425;4452;5000	4684;4685;7317;7353;7664;7665;13504;13505;13528;13529;16240;16241;20570;20571;20572;20573;20654;23299	5770;5771;9169;9206;9547;9548;16643;16644;16668;16669;20247;20248;25770;25771;25772;25773;25870;29336
Q8R3G9	Q8R3G9	6	6	6	Tetraspanin-8	Tspan8		1	6	6	6	5	6	5	6	5	6	30.2	30.2	30.2	25.582	235	235	6.05		1	2		5	15	17		0	141.97	30.2	30.2	1697600000	924920000	772720000	45				648	245;457;1146;2652;2653;3953	True;True;True;True;True;True	265;266;499;1256;2874;2875;4332	1153;1154;1155;1156;1157;1158;1159;1160;1161;1162;2144;2145;2146;2147;5781;5782;5783;5784;5785;5786;5787;5788;13233;13234;13235;13236;13237;13238;13239;13240;13241;13242;13243;13244;13245;13246;13247;20190;20191;20192	1327;1328;1329;1330;1331;1332;1333;1334;1335;1336;1337;2543;2544;2545;2546;7276;7277;7278;7279;7280;7281;7282;7283;16350;16351;16352;16353;16354;16355;16356;16357;16358;16359;16360;16361;16362;16363;16364;16365;16366;16367;16368;25344;25345;25346
Q8R4F0	Q8R4F0	1	1	1	Mucolipin-3	Mcoln3		1	1	1	1	1	1	1	1	1	1	1.8	1.8	1.8	63.748	553	553	5.25			1		1	1	1		0	1.9311	1.8	1.8	129800000	3842200	125960000	4				649	2138	True	2331	10549;10550;10551;10552	13065;13066;13067;13068
Q8R4G6	Q8R4G6	4	4	4	Alpha-1,6-mannosylglycoprotein 6-beta-N-acetylglucosaminyltransferase A	Mgat5		1	4	4	4	3	4	3	4	3	4	5	5	5	84.55	740	740	2		7							0	2.8134	3.5	5	13017000	6592100	6425400	5				650	2072;2125;3968;4629	True;True;True;True	2263;2318;4347;5081	10227;10228;10443;10444;20257;23730;23731	12653;12654;12932;12933;25416;29869;29870
Q8R5M8	Q8R5M8	1	1	1	Cell adhesion molecule 1	Cadm1		1	1	1	1	1	0	1	0	1	0	2.9	2.9	2.9	49.788	456	456	3			1						0.003871	1.5134	2.9	0	1660400	1660400	0	1				651	3581	True	3936	18343	23042
Q8VCG4	Q8VCG4	5	5	5	Complement component C8 gamma chain	C8g		1	5	5	5	5	2	5	2	5	2	33.2	33.2	33.2	22.508	202	202	7							8		0	19.845	33.2	15.8	50967000	28869000	22098000	8				652	65;893;1345;3367;3744	True;True;True;True;True	71;72;981;1471;3704;4105	325;326;327;4457;6684;17106;17107;19178	396;397;398;5471;8295;21275;21276;24108
Q8VCM7	Q8VCM7	21	21	21	Fibrinogen gamma chain	Fgg		1	21	21	21	17	19	17	19	17	19	50.5	50.5	50.5	49.391	436	436	4.37	7	9	27		53	25		2	0	218.79	44.3	46.6	1546600000	371120000	1175400000	125				653	159;476;738;966;1153;1154;1929;1930;1990;2774;3006;3490;3491;3844;4105;4205;4309;4310;4311;4793;4877	True;True;True;True;True;True;True;True;True;True;True;True;True;True;True;True;True;True;True;True;True	175;176;519;808;1057;1263;1264;2102;2103;2168;2169;3002;3003;3296;3297;3837;3838;4213;4493;4608;4609;4726;4727;4728;5260;5352	825;826;827;828;829;830;831;2272;3669;3670;3671;3672;3673;3674;4903;4904;4905;5814;5815;5816;5817;5818;5819;5820;5821;5822;5823;9483;9484;9485;9486;9487;9488;9489;9490;9491;9492;9493;9494;9495;9496;9497;9498;9499;9900;9901;9902;9903;9904;13912;13913;13914;13915;13916;13917;13918;13919;13920;13921;13922;13923;13924;13925;13926;13927;15318;15319;15320;15321;15322;15323;15324;17836;17837;17838;19621…	977;978;979;980;981;982;983;2696;4539;4540;4541;4542;4543;4544;6013;6014;6015;7311;7312;7313;7314;7315;7316;7317;7318;7319;7320;11698;11699;11700;11701;11702;11703;11704;11705;11706;11707;11708;11709;11710;11711;11712;11713;11714;12288;12289;12290;12291;12292;17133;17134;17135;17136;17137;17138;17139;17140;17141;17142;17143;17144;17145;17146;17147;17148;19130;19131;19132;19133;19134;19135;19136;2…
Q8VCS0	Q8VCS0	1	1	1	N-acetylmuramoyl-L-alanine amidase	Pglyrp2		1	1	1	1	1	1	1	1	1	1	2.1	2.1	2.1	57.706	530	530	5			1		1	2			0	2.5355	2.1	2.1	10647000	6112300	4534700	4				654	4410	True	4837	22573;22574;22575;22576	28487;28488;28489;28490
Q8VDD5;Q61879	Q8VDD5	20;2	20;2	17;0	Myosin-9	Myh9		2	20	20	17	12	16	12	16	10	13	11	11	9.2	226.37	1960	1960;1976	3.05	25	3	2			5		8	0	42.075	6.9	9	81544000	44745000	36799000	43				655	182;186;191;344;696;698;926;1023;1126;1286;1915;2253;2737;2738;3362;3972;4283;4286;4362;4664	True;True;True;True;True;True;True;True;True;True;True;True;True;True;True;True;True;True;True;True	199;203;208;209;375;760;762;1015;1120;1121;1233;1406;2088;2456;2964;2965;3699;4351;4699;4703;4784;5125	900;917;938;939;1630;1631;1632;3393;3394;3395;3396;3398;4706;4707;5172;5173;5174;5698;5699;5700;5701;5702;6457;9445;9446;9447;9448;11109;11110;11111;11112;11113;13645;13646;17082;17083;20284;20285;20286;21880;21887;22341;23855	1053;1072;1093;1094;1956;1957;1958;4172;4173;4174;4175;4177;5795;5796;6332;6333;6334;7189;7190;7191;7192;7193;8048;11657;11658;11659;11660;13701;13702;13703;13704;13705;16802;16803;21251;21252;25449;25450;25451;27634;27641;28224;30002
Q8VDW0;Q9Z1N5	Q8VDW0;Q9Z1N5	1;1	1;1	1;1	ATP-dependent RNA helicase DDX39A;Spliceosome RNA helicase Ddx39b	Ddx39a;Ddx39b	;	2	1	1	1	1	0	1	0	1	0	2.3	2.3	2.3	49.067	427	427;428	5					1				0.010025	1.3212	2.3	0	2427200	2427200	0	1				656	2059	True	2246	10196	12622
Q8VE70	Q8VE70	1	1	1	Programmed cell death protein 10	Pdcd10		1	1	1	1	1	1	1	1	1	1	4.7	4.7	4.7	24.715	212	212	7							2		0	3.5608	4.7	4.7	7360900	4327100	3033900	2				657	4555	True	4999	23297;23298	29334;29335
Q8VEB4	Q8VEB4	1	1	1	Group XV phospholipase A2	Pla2g15		1	1	1	1	0	1	0	1	0	1	4.4	4.4	4.4	47.307	412	412	5					1				0	2.3543	0	4.4	11185000	0	11185000	1				658	1865	True	2032	9134	11279
Q8VEK3	Q8VEK3	3	3	3	Heterogeneous nuclear ribonucleoprotein U	Hnrnpu		1	3	3	3	3	0	3	0	3	0	5.6	5.6	5.6	87.917	800	800	2	4	2	2	1					0	27.251	5.6	0	16764000	16764000	0	9				659	780;1984;2760	True;True;True	853;2162;2987	3882;9877;9878;9879;9880;9881;9882;9883;13873	4776;12262;12263;12264;12265;12266;12267;12268;17091
Q8VEN2	Q8VEN2	2	2	2	Placenta-expressed transcript 1 protein	Plet1		1	2	2	2	2	2	2	2	2	2	7.6	7.6	7.6	25.006	237	237	2.38	1	6	6						0	323.31	7.6	7.6	1614300000	1024300000	589990000	16				660	402;919	True;True	438;1008	1829;1830;1831;1832;1833;1834;1835;1836;4686;4687;4688;4689;4690	2169;2170;2171;2172;2173;2174;2175;2176;2177;2178;5772;5773;5774;5775;5776;5777
Q8VH51	Q8VH51	1	1	1	RNA-binding protein 39	Rbm39		1	1	1	1	1	0	1	0	1	0	7.5	7.5	7.5	59.406	530	530	1	1								0	25.76	7.5	0	6282400	6282400	0	1				661	2384	True	2593	11885	14640
Q8VHG2	Q8VHG2	2	2	2	Angiomotin	Amot		1	2	2	2	2	0	2	0	2	0	3	3	3	120.91	1126	1126	1	2								0	1.8729	3	0	2163200	2163200	0	2				662	1685;1813	True;True	1841;1974	8178;8907	10132;10978
Q8VI78	Q8VI78	1	1	1	Phospholipase A1 member A	Pla1a		1	1	1	1	0	1	0	1	0	1	3.9	3.9	3.9	49.983	456	456	5					1				0	36.078	0	3.9	5859100	0	5859100	1				663	1683	True	1839	8170	10124
Q8VIB3	Q8VIB3	4	4	4	Type 2 lactosamine alpha-2,3-sialyltransferase	St3gal6		1	4	4	4	4	1	4	1	4	1	14.6	14.6	14.6	37.854	329	329	5					5				0	11.873	14.6	3.6	19434000	17918000	1515900	5				664	1388;2744;4012;4109	True;True;True;True	1519;2971;4394;4497	6828;13660;13661;20470;20861	8573;16817;16818;25663;26111
Q91V41	Q91V41	1	1	1	Ras-related protein Rab-14	Rab14		1	1	1	1	1	1	1	1	1	1	6.5	6.5	6.5	23.897	215	215	7							2		0	8.8953	6.5	6.5	3951500	1656900	2294600	2				665	4034	True	4416	20542;20543	25741;25742
Q91V64	Q91V64	1	1	1	Isochorismatase domain-containing protein 1	Isoc1		1	1	1	1	0	1	0	1	0	1	5.1	5.1	5.1	32.032	297	297	6						1			0.002642	1.6311	0	5.1	1738800	0	1738800	1				666	1629	True	1780	7921	9827
Q91V80	Q91V80	1	1	1	Apolipoprotein F	Apof		1	1	1	1	0	1	0	1	0	1	4.1	4.1	4.1	34.359	315	315	8								1	1	-2	0	4.1	1102000	0	1102000	1	+			667	3742	True	4103	19175	24105
Q91V92	Q91V92	2	2	2	ATP-citrate synthase	Acly		1	2	2	2	2	1	2	1	2	1	2.6	2.6	2.6	119.73	1091	1091	3.8	1		1	1	1	1			0	4.204	2.6	0.8	476470000	101710000	374760000	5				668	2044;3246	True;True	2228;3569	10137;16505;16506;16507;16508	12553;20567;20568;20569;20570
Q91VA1	Q91VA1	4	4	4	Choline transporter-like protein 4	Slc44a4		1	4	4	4	4	2	4	2	4	2	6.1	6.1	6.1	78.722	707	707	3.7		1	6		2		1		0	7.0567	6.1	3	60686000	39417000	21268000	10				669	666;1349;1790;4244	True;True;True;True	725;1475;1949;4654	3263;6692;6693;6694;8773;8774;8775;8776;8777;21556	4020;8303;8304;8305;10822;10823;10824;10825;10826;27027
Q91VD9	Q91VD9	1	1	1	NADH-ubiquinone oxidoreductase 75 kDa subunit, mitochondrial	Ndufs1		1	1	1	1	1	0	1	0	1	0	3.6	3.6	3.6	79.776	727	727	1	1								0.01	1.3127	3.6	0	978370	978370	0	1				670	3778	True	4142	19332	24310
Q91VI7	Q91VI7	2	2	2	Ribonuclease inhibitor	Rnh1		1	2	2	2	0	2	0	2	0	2	5.5	5.5	5.5	49.816	456	456	5					2				0	3.1648	0	5.5	10306000	0	10306000	2				671	184;1068	True;True	201;1167	903;5371	1056;6680
Q91VU0	Q91VU0	6	6	6	Protein FAM3C	Fam3c		1	6	6	6	6	4	6	4	6	4	21.6	21.6	21.6	24.752	227	227	7.08							11	1	0	13.202	21.6	16.7	40279000	26102000	14176000	12				672	752;1600;2908;3556;3780;4095	True;True;True;True;True;True	823;1748;3144;3145;3907;4144;4482	3759;7822;7823;14641;14642;14643;18222;18223;19334;19335;19336;20781	4636;9725;9726;18249;18250;18251;22911;22912;24312;24313;24314;26021
Q91WK2	Q91WK2	1	1	1	Eukaryotic translation initiation factor 3 subunit H	Eif3h		1	1	1	1	1	0	1	0	1	0	7.1	7.1	7.1	39.832	352	352	1	1								0	6.3449	7.1	0	1211300	1211300	0	1				673	209	True	227	1000	1157
Q91WP6;Q5I2A0;Q6P4P1	Q91WP6	13;3;2	10;1;1	10;1;1	Serine protease inhibitor A3N	Serpina3n		3	13	10	10	13	13	10	10	10	10	29.9	23.4	23.4	46.717	418	418;440;422	5.22	1	7	4		29	6	7	9	0	112.76	29.9	29.9	737430000	299310000	438120000	63				674	407;774;1077;1204;1662;2304;2568;2941;2982;2983;3401;4578;4748	True;True;True;True;False;True;True;True;False;False;True;True;True	443;846;1176;1319;1815;2509;2790;3195;3196;3256;3257;3258;3259;3743;5026;5214	1863;1864;1865;1866;1867;1868;1869;1870;1871;1872;1873;1874;1875;1876;1877;1878;1879;3837;3838;5386;5387;5388;5389;5390;5391;5392;5393;5394;5395;5396;5397;5398;5399;5400;6025;6026;6027;8042;8043;11365;11366;11367;12865;12866;12867;14826;14827;14828;14829;14830;14831;14832;14833;14834;14835;15102;15103;15104;15105;15106;15107;15108;15109;15110;15111;15112;15113;15114;15115;15116;15117;15118;15119;…	2213;2214;2215;2216;2217;2218;2219;2220;2221;2222;2223;2224;2225;2226;2227;2228;2229;4720;4721;6696;6697;6698;6699;6700;6701;6702;6703;6704;6705;6706;6707;6708;6709;6710;7542;7543;7544;9983;9984;13989;13990;13991;15946;15947;15948;18497;18498;18499;18500;18501;18502;18503;18504;18505;18506;18870;18871;18872;18873;18874;18875;18876;18877;18878;18879;18880;18881;18882;18883;18884;18885;18886;18887;…
Q91X72	Q91X72	21	21	21	Hemopexin	Hpx		1	21	21	21	21	19	21	19	21	19	46.1	46.1	46.1	51.317	460	460	4.24	8	17	44	48	40	25	13	5	0	323.31	46.1	42.6	6806600000	3975000000	2831600000	289				675	516;860;1035;1375;1477;1524;1525;1564;1669;1670;2499;3136;3503;3639;4342;4565;4690;4691;4726;4746;4955	True;True;True;True;True;True;True;True;True;True;True;True;True;True;True;True;True;True;True;True;True	561;943;1133;1506;1614;1664;1665;1708;1822;1823;2716;3449;3852;3996;4761;5011;5154;5155;5192;5212;5438	2457;2458;2459;2460;2461;2462;2463;2464;2465;2466;2467;2468;4334;4335;4336;4337;4338;4339;4340;4341;4342;4343;4344;4345;4346;5226;5227;5228;5229;6793;6794;6795;6796;6797;6798;6799;6800;7250;7251;7252;7253;7254;7255;7256;7257;7258;7259;7260;7261;7262;7263;7497;7498;7499;7500;7501;7502;7503;7504;7505;7506;7507;7508;7509;7510;7511;7512;7513;7514;7515;7679;7680;7681;7682;7683;7684;7685;7686;7687;7688…	2916;2917;2918;2919;2920;2921;2922;2923;2924;2925;2926;2927;2928;5345;5346;5347;5348;5349;5350;5351;5352;5353;5354;5355;5356;5357;6409;6410;6411;6412;6413;6414;8492;8493;8494;8495;8496;8497;8498;8499;8500;8501;8502;8503;8504;8505;8506;8507;8508;8509;8510;8511;8512;8513;8514;8515;8516;8517;8518;8519;8520;8521;8522;8523;8524;8525;8526;8527;8528;8529;8530;8531;8532;8533;8534;8535;8536;8537;8538;8539…
Q91X79	Q91X79	1	1	1	Chymotrypsin-like elastase family member 1	Cela1		1	1	1	1	0	1	0	1	0	1	8.3	8.3	8.3	28.9	266	266	4				1					0	13.33	0	8.3	5192500	0	5192500	1				676	4686	True	5150	23995	30157
Q91Y74	Q91Y74	12	12	12	CMP-N-acetylneuraminate-beta-galactosamide-alpha-2,3-sialyltransferase 4	St3gal4		1	12	12	12	10	10	10	10	10	10	42	42	42	38.058	333	333	5.4		1	6		19	13	6	3	0	47.302	33.3	35.1	624640000	321440000	303210000	48				677	1132;1697;1954;2053;2261;2510;2654;2677;2950;4174;4484;4840	True;True;True;True;True;True;True;True;True;True;True;True	1240;1853;2128;2237;2238;2464;2728;2876;2901;3208;4574;4919;5311	5725;5726;8242;8243;8244;8245;8246;8247;9693;10154;10155;11142;11143;11144;12510;12511;12512;12513;12514;12515;12516;13248;13249;13250;13251;13252;13253;13254;13255;13387;13388;13389;14863;21234;21235;21236;21237;21238;21239;21240;21241;22891;22892;22893;22894;22895;24653;24654	7220;7221;10210;10211;10212;10213;10214;10215;12040;12571;12572;13738;13739;13740;15464;15465;15466;15467;15468;15469;15470;16369;16370;16371;16372;16373;16374;16375;16376;16517;16518;16519;18535;26623;26624;26625;26626;26627;26628;26629;26630;28855;28856;28857;28858;28859;30899;30900
Q91Y97	Q91Y97	6	5	5	Fructose-bisphosphate aldolase B	Aldob		1	6	5	5	2	6	1	5	1	5	19.2	17.3	17.3	39.507	364	364	6.44					2	4		3	0	14.194	5.5	19.2	34208000	1220300	32988000	9				678	221;1184;1381;1594;2445;4482	True;True;True;True;True;False	239;1296;1512;1741;2658;4917	1045;5958;5959;5960;6816;6817;6818;7789;12199;22883;22884;22885;22886;22887;22888;22889	1204;7475;7476;7477;8557;8558;8559;9690;15014;28847;28848;28849;28850;28851;28852;28853
Q91YR9;REV__Q3TVC7	Q91YR9;REV__Q3TVC7	2;1	2;1	2;1	Prostaglandin reductase 1	Ptgr1	;	2	2	2	2	2	0	2	0	2	0	4.6	4.6	4.6	35.56	329	329;356	6						2			0	3.1998	4.6	0	2100400	2100400	0	2				679	2918;3709	True;True	3160;4068	14676;18959	18285;23738
Q91ZJ9	Q91ZJ9	1	1	1	Hyaluronidase-1	Hyal1		1	1	1	1	1	0	1	0	1	0	4.8	4.8	4.8	52.109	462	462	4				1					0	2.5545	4.8	0	2325800	2325800	0	1				680	3768	True	4131	19296	24268
Q921I1;CON__Q29443;CON__Q0IIK2	Q921I1	58;4;4	58;4;4	55;2;2	Serotransferrin	Tf		3	58	58	55	57	56	57	56	54	53	68	68	66	76.723	697	697;685;704	4.31	53	104	307	132	172	143	99	64	0	323.31	68	68	222790000000	102830000000	119960000000	1660				681	61;333;416;425;451;464;472;486;494;598;611;626;627;705;775;785;924;952;1281;1514;1515;1727;1728;1794;1871;1872;1890;1891;1944;2096;2280;2281;2318;2328;2329;2353;2428;2614;2615;2698;2893;3095;3113;3118;3152;3307;3554;3692;3872;3930;4086;4087;4211;4248;4707;4710;4871;4872	True;True;True;True;True;True;True;True;True;True;True;True;True;True;True;True;True;True;True;True;True;True;True;True;True;True;True;True;True;True;True;True;True;True;True;True;True;True;True;True;True;True;True;True;True;True;True;True;True;True;True;True;True;True;True;True;True;True	67;363;452;462;492;506;514;529;537;652;667;683;684;769;847;858;1013;1043;1401;1654;1655;1884;1885;1953;2040;2041;2061;2062;2118;2289;2484;2485;2524;2535;2536;2561;2640;2836;2837;2922;3128;3401;3425;3430;3465;3635;3905;4050;4244;4307;4308;4309;4473;4474;4615;4658;5172;5175;5342;5343;5344;5345;5346;5347	295;296;297;298;299;300;301;302;303;304;305;306;307;308;309;310;311;312;313;1563;1564;1565;1566;1567;1568;1569;1570;1571;1572;1573;1574;1575;1576;1577;1916;1917;1918;1919;1920;1921;1922;1963;1964;1965;1966;1967;1968;1969;1970;1971;1972;1973;1974;1975;1976;1977;1978;1979;2100;2101;2102;2103;2104;2105;2205;2206;2207;2208;2209;2210;2211;2212;2213;2214;2215;2216;2217;2218;2219;2258;2259;2319;2320;232…	361;362;363;364;365;366;367;368;369;370;371;372;373;374;375;376;377;378;379;380;381;382;383;384;1860;1861;1862;1863;1864;1865;1866;1867;1868;1869;1870;1871;1872;1873;1874;1875;1876;1877;1878;1879;1880;1881;1882;1883;2274;2275;2276;2277;2278;2279;2280;2325;2326;2327;2328;2329;2330;2331;2332;2333;2334;2335;2336;2337;2338;2339;2340;2341;2342;2343;2344;2345;2346;2347;2348;2349;2350;2351;2352;2487;248…
Q921V5	Q921V5	3	3	3	Alpha-1,6-mannosyl-glycoprotein 2-beta-N-acetylglucosaminyltransferase	Mgat2		1	3	3	3	3	2	3	2	3	2	7.9	7.9	7.9	51.029	442	442	5					5				0	5.3148	7.9	4.5	15955000	9575600	6379800	5				682	2624;3458;3577	True;True;True	2846;3805;3932	13139;13140;17636;17637;18311	16250;16251;21975;21976;23005
Q922D8	Q922D8	2	2	2	C-1-tetrahydrofolate synthase, cytoplasmic;Methylenetetrahydrofolate dehydrogenase;Methenyltetrahydrofolate cyclohydrolase;Formyltetrahydrofolate synthetase;C-1-tetrahydrofolate synthase, cytoplasmic, N-terminally processed	Mthfd1		1	2	2	2	0	2	0	2	0	2	2.6	2.6	2.6	101.2	935	935	2		2							0	2.8896	0	2.6	2927900	0	2927900	2				683	447;3977	True;True	486;4356	2037;20322	2410;25487
Q922P8	Q922P8	4	4	4	Transmembrane protein 132A	Tmem132a		1	4	4	4	2	3	2	3	2	3	5.3	5.3	5.3	110.24	1018	1018	2		5							0	15.437	2.9	4.3	11050000	6099000	4951000	5				684	74;1115;1640;4582	True;True;True;True	82;1221;1791;5030	376;5669;7954;23452;23453	451;7159;9861;29509;29510
Q923D2	Q923D2	5	5	5	Flavin reductase (NADPH)	Blvrb		1	5	5	5	0	5	0	5	0	5	25.7	25.7	25.7	22.197	206	206	6.88		1				2	8	5	0	26.53	0	25.7	226490000	0	226490000	16				685	1804;1909;2054;2710;2728	True;True;True;True;True	1963;1964;2082;2239;2935;2954	8863;8864;9436;9437;10156;10157;13534;13535;13536;13537;13611;13612;13613;13614;13615;13616	10934;10935;11648;11649;12573;12574;16674;16675;16676;16677;16767;16768;16769;16770;16771;16772
Q925I7	Q925I7	2	2	2	Platelet-derived growth factor D;Platelet-derived growth factor D, latent form;Platelet-derived growth factor D, receptor-binding form	Pdgfd		1	2	2	2	2	2	2	2	2	2	5.9	5.9	5.9	42.809	370	370	6.38					3	1	2	2	0	5.4622	5.9	5.9	24097000	8544900	15552000	8				686	2826;4234	True;True	3060;4642	14224;14225;14226;14227;14228;21488;21489;21490	17535;17536;17537;17538;17539;26915;26916;26917
Q93092	Q93092	11	11	11	Transaldolase	Taldo1		1	11	11	11	9	10	9	10	9	10	33.8	33.8	33.8	37.387	337	337	6.43						20	4	4	0	21.8	28.2	30.3	205950000	92900000	113050000	28				687	170;2038;2400;2525;2619;2765;2805;2924;3911;4083;4750	True;True;True;True;True;True;True;True;True;True;True	187;2222;2610;2744;2841;2992;3038;3168;4286;4469;4470;5216	872;873;874;10110;10111;11918;11919;11920;12642;12643;12644;12645;13123;13888;13889;14130;14713;14714;19959;19960;19961;19962;20716;20717;20718;20719;24286;24287	1025;1026;1027;12523;12524;14674;14675;14676;15693;15694;15695;15696;16232;17107;17108;17428;18323;18324;25025;25026;25027;25028;25933;25934;25935;25936;30508;30509
Q99J09	Q99J09	1	1	1	Methylosome protein 50	Wdr77		1	1	1	1	1	0	1	0	1	0	7.6	7.6	7.6	36.942	342	342	3.6	2	2	2	1	1		1	1	0	34.137	7.6	0	59028000	59028000	0	12				688	1598	True	1745	7804;7805;7806;7807;7808;7809;7810;7811;7812;7813	9705;9706;9707;9708;9709;9710;9711;9712;9713;9714;9715;9716
Q99JG3	Q99JG3	15	15	15	Annexin A13	Anxa13		1	15	15	15	15	12	15	12	15	12	52.1	52.1	52.1	35.921	317	317	5.94					2	34			0	89.1	52.1	42.6	349880000	194440000	155440000	36				689	98;371;442;588;733;1646;1647;2061;2657;3712;3713;3748;3749;3933;4730	True;True;True;True;True;True;True;True;True;True;True;True;True;True;True	108;406;481;642;801;802;1798;1799;2248;2879;4071;4072;4109;4110;4111;4312;5196	512;513;1712;1713;2028;2029;2835;2836;2837;3653;3654;3655;3656;7987;7988;7989;7990;10198;10199;13259;13260;18967;18968;18969;19187;19188;19189;19190;19191;19192;19193;20108;20109;20110;20111;24208	613;614;2041;2042;2401;2402;3392;3393;3394;4522;4523;4524;4525;9914;9915;9916;9917;12624;12625;16380;16381;23746;23747;23748;24117;24118;24119;24120;24121;24122;24123;25253;25254;25255;25256;25257;30415
Q99JI6;P62835	Q99JI6;P62835	4;2	4;2	4;2	Ras-related protein Rap-1b;Ras-related protein Rap-1A	Rap1b;Rap1a	;	2	4	4	4	4	4	4	4	4	4	26.6	26.6	26.6	20.825	184	184;184	7.2							8	2	0	12.713	26.6	26.6	81451000	43886000	37565000	10				690	2879;3455;4477;4791	True;True;True;True	3114;3802;4912;5258	14489;14490;14491;14492;17629;17630;22875;22876;24425;24426	18036;18037;18038;18039;21968;21969;28839;28840;30660;30661
Q99JR5	Q99JR5	6	6	6	Tubulointerstitial nephritis antigen-like	Tinagl1		1	6	6	6	4	6	4	6	4	6	16.3	16.3	16.3	52.664	466	466	6.17					12	3		8	0	40.942	11.6	16.3	146560000	37715000	108840000	23				691	1021;1606;1777;2163;2219;2541	True;True;True;True;True;True	1118;1755;1935;2357;2417;2762	5168;5169;7837;7838;7839;7840;7841;7842;8700;8701;8702;8703;8704;8705;10638;10639;10895;10896;10897;12725;12726;12727;12728	6328;6329;9741;9742;9743;9744;9745;9746;10742;10743;10744;10745;10746;10747;13157;13158;13442;13443;13444;15782;15783;15784;15785
Q99JY9	Q99JY9	5	5	5	Actin-related protein 3	Actr3		1	5	5	5	5	2	5	2	5	2	17.9	17.9	17.9	47.357	418	418	5.14					6	1			0	18.051	17.9	10.3	40929000	29719000	11210000	6				692	88;1366;1747;2688;4926	True;True;True;True;True	97;1495;1905;2912;5407	411;412;6769;8544;8545;13430;25188	489;490;8467;10577;10578;16560;31609
Q99JZ0	Q99JZ0	3	3	3	Syntenin-2	Sdcbp2		1	3	3	3	3	3	3	3	3	3	11	11	11	31.564	292	292	4.22	2	1			2	4			0	9.499	11	11	31795000	17670000	14125000	9				693	801;3892;4433	True;True;True	875;4264;4862	4022;4023;19854;19855;22658;22659;22660;22661;22662	4969;4970;24903;24904;28589;28590;28591;28592;28593
Q99KB8	Q99KB8	1	1	1	Hydroxyacylglutathione hydrolase, mitochondrial	Hagh		1	1	1	1	0	1	0	1	0	1	3.9	3.9	3.9	34.084	309	309	7							1		0.003886	1.5396	0	3.9	1421000	0	1421000	1				694	1893	True	2064	9374	11581
Q99KG5	Q99KG5	3	3	3	Lipolysis-stimulated lipoprotein receptor	Lsr		1	3	3	3	3	1	3	1	3	1	6.7	6.7	6.7	66.107	594	594	6.5						3	3		0	13.055	6.7	2.4	21944000	18407000	3536900	6				695	1195;3336;4204	True;True;True	1310;3670;4607	6004;16950;16951;16952;21365;21366	7521;21111;21112;21113;26777;26778
Q99KN1	Q99KN1	5	5	5	Arrestin domain-containing protein 1	Arrdc1		1	5	5	5	4	4	4	4	4	4	12.7	12.7	12.7	46.329	434	434	5.89					1	8			0	4.7942	9.9	10.6	20864000	12037000	8827200	8				696	824;1793;4063;4599;4688	True;True;True;True;True	902;1952;4448;5048;5152	4189;8793;8794;20647;20648;23555;23556;23998;23999	5166;10842;10843;25862;25863;29619;29620;30160;30161
Q99KW9	Q99KW9	4	4	4	T-cell immunomodulatory protein	Itfg1		1	4	4	4	3	2	3	2	3	2	7.7	7.7	7.7	67.464	610	610	3			5						0	4.7892	6.4	2.8	17498000	10129000	7368400	5				697	3032;3427;3656;4470	True;True;True;True	3333;3771;4014;4905	15424;15425;17509;18697;22832	19267;19268;21831;23440;28795
Q99LU0;Q9CQD4	Q99LU0;Q9CQD4	2;1	2;1	2;1	Charged multivesicular body protein 1b-1;Charged multivesicular body protein 1b-2	Chmp1b1;Chmp1b2	;	2	2	2	2	2	0	2	0	2	0	8	8	8	22.124	199	199;199	7							2		0	2.0797	8	0	7809000	7809000	0	2				698	1987;3145	True;True	2165;3458	9894;16053	12280;20035
Q99LX0	Q99LX0	6	6	6	Protein deglycase DJ-1	Park7		1	6	6	6	3	6	3	6	3	6	31.7	31.7	31.7	20.021	189	189	7							10		0	13.908	12.7	31.7	57025000	13677000	43348000	10				699	233;280;629;841;1469;4645	True;True;True;True;True;True	251;304;686;921;922;1606;5099	1079;1080;1276;3089;3090;4280;4281;7238;23802;23803	1239;1240;1468;3818;3819;5290;5291;9077;29948;29949
Q99MB2	Q99MB2	1	1	1	Mitochondrial fission regulator 1	Mtfr1		1	1	1	1	1	0	1	0	1	0	3.7	3.7	3.7	35.905	328	328	3			1						1	-2	3.7	0	270080000	270080000	0	1	+			700	2320	True	2526	11452	14109
Q99PT1	Q99PT1	5	5	5	Rho GDP-dissociation inhibitor 1	Arhgdia		1	5	5	5	3	3	3	3	3	3	34.3	34.3	34.3	23.407	204	204	7.38							8	5	0	26.577	22.1	19.6	66641000	24427000	42214000	13				701	75;1932;3683;4320;4855	True;True;True;True;True	83;84;2105;4041;4737;5326	377;378;379;380;381;382;383;9501;18777;18778;22074;22075;24702	452;453;454;455;456;457;458;11716;23522;23523;27895;27896;30950
Q9CPU0	Q9CPU0	2	2	2	Lactoylglutathione lyase	Glo1		1	2	2	2	1	2	1	2	1	2	10.3	10.3	10.3	20.809	184	184	7							3		0	1.8566	4.9	10.3	3100600	944790	2155800	3				702	606;4502	True;True	660;4939	2970;22958;22959	3621;28927;28928
Q9CPW4	Q9CPW4	2	2	2	Actin-related protein 2/3 complex subunit 5	Arpc5		1	2	2	2	2	2	2	2	2	2	16.6	16.6	16.6	16.288	151	151	8								4	0	4.9979	16.6	16.6	22774000	8968300	13806000	4				703	168;3337	True;True	185;3671;3672	868;869;16953;16954	1021;1022;21114;21115
Q9CQ60	Q9CQ60	3	3	3	6-phosphogluconolactonase	Pgls		1	3	3	3	2	3	2	3	2	3	15.2	15.2	15.2	27.254	257	257	7							5		0	3.2052	12.1	15.2	18328000	6045700	12282000	5				704	712;2187;2655	True;True;True	777;2383;2877	3481;3482;10722;10723;13256	4308;4309;13244;13245;16377
Q9CQ92	Q9CQ92	1	1	1	Mitochondrial fission 1 protein	Fis1		1	1	1	1	0	1	0	1	0	1	8.6	8.6	8.6	17.008	152	152	8								1	0	3.3445	0	8.6	2434500	0	2434500	1				705	1636	True	1787	7943	9850
Q9CQD1	Q9CQD1	3	1	1	Ras-related protein Rab-5A	Rab5a		1	3	1	1	3	3	1	1	1	1	15.8	5.6	5.6	23.598	215	215	7							2		0	2.2107	15.8	15.8	4576000	2560100	2015900	2				706	1296;1751;2850	False;True;False	1417;1909;3085	6487;6488;8553;8554;14321;14322	8080;8081;10587;10588;17652;17653
Q9CQH0	Q9CQH0	1	1	1	PDZK1-interacting protein 1	Pdzk1ip1		1	1	1	1	1	0	1	0	1	0	10.5	10.5	10.5	12.298	114	114	8								1	0	3.6084	10.5	0	3228900	3228900	0	1				707	3020	True	3319	15390	19219
Q9CQI6	Q9CQI6	5	5	5	Coactosin-like protein	Cotl1		1	5	5	5	5	5	5	5	5	5	21.8	21.8	21.8	15.944	142	142	7.92							1	12	0	11.228	21.8	21.8	169980000	72317000	97662000	13				708	32;962;1025;1230;2257	True;True;True;True;True	35;1053;1123;1347;2460	209;210;4881;4882;5182;5183;5184;6127;6128;11123;11124;11125;11126	259;260;5991;5992;6342;6343;6344;7650;7651;13715;13716;13717;13718
Q9CQV8	Q9CQV8	7	4	4	14-3-3 protein beta/alpha;14-3-3 protein beta/alpha, N-terminally processed	Ywhab		1	7	4	4	7	6	4	3	4	3	33.7	22.8	22.8	28.086	246	246	7.25							9	3	0	35.548	33.7	26	47439000	25317000	22122000	12				709	428;805;1081;3097;3432;4874;4879	True;False;False;False;True;True;True	465;879;880;1181;1182;3403;3777;5349;5354	1985;1986;1987;1988;1989;1990;4027;4028;4029;4030;5433;5434;5435;15785;15786;15787;15788;15789;15790;15791;17535;24853;24854;24868;24869;24870	2358;2359;2360;2361;2362;2363;4974;4975;4976;4977;4978;6756;6757;6758;19726;19727;19728;19729;19730;19731;19732;21862;31137;31138;31152;31153;31154
Q9CQW9;Q99J93	Q9CQW9	3;1	3;1	3;1	Interferon-induced transmembrane protein 3	Ifitm3		2	3	3	3	2	1	2	1	2	1	36.5	36.5	36.5	14.954	137	137;144	8								4	0	6.0667	20.4	16.1	10896000	7658800	3237100	4				710	2021;2973;4230	True;True;True	2204;3242;4635;4636	10047;14946;21477;21478	12459;18629;26904;26905
Q9CR26	Q9CR26	1	1	1	Vacuolar protein sorting-associated protein VTA1 homolog	Vta1		1	1	1	1	1	0	1	0	1	0	4.5	4.5	4.5	33.913	309	309	6					1	1	1		0	2.5253	4.5	0	3441300	3441300	0	4				711	10	True	11	87;88;89	112;113;114;115
Q9CR35	Q9CR35	2	2	2	Chymotrypsinogen B;Chymotrypsin B chain A;Chymotrypsin B chain B;Chymotrypsin B chain C	Ctrb1		1	2	2	2	0	2	0	2	0	2	7.6	7.6	7.6	27.822	263	263	6.33					1		2		0	3.8379	0	7.6	18935000	0	18935000	3				712	1377;2741	True;True	1508;2968	6803;13652;13653	8544;16809;16810
Q9CR51	Q9CR51	2	2	2	V-type proton ATPase subunit G 1	Atp6v1g1		1	2	2	2	0	2	0	2	0	2	22	22	22	13.724	118	118	8								2	0	2.0027	0	22	2544900	0	2544900	2				713	355;934	True;True	386;1024	1655;4768	1981;5864
Q9CVB6	Q9CVB6	7	7	7	Actin-related protein 2/3 complex subunit 2	Arpc2		1	7	7	7	7	7	7	7	7	7	24	24	24	34.357	300	300	6.35						18	2	3	0	20.924	24	24	94224000	47170000	47054000	23				714	343;750;792;1059;3022;4401;4818	True;True;True;True;True;True;True	374;821;866;1157;3321;4827;4828;5287	1625;1626;1627;1628;1629;3753;3754;3755;3952;3953;5348;5349;5350;15392;15393;15394;22506;22507;22508;22509;24557;24558;24559	1951;1952;1953;1954;1955;4630;4631;4632;4881;4882;6657;6658;6659;19221;19222;19223;28415;28416;28417;28418;30801;30802;30803
Q9DCG6;Q9CXN7	Q9DCG6;Q9CXN7	1;1	1;1	1;1	Phenazine biosynthesis-like domain-containing protein 1;Phenazine biosynthesis-like domain-containing protein 2	Pbld1;Pbld2	;	2	1	1	1	0	1	0	1	0	1	4.2	4.2	4.2	32.047	288	288;288	6						1			0	2.0137	0	4.2	3483000	0	3483000	1				715	9	True	10	86	111
Q9CY64	Q9CY64	3	3	3	Biliverdin reductase A	Blvra		1	3	3	3	0	3	0	3	0	3	11.2	11.2	11.2	33.524	295	295	6						3			0	5.8982	0	11.2	16953000	0	16953000	3				716	1434;2621;3350	True;True;True	1568;2843;3686	7038;13134;17004	8812;16245;21169
Q9CYK2	Q9CYK2	4	4	4	Glutaminyl-peptide cyclotransferase	Qpct		1	4	4	4	4	3	4	3	4	3	12.7	12.7	12.7	41.118	362	362	6.42					1	6	4	1	0	6.3872	12.7	8.8	61617000	34050000	27567000	12				717	846;1079;1856;3631	True;True;True;True	927;1178;2022;3988	4298;4299;4300;4301;4302;4303;5406;5407;5408;9096;9097;18568	5308;5309;5310;5311;5312;5313;6716;6717;6718;11208;11209;23296
Q9CYL5	Q9CYL5	2	2	2	Golgi-associated plant pathogenesis-related protein 1	Glipr2		1	2	2	2	2	1	2	1	2	1	16.9	16.9	16.9	17.09	154	154	8								3	0	4.8669	16.9	8.4	5144800	3719900	1424900	3				718	332;896	True;True	362;984	1562;4466;4467	1859;5481;5482
Q9CYN9	Q9CYN9	1	1	1	Renin receptor	Atp6ap2		1	1	1	1	1	1	1	1	1	1	2.6	2.6	2.6	39.091	350	350	7							2		0	1.7922	2.6	2.6	5955000	2737700	3217300	2				719	4823	True	5293	24574;24575	30818;30819
Q9D2M8;Q9CZY3	Q9D2M8;Q9CZY3	3;3	3;3	3;3	Ubiquitin-conjugating enzyme E2 variant 2;Ubiquitin-conjugating enzyme E2 variant 1	Ube2v2;Ube2v1	;	2	3	3	3	2	3	2	3	2	3	17.9	17.9	17.9	16.367	145	145;147	8								5	0	4.6933	13.1	17.9	18584000	3850800	14733000	5				720	2616;4457;4898	True;True;True	2838;4890;5377	13110;13111;22767;25054;25055	16219;16220;28709;31464;31465
Q9D154;Q8VHP7;Q5SV42;Q9JK88	Q9D154	17;4;2;1	17;4;2;1	17;4;2;1	Leukocyte elastase inhibitor A	Serpinb1a		4	17	17	17	17	13	17	13	17	13	44.9	44.9	44.9	42.574	379	379;382;375;405	5.61					35	9	6	4	0	58.026	44.9	34.8	415640000	289080000	126550000	49				721	654;655;993;1093;1368;1384;1399;1400;1860;1945;2089;2256;2547;2852;3013;4016;4278	True;True;True;True;True;True;True;True;True;True;True;True;True;True;True;True;True	712;713;1087;1194;1498;1499;1515;1531;1532;2027;2119;2280;2281;2459;2768;3087;3308;3309;4398;4694	3225;3226;3227;3228;3229;3230;3231;5005;5006;5482;5483;6775;6776;6777;6778;6822;6823;6858;6859;6860;6861;6862;6863;9103;9104;9105;9106;9107;9652;10260;10261;10262;10263;10264;10265;10266;11121;11122;12739;12740;12741;12742;12743;14325;15348;15349;15350;15351;20480;20481;20482;21854;21855;21856	3973;3974;3975;3976;3977;3978;3979;6115;6116;6812;6813;8473;8474;8475;8476;8565;8566;8611;8612;8613;8614;8615;8616;11217;11218;11219;11220;11221;11999;12687;12688;12689;12690;12691;12692;12693;13713;13714;15796;15797;15798;15799;15800;17656;19164;19165;19166;19167;25673;25674;25675;27594;27595;27596
Q9D1A2	Q9D1A2	3	3	3	Cytosolic non-specific dipeptidase	Cndp2		1	3	3	3	0	3	0	3	0	3	6.9	6.9	6.9	52.767	475	475	5					3				0	12.091	0	6.9	16034000	0	16034000	3				722	2526;4047;4243	True;True;True	2745;4429;4653	12646;20579;21555	15697;25779;27026
Q9D1C8	Q9D1C8	1	1	1	Vacuolar protein sorting-associated protein 28 homolog	Vps28		1	1	1	1	1	0	1	0	1	0	6.8	6.8	6.8	25.452	221	221	7							1		0	2.3065	6.8	0	2306700	2306700	0	1				723	3444	True	3790	17579	21907
Q9D1G1;P62821	Q9D1G1;P62821	4;2	4;2	3;1	Ras-related protein Rab-1B;Ras-related protein Rab-1A	Rab1b;Rab1A	;	2	4	4	3	3	3	3	3	2	2	21.9	21.9	16.4	22.187	201	201;205	7.12							7	1	0	4.518	17.9	16.9	24230000	15962000	8268000	8				724	2631;2938;2975;3454	True;True;True;True	2853;3191;3245;3801	13163;13164;13165;14820;14821;14951;14952;17628	16276;16277;16278;18491;18492;18634;18635;21967
Q9D358	Q9D358	2	2	2	Low molecular weight phosphotyrosine protein phosphatase	Acp1		1	2	2	2	1	2	1	2	1	2	12.7	12.7	12.7	18.192	158	158	8								3	0	7.8251	5.7	12.7	4301100	772400	3528700	3				725	1951;3784	True;True	2125;4148	9681;19345;19346	12028;24323;24324
Q9D3S9	Q9D3S9	1	1	1	Probable serine carboxypeptidase CPVL	Cpvl		1	1	1	1	1	0	1	0	1	0	4	4	4	54.762	478	478	1	1								0.003861	1.4912	4	0	455840	455840	0	1				726	4507	True	4944	22978	28948
Q9D6Y7	Q9D6Y7	1	1	1	Mitochondrial peptide methionine sulfoxide reductase	Msra		1	1	1	1	1	1	1	1	1	1	4.7	4.7	4.7	25.988	233	233	7							2		0	3.5421	4.7	4.7	7017100	4238200	2778900	2				727	4466	True	4901	22801;22802	28759;28760
Q9D708	Q9D708	1	1	1		S100a16		1	1	1	1	0	1	0	1	0	1	9.7	9.7	9.7	14.324	124	124	8								1	0.0038911	1.5471	0	9.7	2201700	0	2201700	1				728	2571	True	2793	12870	15951
Q9D7I0	Q9D7I0	1	1	1	Protein shisa-5	Shisa5		1	1	1	1	1	1	1	1	1	1	7.2	7.2	7.2	25.517	235	235	8								2	0	2.572	7.2	7.2	5825800	1761600	4064300	2				729	1428	True	1562	7007;7008	8776;8777
Q9D7R7	Q9D7R7	1	1	1	Gastricsin	Pgc		1	1	1	1	0	1	0	1	0	1	3.1	3.1	3.1	42.849	392	392	6						1			0	2.4137	0	3.1	1287200	0	1287200	1				730	3923	True	4299	19997	25068
Q9D8B3	Q9D8B3	4	4	4	Charged multivesicular body protein 4b	Chmp4b		1	4	4	4	4	4	4	4	4	4	20.1	20.1	20.1	24.936	224	224	6						8			0	26.502	20.1	20.1	53175000	27725000	25450000	8				731	889;1570;2290;2755	True;True;True;True	976;1714;2494;2982	4450;4451;7704;7705;11312;11313;13805;13806	5464;5465;9593;9594;13930;13931;17012;17013
Q9D8N0	Q9D8N0	2	2	2	Elongation factor 1-gamma	Eef1g		1	2	2	2	2	1	2	1	2	1	9.4	9.4	9.4	50.06	437	437	3	2	1	1		1	1			0	13.841	9.4	3	10999000	8847200	2151500	7				732	8;4573	True;True	9;5019	83;84;85;23414;23415;23416	108;109;110;29464;29465;29466;29467
Q9D8U8	Q9D8U8	1	1	1	Sorting nexin-5	Snx5		1	1	1	1	0	1	0	1	0	1	3.5	3.5	3.5	46.797	404	404	5					1				0.0026281	1.6009	0	3.5	1243800	0	1243800	1				733	28	True	31	203	253
Q9D8Y0;Q9D4J1	Q9D8Y0	3;1	3;1	3;1	EF-hand domain-containing protein D2	Efhd2		2	3	3	3	3	1	3	1	3	1	13.3	13.3	13.3	26.791	240	240;240	7.6							2	3	0	6.1542	13.3	3.8	10783000	8621700	2161400	5				734	2513;2763;4402	True;True;True	2732;2990;4829	12541;13885;22510;22511;22512	15525;17104;28419;28420;28421
Q9D994	Q9D994	1	1	1	WD repeat-containing protein 38	Wdr38		1	1	1	1	1	0	1	0	1	0	3	3	3	33.051	303	303	6						1			1	-2	3	0	1860800	1860800	0	1	+			735	2926	True	3171	14717	18327
Q9DAS9	Q9DAS9	1	1	1	Guanine nucleotide-binding protein G(I)/G(S)/G(O) subunit gamma-12	Gng12		1	1	1	1	1	0	1	0	1	0	19.4	19.4	19.4	7.9972	72	72	8								1	0.002681	1.7069	19.4	0	1774200	1774200	0	1				736	327	True	357	1557	1854
Q9DAU7	Q9DAU7	3	3	3	WAP four-disulfide core domain protein 2	Wfdc2		1	3	3	3	2	3	2	3	2	3	18.4	18.4	18.4	18.032	174	174	6.09						10	1		0	43.421	17.2	18.4	121320000	39996000	81319000	13				737	1017;2529;3339	True;True;True	1114;2748;2749;3674	5159;12649;12650;12651;12652;12653;12654;12655;16956;16957;16958	6319;15700;15701;15702;15703;15704;15705;15706;21117;21118;21119;21120;21121
Q9DB34	Q9DB34	2	2	2	Charged multivesicular body protein 2a	Chmp2a		1	2	2	2	2	1	2	1	2	1	7.2	7.2	7.2	25.134	222	222	6.75						1	3		0	1.919	7.2	3.2	6101600	5702200	399400	4				738	258;2913	True;True	280;3152	1181;1182;14657;14658	1356;1357;18265;18266
Q9DBA9	Q9DBA9	1	1	1	General transcription factor IIH subunit 1	Gtf2h1		1	1	1	1	1	0	1	0	1	0	2.4	2.4	2.4	61.851	547	547	5					1				1	-2	2.4	0	1055200	1055200	0	1	+			739	2966	True	3230	14908	18585
Q9DBB9	Q9DBB9	6	6	6	Carboxypeptidase N subunit 2	Cpn2		1	6	6	6	2	6	2	6	2	6	11.7	11.7	11.7	60.478	547	547	2.78		2	7						0	15.117	3.8	11.7	61370000	611630	60758000	9				740	1842;2736;2824;3320;4648;4663	True;True;True;True;True;True	2005;2963;3058;3650;5102;5124	9007;9008;13644;14216;16840;23808;23852;23853;23854	11100;11101;16801;17525;20987;29954;29999;30000;30001
Q9DBD0	Q9DBD0	33	33	32	Inhibitor of carbonic anhydrase	Ica		1	33	33	32	29	31	29	31	28	30	43	43	43	76.765	700	700	4.17	1	6	92	4	29	23	19	1	0	323.31	38.6	41.7	2928500000	1454400000	1474100000	182				741	62;489;529;776;930;1118;1172;1278;1634;1733;1807;1852;1866;1867;2042;2282;2315;2331;2931;2990;3133;3295;3296;3495;3518;3590;3885;4061;4277;4518;4590;4709;4713	True;True;True;True;True;True;True;True;True;True;True;True;True;True;True;True;True;True;True;True;True;True;True;True;True;True;True;True;True;True;True;True;True	68;532;575;848;849;1020;1225;1282;1398;1785;1891;1968;2017;2018;2033;2034;2226;2486;2521;2538;3178;3179;3268;3445;3622;3623;3843;3867;3945;4257;4445;4446;4692;4693;4956;5039;5174;5178	314;315;2328;2329;2330;2331;2332;2333;2519;3864;3865;3866;4751;4752;4753;4754;5687;5911;5912;5913;5914;5915;5916;6393;6394;6395;6396;6397;6398;7940;8462;8463;8464;8465;8466;8885;8886;8887;8888;8889;8890;9073;9074;9075;9076;9077;9078;9079;9135;9136;9137;9138;9139;9140;9141;9142;9143;10122;10123;10124;10125;10126;11256;11257;11258;11259;11260;11261;11262;11436;11562;11563;11564;11565;11566;11567;11…	385;386;2759;2760;2761;2762;2763;2764;2981;4757;4758;4759;5847;5848;5849;5850;7178;7421;7422;7423;7424;7425;7426;7963;7964;7965;7966;7967;7968;9847;10484;10485;10486;10487;10488;10956;10957;10958;10959;10960;10961;11185;11186;11187;11188;11189;11190;11191;11280;11281;11282;11283;11284;11285;11286;11287;11288;12538;12539;12540;12541;12542;13869;13870;13871;13872;13873;13874;13875;14091;14242;14243…
Q9DBJ1;O70250	Q9DBJ1	6;2	6;2	6;2	Phosphoglycerate mutase 1	Pgam1		2	6	6	6	3	6	3	6	3	6	34.3	34.3	34.3	28.832	254	254;253	7.36							9	5	0	52.3	14.6	34.3	72704000	14683000	58021000	14				742	1416;1822;1900;3909;4504;4769	True;True;True;True;True;True	1549;1984;2072;4284;4941;5235	6966;8955;9408;9409;9410;9411;19929;22963;22964;22965;22966;22967;24362;24363	8731;11044;11619;11620;11621;11622;24990;28932;28933;28934;28935;28936;30595;30596
Q9DBP5	Q9DBP5	1	1	1	UMP-CMP kinase	Cmpk1		1	1	1	1	1	1	1	1	1	1	5.6	5.6	5.6	22.165	196	196	7							2		0.0026702	1.6843	5.6	5.6	3754600	1105300	2649300	2				743	3884	True	4256	19823;19824	24870;24871
Q9DBR3	Q9DBR3	1	1	1	Armadillo repeat-containing protein 8	Armc8		1	1	1	1	1	1	1	1	1	1	1.5	1.5	1.5	75.363	673	673	3			2						1	-2	1.5	1.5	56782000	24268000	32514000	2	+			744	2003	True	2183	9954;9955	12345;12346
Q9DC51	Q9DC51	8	4	4	Guanine nucleotide-binding protein G(k) subunit alpha	Gnai3		1	8	4	4	8	4	4	1	4	1	25.1	13.8	13.8	40.538	354	354	6						5			0	13.297	25.1	13.3	23149000	18179000	4969600	5				745	1233;1927;2006;2143;2491;2632;2928;4217	True;True;True;True;False;False;False;False	1350;2100;2187;2336;2708;2854;3174;4621	6142;9481;9959;10559;10560;12450;12451;13166;13167;13168;13169;13170;13171;13172;13173;13174;13175;14754;21430;21431;21432	7667;11696;12350;13075;13076;15382;15383;16279;16280;16281;16282;16283;16284;16285;16286;16287;16288;18417;26851;26852;26853
Q9DCD0	Q9DCD0	11	11	11	6-phosphogluconate dehydrogenase, decarboxylating	Pgd		1	11	11	11	8	10	8	10	8	10	24.2	24.2	24.2	53.247	483	483	5.38	2	3			20	3	7	5	0	59.763	20.9	21.3	309030000	138980000	170050000	40				746	127;143;491;1595;2859;3132;3539;3563;3625;3626;4830	True;True;True;True;True;True;True;True;True;True;True	140;158;534;1742;3094;3444;3889;3917;3981;3982;5300;5301	695;696;697;698;699;700;701;768;769;770;771;772;773;774;2335;7790;7791;7792;7793;7794;7795;7796;7797;14355;14356;14357;14358;16015;18186;18248;18249;18250;18533;18534;18535;24610;24611;24612;24613;24614	809;810;811;812;813;814;815;916;917;918;919;920;921;922;2766;9691;9692;9693;9694;9695;9696;9697;9698;17688;17689;17690;17691;19993;22874;22939;22940;22941;23245;23246;23247;30855;30856;30857;30858;30859
Q9EQC7	Q9EQC7	3	3	3	Follistatin-related protein 3	Fstl3		1	3	3	3	3	3	3	3	3	3	13.7	13.7	13.7	27.271	256	256	6.14						6	1		0	8.3412	13.7	13.7	30675000	15522000	15152000	7				747	898;3264;3291	True;True;True	986;3588;3617	4470;4471;4472;16565;16566;16669;16670	5485;5486;5487;20628;20629;20746;20747
Q9ERL7;Q9CQI3	Q9ERL7	4;1	4;1	4;1	Glia maturation factor gamma	Gmfg		2	4	4	4	3	3	3	3	3	3	28.9	28.9	28.9	16.748	142	142;142	8								6	0	4.4177	19	23.9	18315000	9602100	8713400	6				748	1453;2865;3586;4215	True;True;True;True	1589;3100;3941;4619	7130;14457;14458;18356;21420;21421	8923;18004;18005;23057;26839;26840
Q9ERR7	Q9ERR7	2	2	2	15 kDa selenoprotein	2015-09-01		1	2	2	2	1	2	1	2	1	2	13	13	13	17.806	162	162	8								3	0	6.2128	7.4	13	9074900	2853500	6221400	3				749	1389;1480	True;True	1520;1617	6829;7267;7268	8574;9107;9108
Q9ESB3	Q9ESB3	15	15	15	Histidine-rich glycoprotein	Hrg		1	15	15	15	10	14	10	14	10	14	25.9	25.9	25.9	59.162	525	525	3.69		7	26	5	4	8		1	0	77.679	18.9	22.9	935900000	346240000	589660000	55				750	293;798;1300;1304;1627;2515;3528;3574;3662;3747;3787;3973;4153;4491;4857	True;True;True;True;True;True;True;True;True;True;True;True;True;True;True	320;872;1421;1426;1778;2734;3877;3929;4020;4108;4151;4352;4550;4551;4926;5328	1416;3990;3991;6498;6499;6500;6501;6502;6503;6504;6519;6520;6521;6522;7914;12544;18137;18307;18308;18716;18717;18718;18719;18720;19181;19182;19183;19184;19185;19186;19349;19350;19351;19352;19353;19354;19355;19356;19357;20287;20288;20289;20290;20291;21132;21133;21134;22912;22913;22914;24705	1704;4936;4937;4938;8091;8092;8093;8094;8095;8096;8097;8112;8113;8114;8115;8116;8117;9820;15529;15530;22809;23001;23002;23459;23460;23461;23462;23463;24111;24112;24113;24114;24115;24116;24327;24328;24329;24330;24331;24332;24333;24334;24335;25452;25453;25454;25455;25456;26499;26500;26501;28876;28877;28878;30953
Q9ESD1	Q9ESD1	2	2	2	Prostasin;Prostasin light chain;Prostasin heavy chain	Prss8		1	2	2	2	2	2	2	2	2	2	6.1	6.1	6.1	36.728	342	342	4.86			2		2	3			0	7.2783	6.1	6.1	28954000	17206000	11748000	7				751	2803;3255	True;True	3036;3578	14127;14128;16543;16544;16545;16546;16547	17425;17426;20606;20607;20608;20609;20610
Q9ESZ8	Q9ESZ8	1	1	1	General transcription factor II-I	Gtf2i		1	1	1	1	1	0	1	0	1	0	2.2	2.2	2.2	112.26	998	998	1.5	1	1							0	2.7521	2.2	0	3088400	3088400	0	2				752	3691	True	4049	18820;18821	23566;23567
[truncated: 69 more rows]
[truncated: 3 more columns]

## Sheet: Dataset S1B
Dataset S1B. List of all peptides derived from MaxQuant before filtering
[truncated: 4,963 more rows]
[truncated: 20 more columns]

## Sheet: Dataset S1C
Dataset S1C. Evidence file combines all informations about the identified peptides
[truncated: 25,347 more rows]
[truncated: 13 more columns]

## Sheet: Dataset S1D
Dataset S1D. List of all modified peptides (modifications as defined in the parameter tab)
[truncated: 5,447 more rows]

[truncated: 1 more sheets: Dataset S1E]
