# Supplementary material for: JNK signaling prevents biliary cyst formation through a CASPASE-8–dependent function of RIPK1 during aging
Source: Proc Natl Acad Sci U S A. 2021 Mar 8;118(12):e2007194118. doi: 10.1073/pnas.2007194118 (PMC8000530; doi:10.1073/pnas.2007194118)
Supplement: Supplementary File [file pnas.2007194118.sd02.txt]

BioNavigator Version	6.3.67.0	PamGrid Version	QuantitationType	QCLog_CmbCor	Protocol file name	KM Chol STK-2 DataA CombatDate	Tue, 13 Oct 2020 10:53:40 GMT
				temporder	13.0	14.0	15.0	16.0	17.0	18.0	19.0	20.0	21.0	22.0	23.0	24.0
				Sample name	Chol1 DMSO -TNF	Chol1 DMSO +TNF	Chol1 JNKi -TNF	Chol1 JNKi +TNF	Chol2 DMSO +TNF	Chol2 JNKi -TNF	Chol2 JNKi +TNF	Chol2 DMSO -TNF	Chol3 JNKi -TNF	Chol3 JNKi +TNF	Chol3 DMSO -TNF	Chol3 DMSO +TNF
				Barcode	710317704	710317704	710317704	710317704	710317705	710317705	710317705	710317705	710317706	710317706	710317706	710317706
				Array	A1	A2	A3	A4	A1	A2	A3	A4	A1	A2	A3	A4
ID	UniprotAccession	Sequence	Description
ACM1_421_433	P11229	CNKAFRDTFRLLL	Muscarinic acetylcholine receptor M1.		1.89076685905457	1.61438155174255	1.62290513515472	2.03132462501526	1.9729825258255	1.16255235671997	2.0699508190155	1.95686995983124	1.81560337543488	2.14516282081604	1.46643495559692	1.74564850330353
ACM1_444_456	P11229	KIPKRPGSVHRTP	Muscarinic acetylcholine receptor M1.		2.79323101043701	3.0909252166748	2.96723937988281	2.99706625938416	2.97083806991577	2.86536765098572	3.08210420608521	2.88850355148315	2.89322447776794	3.00306129455566	3.06551313400269	2.96415019035339
ACM4_456_468	P08173	CNATFKKTFRHLL	Muscarinic acetylcholine receptor M4.		2.30419158935547	2.59044456481934	2.78677177429199	2.53483390808105	2.44521284103394	2.5919303894043	2.73519515991211	2.42625641822815	2.45311903953552	2.76475834846497	2.33733534812927	2.73049020767212
ACM5_494_506	P08912	CYALCNRTFRKTF	Muscarinic acetylcholine receptor M5.		3.46446919441223	3.72299194335938	3.75139188766479	3.93105936050415	3.8234555721283	3.83529829978943	3.92579817771912	3.3848717212677	3.66680383682251	3.83694124221802	3.6751024723053	3.89107370376587
ACM5_498_510	P08912	CNRTFRKTFKMLL	Muscarinic acetylcholine receptor M5.		3.42353630065918	3.67878866195679	3.55628943443298	3.54862999916077	3.64726805686951	3.65389728546143	3.61523127555847	3.36308860778809	3.475177526474	3.63072919845581	3.59669995307922	3.61594533920288
ADDB_696_708	P35612	GSPSKSPSKKKKK	Beta-adducin (Erythrocyte adducin subunit beta)		2.79863023757935	3.09826922416687	2.74507021903992	2.74847960472107	2.99055886268616	2.70722198486328	2.74962687492371	2.79797649383545	2.71665477752686	2.78064823150635	2.88280463218689	3.03251576423645
ADDB_706_718	P35612	KKKFRTPSFLKKS	Beta-adducin (Erythrocyte adducin subunit beta)		3.66090035438538	4.00896024703979	3.53269743919373	3.71271514892578	3.89989948272705	3.793048620224	3.93514251708984	3.39291620254517	3.67857599258423	3.72365188598633	3.8964421749115	3.76117634773254
ADRB2_338_350	P07550	ELLCLRRSSLKAY	Beta-2 adrenergic receptor (Beta-2 adrenoceptor) (Beta-2adrenoreceptor).		3.88103890419006	3.65069127082825	3.96277213096619	4.01700401306152	3.51905393600464	3.51672673225403	4.35679483413696	3.67149472236633	3.71987628936768	3.74840188026428	4.35281753540039	3.39515709877014
AKT1_301_313	P31749	KDGATMKTFCGTP	RAC-alpha serine/threonine-protein kinase (EC 2.7.11.1) (RAC-PK-alpha)(Protein kinase B) (PKB) (C-AKT).		1.59108662605286	0.757224857807159	0.704906582832336	1.90950858592987	1.67645454406738	1.49284410476685	0.526937067508698	0.874903678894043	0.967698693275452	1.69097542762756	1.31964075565338	1.52623844146729
ANDR_785_797	P10275	VRMRHLSQEFGWL	Androgen receptor (Dihydrotestosterone receptor) (Nuclear receptor subfamily 3 group C member 4).		3.57967734336853	3.55833435058594	2.99986600875854	3.28167653083801	3.61629247665405	3.54993510246277	3.42729902267456	2.90265965461731	3.33564209938049	3.21455430984497	3.67491364479065	3.45144033432007
ANXA1_209_221	P04083	AGERRKGTDVNVF	Annexin A1 (Annexin-1) (Annexin I) (Lipocortin I) (Calpactin II)(Chromobindin-9) (p35) (Phospholipase A2 inhibitory protein).		3.33562397956848	3.2141101360321	3.01574563980103	3.05574226379395	3.42346000671387	3.15234565734863	3.33736801147461	2.90178298950195	3.22330331802368	3.29427480697632	3.35449028015137	2.97385883331299
ART_025_CXGLRRWSLGGLRRWSL	NA	GLRRWSLGGLRRWSL	NA		5.0413613319397	4.96774530410767	4.82148790359497	5.00622415542603	4.76753425598145	4.70421171188354	5.0995135307312	4.78823137283325	4.85880184173584	4.85391139984131	5.09763717651367	4.58713674545288
BAD_69_81	Q92934	IRSRHSSYPAGTE	Bcl2 antagonist of cell death (BAD) (Bcl-2-binding component 6) (Bcl-XL/Bcl-2-associated death promoter) (Bcl-2-like 8 protein).		2.85170412063599	2.65590643882751	2.66064667701721	3.07296538352966	2.93241047859192	2.61066293716431	3.15681385993958	2.78123188018799	2.86656785011292	2.67056369781494	3.02194261550903	2.90798854827881
BAD_93_105	Q92934	FRGRSRSAPPNLW	Bcl2 antagonist of cell death (BAD) (Bcl-2-binding component 6) (Bcl-XL/Bcl-2-associated death promoter) (Bcl-2-like 8 protein).		4.98862075805664	5.13757419586182	5.24796628952026	5.23742961883545	5.19442796707153	5.19142389297485	5.27721977233887	4.96933364868164	5.08247661590576	5.24177408218384	5.10217523574829	5.22115850448608
BCKD_45_57	O14874	ERSKTVTSFYNQS	[3-methyl-2-oxobutanoate dehydrogenase [lipoamide]] kinase,mitochondrial precursor (EC 2.7.11.4) (Branched-chain alpha-ketoaciddehydrogenase kinase) (BCKDHKIN) (BCKD-kinase).		2.88529181480408	2.90518188476563	2.4860212802887	2.76896667480469	3.06995248794556	2.48700428009033	2.88148927688599	2.87063050270081	2.95536828041077	2.65493083000183	2.80330657958984	2.75837159156799
CA2D1_494_506	P54289	LEDIKRLTPRFTL	Voltage-dependent calcium channel subunit alpha-2/delta-1 precursor(Voltage-gated calcium channel subunit alpha-2/delta-1) [Contains:Voltage-dependent calcium channel subunit alpha-2-1; Voltage-dependentcalcium channel subunit delta-1].		2.79272532463074	2.68671131134033	2.60552787780762	2.79272532463074	2.83862018585205	2.88374900817871	2.91451048851013	2.4284029006958	2.72410750389099	2.82014656066895	2.53374576568604	2.80800294876099
CAC1C_1974_1986	Q13936	ASLGRRASFHLEC	Voltage-dependent L-type calcium channel subunit alpha-1C (Voltage-gated calcium channel subunit alpha Cav1.2) (Calcium channel, L type,alpha-1 polypeptide, isoform 1, cardiac muscle).		5.05207824707031	5.10027408599854	5.10412883758545	5.11181497573853	4.76481533050537	4.75443887710571	5.50688791275024	5.00745534896851	4.94566822052002	4.88523244857788	5.51047801971436	4.71154880523682
CD27_212_224	P26842	HQRRKYRSNKGES	CD27 antigen precursor (CD27L receptor) (T-cell activation antigenCD27) (T14) (Tumor necrosis factor receptor superfamily member 7).		2.95793104171753	3.49563145637512	2.91818428039551	3.03733611106873	3.21629285812378	3.32861232757568	3.23500919342041	2.71740508079529	2.95111465454102	3.19178223609924	3.16117691993713	3.27119994163513
CDC2_154_169	P06493	GIPIRVYTHEVVTLWY	Cell division control protein 2 homolog (EC 2.7.11.22) (EC 2.7.11.23) (p34 protein kinase) (Cyclin-dependent kinase 1) (CDK1).		1.54169547557831	1.28638553619385	0.895518183708191	1.24847233295441	1.6942366361618	1.44256341457367	1.45733559131622	0.589657187461853	1.58733725547791	1.07849335670471	1.02350008487701	1.52136063575745
CDK7_163_175	P50613	GSPNRAYTHQVVT	Cell division protein kinase 7 (EC 2.7.11.22) (EC 2.7.11.23) (CDK-activating kinase) (CAK) (TFIIH basal transcription factor complexkinase subunit) (39 kDa protein kinase) (P39 Mo15) (STK1) (CAK1).		4.69401025772095	4.56402540206909	4.42992544174194	4.59445238113403	4.73987770080566	4.76978349685669	4.70243072509766	4.37497472763062	4.48056840896606	4.64733839035034	4.74841594696045	4.67474794387817
CDN1A_139_151	P38936	GRKRRQTSMTDFY	Cyclin-dependent kinase inhibitor 1 (p21) (CDK-interacting protein 1) (Melanoma differentiation-associated protein 6) (MDA-6).		7.86283731460571	8.14686489105225	8.11935138702393	8.11127471923828	8.01495456695557	7.96126174926758	8.19883728027344	7.98630857467651	7.97961950302124	7.99964427947998	8.16198253631592	7.94664287567139
CENPA_1_14	P49450	MGPRRRSRKPEAPR	Histone H3-like centromeric protein A (Centromere protein A) (CENP-A)(Centromere autoantigen A).		4.84991550445557	5.12876033782959	5.19096374511719	5.08094120025635	4.99812316894531	5.0166540145874	5.36094331741333	4.89705991744995	4.78756666183472	5.01252460479736	5.29153871536255	4.97297191619873
CFTR_730_742	P13569	EPLERRLSLVPDS	Cystic fibrosis transmembrane conductance regulator (CFTR) (cAMP-dependent chloride channel) (ATP-binding cassette transporter sub-family C member 7).		3.95811629295349	4.04909420013428	4.07735013961792	3.63776397705078	3.45817065238953	3.63320279121399	4.20687913894653	3.77196502685547	3.81338977813721	3.78509259223938	4.20838403701782	3.43854022026062
CFTR_761_773	P13569	LQARRRQSVLNLM	Cystic fibrosis transmembrane conductance regulator (CFTR) (cAMP-dependent chloride channel) (ATP-binding cassette transporter sub-family C member 7).		10.0237073898315	9.92864322662354	10.0915098190308	10.0013771057129	9.82951354980469	9.86954307556152	10.0048952102661	9.94690895080566	10.0107278823853	9.94698143005371	10.0421733856201	9.72950649261475
CGHB_109_121	P01233	QCALCRRSTTDCG	Choriogonadotropin subunit beta precursor (CG-beta) (Chorionicgonadotrophin chain beta).		3.69734978675842	4.00364923477173	4.12993240356445	3.9884626865387	4.0530219078064	3.65130567550659	4.20491743087769	3.86149978637695	3.83285760879517	3.88221859931946	4.37547445297241	3.72332429885864
CREB1_126_138	P16220	EILSRRPSYRKIL	cAMP response element-binding protein (CREB).		6.45742273330688	6.52386522293091	5.91838312149048	6.18602705001831	6.32303619384766	6.18360757827759	6.47865200042725	6.06482982635498	6.07735919952393	6.01122379302979	6.66026449203491	5.76906871795654
CSF1R_701_713	P07333	NIHLEKKYVRRDS	Macrophage colony-stimulating factor 1 receptor precursor(EC 2.7.10.1) (CSF-1-R) (Fms proto-oncogene) (c-fms) (CD115 antigen).		4.78934955596924	5.01113700866699	4.8751916885376	4.92557811737061	4.99718141555786	4.81390905380249	5.03151893615723	4.85926389694214	4.78902292251587	4.85181522369385	5.16147136688232	4.87893962860107
DCX_49_61	O43602	HFDERDKTSRNMR	Neuronal migration protein doublecortin (Lissencephalin-X) (Lis-X)(Doublin).		2.16919374465942	2.31393146514893	2.28970003128052	1.94264149665833	2.28504800796509	2.12640929222107	2.38190412521362	1.96920883655548	2.02043056488037	2.15497732162476	2.34321522712708	2.42328858375549
DESP_2842_2854	P15924	RSGSRRGSFDATG	Desmoplakin (DP) (250/210 kDa paraneoplastic pemphigus antigen).		2.56418752670288	3.09167671203613	3.14631009101868	2.84287881851196	3.09262847900391	2.35047793388367	3.18957376480103	2.91913437843323	2.91746187210083	2.69656300544739	3.12271738052368	2.84318542480469
E1A_ADE05_212_224	P03255	AILRRPTSPVSRE	Early E1A 32 kDa protein.		5.47553396224976	5.40734386444092	5.11930322647095	5.09623527526855	5.49445343017578	5.11760663986206	5.12032985687256	5.27827405929565	5.25139665603638	5.20776271820068	5.33600378036499	5.00076627731323
EPB42_241_253	P16452	LLNKRRGSVPILR	Erythrocyte membrane protein band 4.2 (Erythrocyte protein 4.2)(P4.2).		4.28196001052856	4.48578596115112	4.64872217178345	4.27206373214722	4.05308389663696	4.10058164596558	4.49282217025757	4.33467769622803	4.26219749450684	4.41409826278687	4.4936671257019	3.93006014823914
ERBB2_679_691	P04626	QQKIRKYTMRRLL	Receptor tyrosine-protein kinase erbB-2 precursor (EC 2.7.10.1)(p185erbB2) (C-erbB-2) (NEU proto-oncogene) (Tyrosine kinase-type cellsurface receptor HER2) (MLN 19) (CD340 antigen).		6.4022274017334	6.48074531555176	6.18896198272705	6.24992275238037	6.40123319625854	6.49834632873535	6.52358388900757	6.00068950653076	6.32071018218994	6.22258472442627	6.56454229354858	6.16393899917603
ERF_519_531	P50548	GEAGGPLTPRRVS	ETS domain-containing transcription factor ERF (Ets2 repressorfactor).		1.09480154514313	1.63180816173553	1.75294709205627	1.25020778179169	1.62812089920044	1.2233247756958	1.86055982112885	1.2233247756958	1.20772814750671	1.50253427028656	2.02200531959534	1.33647549152374
ESR1_160_172	P03372	GGRERLASTNDKG	Estrogen receptor (ER) (Estradiol receptor) (ER-alpha) (Nuclearreceptor subfamily 3 group A member 1).		4.03644514083862	3.97639966011047	3.60584568977356	3.41688585281372	4.10076236724854	3.75457239151001	3.87717413902283	3.4858124256134	3.78768849372864	3.73845171928406	4.01689291000366	3.54391193389893
F263_454_466	Q16875	NPLMRRNSVTPLA	6-phosphofructo-2-kinase/fructose-2,6-biphosphatase 3 (6PF-2-K/Fru-2,6-P2ASE brain/placenta-type isozyme) (iPFK-2) (Renal carcinomaantigen NY-REN-56) [Includes: 6-phosphofructo-2-kinase (EC 2.7.1.105);Fructose-2,6-bisphosphatase (EC 3.1.3.46)].		8.95041847229004	8.91462802886963	9.02212238311768	8.80766677856445	8.6747579574585	8.68666076660156	9.01101589202881	8.8148307800293	8.90884208679199	8.82990169525146	8.98867321014404	8.52693939208984
FIBA_569_581	P02671	EFPSRGKSSSYSK	Fibrinogen alpha chain precursor [Contains: Fibrinopeptide A].		2.15314078330994	1.89379096031189	2.14506244659424	1.99320507049561	2.11811542510986	1.83630347251892	2.29606223106384	2.10069012641907	1.74439013004303	2.02682781219482	2.15974307060242	2.57191038131714
FOXO3_25_37	O43524	QSRPRSCTWPLQR	Forkhead box protein O3 (Forkhead in rhabdomyosarcoma-like 1) (AF6q21protein).		4.66557693481445	4.74100065231323	4.78425216674805	4.90958595275879	4.83420085906982	4.68286418914795	4.8569769859314	4.76439094543457	4.5432596206665	4.78776025772095	4.83864116668701	4.89612150192261
FRAP_2443_2455	P42345	RTRTDSYSAGQSV	FKBP12-rapamycin complex-associated protein (FK506-binding protein 12-rapamycin complex-associated protein 1) (Rapamycin target protein) (RAPT1) (Mammalian target of rapamycin) (mTOR).		3.13243651390076	2.96497941017151	2.84325408935547	3.16079807281494	3.25651097297668	2.94291019439697	3.07501721382141	3.22125697135925	2.96939492225647	2.85047912597656	3.17900562286377	3.37227272987366
GBRB2_427_439	P47870	SRLRRRASQLKIT	Gamma-aminobutyric acid receptor subunit beta-2 precursor (GABA(A)receptor subunit beta-2).		9.36003017425537	9.37430763244629	9.09395599365234	9.05281639099121	9.12627792358398	9.09329509735107	9.31837368011475	9.31546115875244	9.07976531982422	9.16950988769531	9.48266220092773	8.89581394195557
GPR6_349_361	P46095	QSKVPFRSRSPSE	Sphingosine 1-phosphate receptor GPR6 (G-protein coupled receptor 6).		3.5945897102356	4.40669870376587	4.04770708084106	4.03028011322021	4.23056077957153	3.93076372146606	4.25114583969116	4.20343971252441	3.81332683563232	4.15781450271606	4.33486652374268	4.18862295150757
GPSM2_394_406	P81274	PKLGRRHSMENME	G-protein-signaling modulator 2 (Mosaic protein LGN).		3.4023425579071	3.35243439674377	2.90463256835938	3.01592230796814	3.37249159812927	2.98535108566284	3.43375658988953	3.24225831031799	2.9147584438324	3.02720928192139	3.29079651832581	3.38012528419495
GRIK2_708_720	Q13002	FMSSRRQSVLVKS	Glutamate receptor, ionotropic kainate 2 precursor (Glutamate receptor6) (GluR-6) (GluR6) (Excitatory amino acid receptor 4) (EAA4).		8.25970458984375	8.04167079925537	8.00136566162109	8.0972728729248	7.86512041091919	7.85211610794067	8.46683692932129	7.94708013534546	8.04020023345947	7.89956998825073	8.44460105895996	7.66739368438721
GSUB_61_73	O96001	KKPRRKDTPALHI	G-substrate.		2.61816382408142	3.56659364700317	2.78930115699768	2.50111651420593	3.20471429824829	2.83810496330261	2.99861764907837	2.50293231010437	2.58358454704285	2.88541340827942	2.98887085914612	3.18444538116455
GYS2_1_13	P54840	MLRGRSLSVTSLG	Glycogen [starch] synthase, liver (EC 2.4.1.11).		5.90927076339722	5.94728517532349	6.08956527709961	5.86092662811279	6.04810285568237	6.08772039413452	5.8756422996521	5.77638339996338	5.79654788970947	6.11519384384155	6.02758598327637	5.975754737854
H2B1B_ 27_40	P33778	GKKRKRSRKESYSI	Histone H2B type 1-B (H2B.f) (H2B/f) (H2B.1).		4.14338350296021	4.57660531997681	4.57947206497192	4.07994031906128	4.37176561355591	4.54019117355347	4.51270294189453	3.98637580871582	4.13664817810059	4.427649974823	4.59231805801392	4.19998502731323
H32_3_18	Q71DI3	RTKQTARKSTGGKAPR	Histone H3.2 (H3/m) (H3/o).		4.82770442962646	5.00411462783813	4.59535980224609	4.60348415374756	4.97763013839722	4.93050479888916	4.74489212036133	4.5876841545105	4.70062446594238	4.82568502426147	4.85730791091919	4.69610786437988
IF4E_203_215	P06730	TATKSGSTTKNRF	Eukaryotic translation initiation factor 4E (eIF-4E) (eIF4E) (mRNA cap-binding protein) (eIF-4F 25 kDa subunit).		2.78410458564758	2.97316145896912	2.87286829948425	2.78410458564758	2.80965113639832	2.94395923614502	2.89319515228271	2.87034249305725	2.84106159210205	2.92743682861328	2.83748936653137	2.91059637069702
KAP2_92_104	P13861	SRFNRRVSVCAET	cAMP-dependent protein kinase type II-alpha regulatory subunit.		6.49418544769287	6.52377891540527	6.4901237487793	6.38455820083618	6.27834272384644	6.22609424591064	6.62315893173218	6.29460716247559	6.39878273010254	6.36872863769531	6.61850166320801	6.08721494674683
KAP3_107_119	P31323	NRFTRRASVCAEA	cAMP-dependent protein kinase type II-beta regulatory subunit.		8.50790596008301	8.60051155090332	8.55990314483643	8.44391345977783	8.35588550567627	8.33773517608643	8.78411769866943	8.39377212524414	8.45124912261963	8.43986129760742	8.81396007537842	8.1430606842041
KAPCG_192_206	P22612	VKGRTWTLCGTPEYL	cAMP-dependent protein kinase catalytic subunit gamma (EC 2.7.11.11)(PKA C-gamma).		2.16905379295349	1.67198479175568	1.50018453598022	1.65285015106201	1.67183637619019	1.92389571666718	2.01260685920715	1.63154280185699	1.73816108703613	1.72605764865875	1.81393074989319	2.27861309051514
KCNA2_442_454	P16389	PDLKKSRSASTIS	Potassium voltage-gated channel subfamily A member 2 (Voltage-gatedpotassium channel subunit Kv1.2) (HBK5) (NGK1) (HUKIV).		2.52492427825928	3.14682245254517	2.99083995819092	2.80624294281006	2.86424088478088	2.87835764884949	3.35899996757507	2.93052411079407	2.79120755195618	2.81266140937805	3.19165182113647	3.04289937019348
KCNA3_461_473	P22001	EELRKARSNSTLS	Potassium voltage-gated channel subfamily A member 3 (Voltage-gatedpotassium channel subunit Kv1.3) (HPCN3) (HGK5) (HuKIII) (HLK3).		1.87928068637848	2.00696110725403	1.57640540599823	1.78215193748474	1.74110329151154	1.59847021102905	2.01844453811646	1.57411420345306	1.78190898895264	1.95421969890594	1.94340121746063	1.99140655994415
KCNA6_504_516	P17658	ANRERRPSYLPTP	Potassium voltage-gated channel subfamily A member 6 (Voltage-gatedpotassium channel subunit Kv1.6) (HBK2).		8.43821811676025	8.49939918518066	8.49610614776611	8.21986961364746	8.10561466217041	8.32284450531006	8.58609199523926	8.23397159576416	8.3764009475708	8.4372386932373	8.52378177642822	8.01582717895508
KIF2C_105_118_S106G	Q99661	EGLRSRSTRMSTVS	Kinesin-like protein KIF2C (Mitotic centromere-associated kinesin)(MCAK) (Kinesin-like protein 6).		6.2800989151001	6.83345079421997	6.46395778656006	6.53174114227295	6.74373006820679	6.54967021942139	6.67902660369873	6.35577201843262	6.38766145706177	6.50198125839233	6.76115798950195	6.52691268920898
KPB1_1011_1023	P46020	QVEFRRLSISAES	Phosphorylase b kinase regulatory subunit alpha, skeletal muscleisoform (Phosphorylase kinase alpha M subunit).		3.59559869766235	3.50607395172119	3.6736798286438	3.47361397743225	3.07397222518921	3.2071168422699	3.87454032897949	3.43592858314514	3.46996307373047	3.5516562461853	3.74204635620117	3.03194046020508
KPCB_19_31_A25S	P05771	RFARKGSLRQKNV	Protein kinase C beta type (EC 2.7.11.13) (PKC-beta) (PKC-B).		3.86123275756836	4.47264337539673	4.31733798980713	3.92457723617554	4.12372922897339	4.32610559463501	4.33303260803223	3.76138019561768	3.92081022262573	4.287917137146	4.35113191604614	4.06612920761108
KPCB_626_639	P05771-2	AENFDRFFTRHPPV	Protein kinase C beta type (EC 2.7.11.13) (PKC-beta) (PKC-B).		1.31984448432922	0.862710118293762	0.909984946250916	1.41373312473297	1.19089710712433	0.924783408641815	1.42144370079041	1.29184877872467	1.0569030046463	1.68935525417328	0.73717874288559	1.21786856651306
KS6A1_374_386	Q15418	QLFRGFSFVATGL	Ribosomal protein S6 kinase alpha-1 (S6K-alpha 1) (EC=2.7.11.1) (90 kDa ribosomal protein S6 kinase 1) (p90-RSK 1) (pp90RSK1) (p90S6K) (Ribosomal S6 kinase 1) (RSK-1) (MAP kinase-activated protein kinase 1a) (MAPKAPK1A).		2.75784683227539	2.43116927146912	2.51444506645203	2.28067517280579	2.66893815994263	2.54770040512085	2.48696541786194	2.30603361129761	2.67687487602234	2.70543718338013	2.33196258544922	2.40206694602966
LIPS_944_956	Q05469	GFHPRRSSQGATQ	Hormone-sensitive lipase (HSL) (EC=3.1.1.79).		3.68849945068359	3.64143562316895	4.07310342788696	4.26732015609741	3.94406390190125	3.6207115650177	4.02571678161621	4.30182552337646	3.85369253158569	3.59338784217834	4.19837141036987	4.23722219467163
LMNB1_16_28	P20700	GGPTTPLSPTRLS	Lamin-B1.		1.47340631484985	0.959814548492432	0.987814486026764	2.02768087387085	1.89032661914825	1.46042954921722	1.22619581222534	1.24740433692932	1.2582266330719	1.26790714263916	1.8377833366394	1.74057507514954
MARCS_152_164	P29966	KKKKKRFSFKKSF	Myristoylated alanine-rich C-kinase substrate (MARCKS) (Protein kinaseC substrate, 80 kDa protein, light chain) (PKCSL) (80K-L protein).		2.96768641471863	3.45763206481934	3.09056949615479	3.24863386154175	3.11034297943115	3.12591075897217	3.26423931121826	3.2444965839386	2.94942808151245	3.34038424491882	3.22883057594299	3.37963008880615
MARCS_160_172	P29966	FKKSFKLSGFSFK	Myristoylated alanine-rich C-kinase substrate (MARCKS) (Protein kinaseC substrate, 80 kDa protein, light chain) (PKCSL) (80K-L protein).		3.40711688995361	3.19611525535584	3.16119241714478	3.33992290496826	3.47909688949585	3.12104272842407	3.25370335578918	3.34217834472656	3.23532819747925	3.30158138275146	3.35136818885803	3.30158138275146
MBP_222_234	P02686	HFFKNIVTPRTPP	Myelin basic protein (MBP) (Myelin A1 protein) (Myelin membraneencephalitogenic protein).		4.15945100784302	4.07900190353394	4.19933843612671	4.16137027740479	4.18651056289673	4.26260995864868	4.00856256484985	4.21366882324219	4.03525304794312	4.28160285949707	4.0512957572937	4.32178020477295
MP2K1_287_299	Q02750	PPRPRTPGRPLSS	Dual specificity mitogen-activated protein kinase kinase 1(EC 2.7.12.2) (MAP kinase kinase 1) (MAPKK 1) (ERK activator kinase 1)(MAPK/ERK kinase 1) (MEK1).		3.42378234863281	3.72688341140747	3.64741921424866	3.51406717300415	3.61016130447388	3.53832411766052	3.62281274795532	3.46235108375549	3.4496545791626	3.65345764160156	3.64574885368347	3.63409757614136
MPIP1_172_184	P30304	FTQRQNSAPARML	M-phase inducer phosphatase 1 (EC=3.1.3.48) (Dual specificity phosphatase Cdc25A).		3.30192804336548	3.58190321922302	3.6366138458252	3.58857989311218	3.43616318702698	3.70781970024109	3.42750144004822	3.62750244140625	3.40185713768005	3.67258310317993	3.52401804924011	3.63356280326843
MPIP3_208_220	P30307	RSGLYRSPSMPEN	M-phase inducer phosphatase 3 (EC 3.1.3.48) (Dual specificityphosphatase Cdc25C).		2.85633397102356	2.72878289222717	2.44415259361267	2.55359148979187	2.72852087020874	2.72852087020874	2.89812660217285	2.47878408432007	2.46950030326843	2.54678106307983	2.9748957157135	2.79981589317322
MYPC3_268_280	Q14896	LSAFRRTSLAGGG	Myosin-binding protein C, cardiac-type (Cardiac MyBP-C) (C-protein,cardiac muscle isoform).		6.08877754211426	6.07276105880737	6.1303596496582	5.92753601074219	5.69563579559326	5.81706047058105	6.16826248168945	5.90627527236938	6.04016542434692	5.93380451202393	6.09237432479858	5.60874128341675
NCF1_296_308	P14598	RGAPPRRSSIRNA	Neutrophil cytosol factor 1 (NCF-1) (Neutrophil NADPH oxidase factor1) (47 kDa neutrophil oxidase factor) (p47-phox) (NCF-47K) (47 kDaautosomal chronic granulomatous disease protein) (Nox organizer 2)(Nox-organizing protein 2) (SH3 and PX domain-containing protein 1A).		7.12709712982178	7.11963701248169	7.08172082901001	7.06239080429077	6.86586618423462	7.01275539398193	7.4723973274231	6.90630340576172	6.91318655014038	6.92020416259766	7.46423578262329	6.6601881980896
NCF1_321_333	P14598	QDAYRRNSVRFLQ	Neutrophil cytosol factor 1 (NCF-1) (Neutrophil NADPH oxidase factor1) (47 kDa neutrophil oxidase factor) (p47-phox) (NCF-47K) (47 kDaautosomal chronic granulomatous disease protein) (Nox organizer 2)(Nox-organizing protein 2) (SH3 and PX domain-containing protein 1A).		4.74183750152588	4.71729612350464	4.52839088439941	4.58146047592163	4.39743995666504	4.5000114440918	4.89062309265137	4.44795703887939	4.45855951309204	4.63124132156372	4.89979267120361	4.17289638519287
NEK2_172_184	P51955	FAKTFVGTPYYMS	Serine/threonine-protein kinase Nek2 (EC 2.7.11.1) (NimA-relatedprotein kinase 2) (NimA-like protein kinase 1) (HSPK 21).		1.33790576457977	1.91927671432495	1.89109480381012	1.1694176197052	1.87125885486603	1.85227680206299	1.47851872444153	1.51202273368835	1.57483780384064	1.49642086029053	1.75370240211487	1.77867913246155
NEK3_158_170	P51956	FACTYVGTPYYVP	Serine/threonine-protein kinase Nek3 (EC 2.7.11.1) (NimA-relatedprotein kinase 3) (HSPK 36).		1.54021108150482	1.16806221008301	1.46851944923401	0.992680549621582	1.43852043151855	1.52519762516022	1.15848636627197	1.16963160037994	1.40407490730286	1.3869321346283	1.57926785945892	1.22172021865845
NFKB1_330_342	P19838	FVQLRRKSDLETS	Nuclear factor NF-kappa-B p105 subunit (DNA-binding factor KBF1) (EBP-1) [Contains: Nuclear factor NF-kappa-B p50 subunit].		1.74668550491333	1.50717794895172	1.58435392379761	1.25334250926971	1.47004818916321	1.87307107448578	1.5243124961853	1.30305433273315	0.95769327878952	1.62715840339661	1.55588960647583	2.02039909362793
NMDZ1_890_902	Q05586	SFKRRRSSKDTST	Glutamate [NMDA] receptor subunit zeta-1 precursor (N-methyl-D-aspartate receptor subunit NR1).		6.3086051940918	6.74516820907593	6.70209264755249	6.52724266052246	6.47119235992432	6.43043756484985	6.81081295013428	6.47891521453857	6.45201253890991	6.45305252075195	6.74689769744873	6.17838907241821
NOS3_1171_1183	P29474	SRIRTQSFSLQER	Nitric oxide synthase, endothelial (EC=1.14.13.39) (Endothelial NOS) (eNOS) (EC-NOS) (NOS type III) (NOSIII) (Constitutive NOS) (cNOS).		6.09113168716431	6.12180089950562	6.06308221817017	6.03087139129639	6.2201623916626	6.11216259002686	6.02219820022583	6.209716796875	5.97352409362793	6.06525945663452	6.17807149887085	6.09058046340942
NR4A1_344_356	P22736	GRRGRLPSKPKQP	Nuclear receptor subfamily 4 group A member 1 (Orphan nuclear receptorHMR) (Early response protein NAK1) (TR3 orphan receptor) (ST-59).		3.1358003616333	3.68472385406494	3.4509391784668	3.28728175163269	3.52013897895813	3.23240780830383	3.42212128639221	3.36774206161499	3.30865263938904	3.45206379890442	3.38869786262512	3.5338671207428
P53_308_323	P04637	LPNNTSSSPQPKKKPL	Cellular tumor antigen p53 (Tumor suppressor p53) (Phosphoprotein p53)(Antigen NY-CO-13).		2.14976525306702	2.51078462600708	2.4054651260376	2.09912419319153	2.40490436553955	2.44488120079041	2.43609857559204	2.25242805480957	2.32327938079834	2.70323586463928	2.30159163475037	2.06775116920471
PLEK_106_118	P08567	GQKFARKSTRRSI	Pleckstrin (Platelet p47 protein).		6.64374876022339	6.67043256759644	6.53354692459106	6.78912544250488	6.68271350860596	6.7171802520752	6.70928859710693	6.54906225204468	6.54131841659546	6.57417583465576	6.78876829147339	6.50520181655884
PPR1A_28_40	Q13522	QIRRRRPTPATLV	Protein phosphatase 1 regulatory subunit 1A (Protein phosphataseinhibitor 1) (IPP-1) (I-1).		5.07922744750977	5.17943716049194	5.07164812088013	5.27345371246338	5.12428045272827	5.18925523757935	5.11661386489868	5.13114452362061	5.0241060256958	5.21666717529297	5.24550724029541	5.03964614868164
PRKDC_2618_2630	P78527	TRTQEGSLSARWP	DNA-dependent protein kinase catalytic subunit (DNA-PK catalytic subunit) (DNA-PKcs) (EC=2.7.11.1) (DNPK1) (p460).		2.24334001541138	2.33761811256409	2.62623405456543	2.80647015571594	2.37934184074402	2.56627464294434	2.43097162246704	2.7368471622467	2.56096196174622	2.56570172309875	2.59844899177551	2.45764112472534
PTK6_436_448	Q13882	ALRERLSSFTSYE	Tyrosine-protein kinase 6 (EC 2.7.10.2) (Breast tumor kinase)(Tyrosine-protein kinase BRK).		3.37258005142212	3.01102161407471	2.89451932907104	2.76713418960571	3.30961084365845	2.75400304794312	2.85649943351746	3.13648390769959	3.04964637756348	2.90623545646667	3.06848168373108	3.00341105461121
PTN12_32_44	Q05209	FMRLRRLSTKYRT	Tyrosine-protein phosphatase non-receptor type 12 (EC 3.1.3.48)(Protein-tyrosine phosphatase G1) (PTPG1) (PTP-PEST).		9.17966365814209	9.28599262237549	8.9429407119751	9.01196956634521	8.91704845428467	9.04740715026855	9.51331520080566	8.8775463104248	8.73481464385986	8.97545623779297	9.64188289642334	8.69284534454346
RAB1A_187_199	P62820	KSNVKIQSTPVKQ	Ras-related protein Rab-1A (YPT1-related protein).		1.03721344470978	2.10165357589722	1.38976311683655	1.58393263816834	1.96446335315704	1.01107680797577	1.93508970737457	1.57229721546173	1.12681818008423	1.64790034294128	1.56814241409302	2.37949728965759
RAF1_253_265	P04049	QRQRSTSTPNVHM	RAF proto-oncogene serine/threonine-protein kinase (EC 2.7.11.1) (Raf-1) (C-RAF) (cRaf).		2.79850029945374	3.0787239074707	2.72163605690002	3.01881551742554	3.04386830329895	2.72540521621704	3.03582668304443	3.05715584754944	2.75048136711121	3.01952838897705	2.86262273788452	3.13467574119568
RAP1B_172_184	P61224	PGKARKKSSCQLL	Ras-related protein Rap-1b precursor (GTP-binding protein smg p21B).		3.37732791900635	3.79867029190063	3.58177495002747	3.59738564491272	3.59609770774841	3.55600833892822	3.72489428520203	3.60851454734802	3.63198041915894	3.51839923858643	3.64968419075012	3.65188145637512
RBL2_655_667	Q08999	GLGRSITSPTTLY	Retinoblastoma-like protein 2 (130 kDa retinoblastoma-associatedprotein) (p130) (PRB2) (RBR-2).		4.36567068099976	3.94152522087097	3.77297306060791	3.81767988204956	4.25994968414307	3.96539163589478	3.80249834060669	4.28763961791992	4.01969480514526	4.05012226104736	4.07644939422607	3.94927740097046
RB_242_254	P06400	AVIPINGSPRTPR	Retinoblastoma-associated protein (PP110) (P105-RB) (RB).		2.73869800567627	3.13138818740845	2.86354446411133	2.93073081970215	3.10671186447144	3.03955483436584	3.03955483436584	2.79417538642883	2.73552083969116	3.19675397872925	2.82396817207336	3.06203198432922
RB_350_362	P06400	SFETQRTPRKSNL	Retinoblastoma-associated protein (PP110) (P105-RB) (RB).		2.04873824119568	2.22590041160584	1.70521235466003	1.97374379634857	2.34269261360168	2.09005546569824	1.95894002914429	1.72740638256073	1.76252090930939	2.13031315803528	2.13972687721252	2.36159610748291
RB_803_815	P06400	NIYISPLKSPYKI	Retinoblastoma-associated protein (PP110) (P105-RB) (RB).		2.35456037521362	2.483806848526	2.61219525337219	2.29118156433105	2.41045331954956	2.25972461700439	2.5869083404541	2.35230779647827	2.26291394233704	2.57120728492737	2.33519887924194	2.61610341072083
REL_260_272	Q04864	KMQLRRPSDQEVS	C-Rel proto-oncogene protein (C-Rel protein).		1.97308027744293	1.20419418811798	1.0963968038559	1.14052414894104	1.81889414787292	0.821808516979218	1.23760759830475	1.54965007305145	1.38418734073639	1.38418734073639	1.43782889842987	1.49969017505646
RS6_228_240	P62753	IAKRRRLSSLRAS	40S ribosomal protein S6 (Phosphoprotein NP33).		5.5985312461853	5.82929563522339	5.72446918487549	5.99573755264282	5.61897706985474	5.58565521240234	6.04620361328125	5.71148252487183	5.64182615280151	5.71000623703003	6.01713037490845	5.5029993057251
RYR1_4317_4329	P21817	VRRLRRLTAREAA	Ryanodine receptor 1 (Skeletal muscle-type ryanodine receptor) (RyR1)(RYR-1) (Skeletal muscle calcium release channel).		5.40995693206787	5.65089797973633	5.12197208404541	5.50156831741333	5.50362348556519	5.29243850708008	5.51099109649658	5.32006597518921	5.23893260955811	5.2837438583374	5.68842840194702	5.29503583908081
SCN7A_898_910	Q01118	KNGCRRGSSLGQI	Sodium channel protein type 7 subunit alpha (Sodium channel proteintype VII subunit alpha) (Putative voltage-gated sodium channel subunitalpha Nax) (Sodium channel protein cardiac and skeletal muscle subunitalpha).		3.92855620384216	4.11697769165039	4.28534746170044	4.29259061813354	3.88701725006104	3.9273841381073	4.33083438873291	3.98222637176514	4.05243349075317	4.03108358383179	4.34264755249023	3.93607878684998
STK6_283_295	O14965	SSRRTTLCGTLDY	Serine/threonine-protein kinase 6 (EC 2.7.11.1) (Aurora kinase A)(Aurora-A) (Serine/threonine kinase 15) (Aurora/IPL1-related kinase 1)(Aurora-related kinase 1) (hARK1) (Breast tumor-amplified kinase).		5.98837614059448	6.01690912246704	6.07702827453613	6.13367223739624	6.04446983337402	5.86183738708496	6.24875116348267	5.98845672607422	6.06257581710815	5.93645429611206	6.08408403396606	5.88464164733887
STMN2_90_102	Q93045	AAGERRKSQEAQV	Stathmin-2 (Protein SCG10) (Superior cervical ganglion-10 protein).		1.53484773635864	1.76919329166412	1.21124172210693	1.51372671127319	1.56257200241089	1.31755435466766	2.01272463798523	1.4425243139267	1.48387658596039	1.89886486530304	1.53033030033112	1.26738047599792
TAU_524_536	P10636	GSRSRTPSLPTPP	Microtubule-associated protein tau (Neurofibrillary tangle protein)(Paired helical filament-tau) (PHF-tau).		1.78403234481812	1.62011015415192	1.44153463840485	2.1047465801239	1.48820912837982	1.69841909408569	1.95335650444031	1.92263674736023	1.70677256584167	1.90984845161438	1.61773025989532	1.96908497810364
TOP2A_1463_1475	P11388	RRKRKPSTSDDSD	DNA topoisomerase 2-alpha (EC=5.99.1.3) (DNA topoisomerase II, alpha isozyme).		6.50770282745361	6.76464986801147	6.77109670639038	6.33788013458252	6.59227752685547	6.54159545898438	6.79956388473511	6.40907382965088	6.50333213806152	6.57555627822876	6.76283740997314	6.32747411727905
TY3H_65_77	P07101	FIGRRQSLIEDAR	Tyrosine 3-monooxygenase (EC 1.14.16.2) (Tyrosine 3-hydroxylase) (TH).		5.82380533218384	5.71109819412231	5.73098945617676	5.5583701133728	5.32986068725586	5.5207200050354	5.79127502441406	5.4908390045166	5.71549034118652	5.57935619354248	5.73615407943726	5.19464302062988
VASP_150_162	P50552	EHIERRVSNAGGP	Vasodilator-stimulated phosphoprotein (VASP).		2.75354743003845	2.89034605026245	2.37734031677246	2.14914536476135	2.50287008285522	1.95567977428436	2.80804061889648	2.35497331619263	2.58648586273193	2.45594000816345	2.54036593437195	2.39894342422485
VASP_271_283	P50552	LARRRKATQVGEK	Vasodilator-stimulated phosphoprotein (VASP).		4.38234233856201	4.5803050994873	4.234290599823	4.3724889755249	4.49378728866577	4.42039442062378	4.29523038864136	4.44340562820435	4.41645574569702	4.19284248352051	4.58406162261963	4.26128768920898
VTNC_390_402	P04004	NQNSRRPSRATWL	Vitronectin precursor (Serum-spreading factor) (S-protein) (V75)[Contains: Vitronectin V65 subunit; Vitronectin V10 subunit;Somatomedin-B].		5.76533603668213	6.06216669082642	6.05664682388306	6.03373432159424	5.68559169769287	5.89548063278198	6.11485815048218	5.78536033630371	5.92564153671265	5.91510343551636	6.21064949035645	5.56995820999146
YAP1_121_133	P46937	QHVRAHSSPASLQ	65 kDa Yes-associated protein (YAP65).		1.55987226963043	1.80899739265442	2.0580677986145	1.91883027553558	1.95467805862427	1.77556920051575	2.02269959449768	2.13922429084778	1.6655752658844	1.85561156272888	2.1437840461731	1.95553076267242
