# Supplementary material for: JNK signaling prevents biliary cyst formation through a CASPASE-8–dependent function of RIPK1 during aging
Source: Proc Natl Acad Sci U S A. 2021 Mar 8;118(12):e2007194118. doi: 10.1073/pnas.2007194118 (PMC8000530; doi:10.1073/pnas.2007194118)
Supplement: Supplementary File [file pnas.2007194118.sd03.xlsx]

## Sheet: Datasheet S3A
Dataset S3A. DMSO treated cells with TNF-stimulation versus without TNF-stimulation
Kinase Uniprot ID	Kinase Name	Mean Specificity Score	Median Final score	Median Kinase Statistic
P06493	CDC2/CDK1	2.54561	3.73518	0.883608
P24941	CDK2	2.62131	3.73518	0.93061
P27361	ERK1	2.69897	3.73518	0.960701
P28482	ERK2	2.69897	3.73518	0.8946
P45983	JNK1	2.37303	3.73518	0.754891
P53778	p38[gamma]	2.47303	3.73518	1.23893
P53779	JNK3	2.19394	3.73518	0.754891
Q13164	ERK5	2.59294	3.73518	1.21395
Q16539	MAPK14	2.23458	3.25806	0.891355
Q00535	CDK5	2.01099	3.03621	1.03935
Q00532	CDKL1	1.22591	2.56397	1.10996
Q00526	CDK3	1.5061	2.55909	0.704209
Q9BWU1	CDK11	1.48202	2.50473	1.20911
O15264	p38[delta]	1.52138	2.47991	0.604404
P50750	CDK9	1.42546	2.47991	0.874003
P11802	CDK4	1.4419	2.45643	1.02102
O76039	CDKL5	1.33152	2.41296	1.27293
Q96L96	AlphaK1	1.33277	2.36899	1.2873
P50613	CDK7	1.35197	2.30382	0.695685
Q00534	CDK6	1.23561	2.28802	0.944847
Q9UPZ9	ICK	1.24526	2.27278	1.29162
P42345	mTOR/FRAP	0.775498	2.21667	0.949754
Q92772	CDKL2	1.04849	2.01122	0.902923
P41279	COT	0.889159	1.90911	0.669869
P45984	JNK2	1.09756	1.87785	0.523613
P49841	GSK3[beta]	0.684334	1.79566	0.575411
P49840	GSK3[alpha]	0.598217	1.7907	0.601891
Q9UHD2	TBK1	0.616104	1.5953	0.453277
Q8NI60	ADCK3	0.745433	1.49026	0.586724
P04049	RAF1	0.807983	1.48513	0.682257
Q13153	PAK1	0.808998	1.34413	0.639286
Q96S38	RSKL1	0.761293	1.27314	0.693889
P48729	CK1[alpha]	0.841801	1.2394	0.452562

## Sheet: Datasheet S3B
Dataset S3B. JNK inhibitor treated cells with TNF-stimulation versus without TNF-stimulation
Kinase Uniprot ID	Kinase Name	Mean Specificity Score	Median Final score	Median Kinase Statistic
O95819	HGK/ZC1	2.5448	3.67366	3.9445
O00141	SGK1	2.26802	3.19654	5.94401
Q04759	PKC[theta]	2.14972	3.19654	1.44877
Q05655	PKC[delta]	2.32339	3.19654	1.41358
P04049	RAF1	1.97477	2.77057	3.85465
P24723	PKC[eta]	1.46261	2.59448	1.52089
Q86V86	Pim3	1.57545	2.59448	0.849774
O43930	PRKY	1.27612	2.55972	1.43059
P17252	PKC[alpha]	1.3957	2.46954	1.10674
P11309	Pim1	1.5297	2.41839	0.818962
O15075	DCAMKL1	1.38339	2.34134	3.72924
O14757	CHK1	1.19196	2.19654	2.18307
P49840	GSK3[alpha]	1.14469	2.16851	1.21943
P16066	ANP[alpha]	1.1743	2.15515	1.19023
Q13464	ROCK1	1.2099	2.15515	1.09301
P23443	p70S6K	1.14332	2.1296	1.25295
P51817	PRKX	1.36968	2.11736	1.02055
P49841	GSK3[beta]	1.07387	2.06088	1.0525
P15056	BRAF	1.06585	2.04055	1.09774
P31751	Akt2/PKB[beta]	1.0458	2.03021	1.12337
Q16512	PKN1/PRK1	1.02028	1.99242	1.06838
Q9P1W9	Pim2	1.00556	1.97469	0.950107
P31749	Akt1/PKB[alpha]	1.00346	1.96609	1.10397
Q16566	CaMK4	0.72362	1.94939	1.59415
Q05513	PKC[zeta]	0.905019	1.88833	0.879859
Q13131	AMPK[alpha]1	0.736411	1.87432	1.60436
P05771	PKC[beta]	0.879306	1.85412	0.850779
Q14164	IKK[epsilon]	0.78335	1.7986	0.840569
O76039	CDKL5	1.05309	1.70135	1.10137
O96017	CHK2	0.723152	1.70054	1.18593
Q92772	CDKL2	0.767144	1.59825	0.96163
Q8IWB6	SgK307	0.626784	1.56645	0.765959
O15264	p38[delta]	0.534912	1.55972	0.688841
Q9UIK4	DAPK2	0.730129	1.51638	0.809853
P51812	RSK2	0.537066	1.5153	0.654487
P49137	MAPKAPK2	0.544624	1.50931	0.887657
P17612	PKA[alpha]	0.518599	1.50635	0.810787
Q9UHD2	TBK1	0.808853	1.49735	0.800728
Q16644	MAPKAPK3	0.550234	1.48897	0.87422
O15530	PDK1	0.797351	1.46547	0.899632
Q9UPZ9	ICK	0.777252	1.45603	0.923538
P41743	PKC[iota]	0.652537	1.41553	0.699714
Q02156	PKC[epsilon]	0.907098	1.40685	0.724665
Q96L96	AlphaK1	0.737555	1.4031	0.872079
O75116	ROCK2	0.682986	1.36585	0.776787
Q15759	p38[beta]	0.663574	1.36022	0.771166
O60285	NuaK1	0.701672	1.31301	0.837987
P11802	CDK4	0.625932	1.29263	0.709803
P06493	CDC2/CDK1	0.633048	1.28173	0.711175
Q15349	RSK1/p90RSK	0.607358	1.27513	0.71965
Q8NI60	ADCK3	0.261065	1.26542	0.526914
Q00534	CDK6	0.599304	1.26415	0.705173
Q00535	CDK5	0.603678	1.26415	0.686689
Q13237	PKG2	0.552238	1.25888	0.879556
P05129	PKC[gamma]	0.779292	1.25583	0.720336
Q9UBS0	p70S6K[beta]	0.483329	1.25583	0.890884
Q9Y6S9	RSKL2	0.628186	1.2164	0.75904
