# Supplementary material for: JNK signaling prevents biliary cyst formation through a CASPASE-8–dependent function of RIPK1 during aging
Source: Proc Natl Acad Sci U S A. 2021 Mar 8;118(12):e2007194118. doi: 10.1073/pnas.2007194118 (PMC8000530; doi:10.1073/pnas.2007194118)
Supplement: Supplementary File [file pnas.2007194118.sd04.txt]

Uniprot Accession	TNFv0 DMSO
Q9UPZ9	1.29
Q96L96	1.29
O76039	1.27
P53778	1.24
Q13164	1.21
Q9BWU1	1.21
Q00532	1.11
Q00535	1.04
P11802	1.02
P27361	0.96
P42345	0.95
Q00534	0.94
P24941	0.93
Q92772	0.90
P28482	0.89
Q16539	0.89
P06493	0.88
P50750	0.87
P62820	0.76
P45983	0.75
P53779	0.75
Q00526	0.70
P50613	0.70
Q96S38	0.69
P04049	0.68
P41279	0.67
Q13153	0.64
O96001	0.62
O15264	0.60
P49840	0.60
Q8NI60	0.59
P49841	0.58
P45984	0.52
Q9UHD2	0.45
P48729	0.45
P53778	0.40
P06400	0.31
P08912	0.30
P22736	0.28
P35612	0.21
Q92934	0.16
